# Supplementary material for: An open resource for transdiagnostic research in pediatric mental health and learning disorders
Source: Sci Data. 2017 Dec 19;4:170181. doi: 10.1038/sdata.2017.181 (PMC5735921; doi:10.1038/sdata.2017.181)
Supplement: Supplementary file 1 [file sdata2017181-isa1.zip]

Archive with 5 entries (5 files):
- i_Investigation.txt
- s_study_Milham.txt
- a_phenotype_Milham.txt
- a_EEG_Milham.txt
- a_MRI_Milham.txt
