# Supplementary material for: An open resource for transdiagnostic research in pediatric mental health and learning disorders
Source: Sci Data. 2017 Dec 19;4:170181. doi: 10.1038/sdata.2017.181 (PMC5735921; doi:10.1038/sdata.2017.181)
Supplement: Supplementary file 1 [file sdata2017181-isa1.zip › i_Investigation.txt]

# Investigation File generated for Scientific Data with Investigation File Authoring Tool version 0.1.0 on 06/11/2017 - This metadata file is CC0
ONTOLOGY SOURCE REFERENCE
Term Source Name	NCBITAXON	PATO	UO	ERO	OBI	UBERON	HP	CMO	MMO
Term Source File	http://data.bioontology.org/ontologies/NCBITAXON	http://data.bioontology.org/ontologies/PATO	http://data.bioontology.org/ontologies/UO	http://data.bioontology.org/ontologies/ERO	http://data.bioontology.org/ontologies/OBI	http://data.bioontology.org/ontologies/UBERON	http://data.bioontology.org/ontologies/HP	http://data.bioontology.org/ontologies/CMO	http://data.bioontology.org/ontologies/MMO
Term Source Version	2016AB	unknown	unknown	2013-08-02	2014-08-18	releases/2014-06-15	releases/2017-06-30	2.41	2.27
Term Source Description	National Center for Biotechnology Information (NCBI) Organismal Classification	Phenotypic Quality Ontology	Units of Measurement Ontology	Eagle-I Research Resource Ontology	Ontology for Biomedical Investigations	Uber Anatomy Ontology	Human Phenotype Ontology	Clinical Measurement Ontology	Measurement Method Ontology
INVESTIGATION
Investigation Identifier
Investigation Title
Investigation Description
Investigation Submission Date
Investigation Public Release Date
INVESTIGATION PUBLICATIONS
Investigation PubMed ID
Investigation Publication DOI
Investigation Publication Author List
Investigation Publication Title
Investigation Publication Status
Investigation Publication Status Term Accession Number
Investigation Publication Status Term Source REF
INVESTIGATION CONTACTS
Investigation Person Last Name
Investigation Person Mid Initials
Investigation Person First Name
Investigation Person Address
Investigation Person Phone
Investigation Person Fax
Investigation Person Email
Investigation Person Affiliation
Investigation Person Roles
Investigation Person Roles Term Accession Number
Investigation Person Roles Term Source REF
STUDY
Study Identifier	10.1038/sdata.2017.181
Study Title	An open resource for transdiagnostic research in pediatric mental health and learning disorders
Study Submission Date	17/07/2017
Study Public Release Date	19/12/2017
Study Description	http://www.nature.com/articles/sdata2017181#abstract
Study File Name	s_study_Milham.txt
Comment[Subject Keywords]	/;/;///;///;///
Comment[Manuscript Licence]	CC BY-4.0
Comment[Experimental Metadata Licence]	CC0
Comment[Supplementary Information File Name]	
Comment[Supplementary Information File Type]	x-zip-compressed
Comment[Supplementary Information File URL]	http://www.nature.com/articles/sdata2017181#supplementary-information
Comment[Data Repository]	Functional Connectomes Project International Neuroimaging Data-Sharing Initiative
Comment[Data Record Accession]	doi:10.15387/CMI_HBN
Comment[Data Record URI]	http://dx.doi.org/10.15387/CMI_HBN
STUDY DESIGN DESCRIPTORS
Study Design Type	data integration objective	clinical history design
Study Design Type Term Accession Number	ERO:0100092	OBI:0001337
Study Design Type Term Source REF	ERO	OBI
STUDY PUBLICATIONS
Study PubMed ID
Study Publication DOI
Study Publication Author List
Study Publication Title
Study Publication Status
Study Publication Status Term Accession Number
Study Publication Status Term Source REF
STUDY FACTORS
Study Factor Name	age	sex	laterality
Study Factor Type	life cycle stage	biological sex	Laterality
Study Factor Type Term Accession Number	UBERON:0000105	PATO:0000047	HP:0012831
Study Factor Type Term Source REF	UBERON	OBI	HP
STUDY ASSAYS
Study Assay Measurement Type	phenotype	brain activity measurement	nuclear magnetic resonance assay
Study Assay Measurement Type Term Accession Number	OGMS:0000023	CMO:0001737	OBI:0000182
Study Assay Measurement Type Term Source REF	OBI	CMO	ERO
Study Assay Technology Type	performing a clinical assessment	electroencephalography	MRI Scanner
Study Assay Technology Type Term Accession Number	OBI:0600003	OBI:0002186	ERO:MRI_Scanner
Study Assay Technology Type Term Source REF	OBI	OBI	ERO
Study Assay Technology Platform	""	""	""
Study Assay File Name	a_phenotype_Milham.txt	a_EEG_Milham.txt	a_MRI_Milham.txt
STUDY PROTOCOLS
Study Protocol Name	Recruitment Strategy	Participant Procedures	Clinician-Administered Assessments 	Self-Administered Assessments 	Computerized Testing 	Fitness Testing	Electroencephalography (EEG) and Eye Tracking	 Magnetic Resonance Imaging
Study Protocol Type	protocol	selection	performing a clinical assessment	performing a clinical assessment	performing a clinical assessment	performing a clinical assessment	electroencephalography	magnetic resonance imaging (MRI)
Study Protocol Type Term Accession Number	OBI:0000272	OBI:0001928	OBI:0600003	OBI:0600003	OBI:0600003	OBI:0600003	OBI:0002186	MMO:0000019
Study Protocol Type Term Source REF	OBI	OBI	OBI	OBI	OBI	OBI	OBI	MMO
Study Protocol Description								
Study Protocol URI	""	""	""	""	""	""	""	""
Study Protocol Version								
Study Protocol Parameters Name	""	""	""	""	""	""	""	instrument; manufacturer; magnetic field strength; coil type; number of coils; MRI assay; matrix size; voxel resolution; repetition time; echo time; pulse sequence type; flip angle value; inversion time
Study Protocol Parameters Name Term Accession Number	""	""	""	""	""	""	""	""
Study Protocol Parameters Name Term Source REF	""	""	""	""	""	""	""	""
Study Protocol Components Name	""	""	""	""	""	""	""	""
Study Protocol Components Type	""	""	""	""	""	""	""	""
Study Protocol Components Type Term Accession Number	""	""	""	""	""	""	""	""
Study Protocol Components Type Term Source REF	""	""	""	""	""	""	""	""
STUDY CONTACTS
Study Person Last Name	Alexander	Escalera	Ai	Andreotti	Febre	Mangone	Vega-Potler	Langer	Alexander	Kovacs	Litke	O'Hagan	Andersen	Bronstein	Bui	Bushey	Butler	Castagna	Camacho	Chan	Citera	Clucas	Cohen	Dufek	Eaves	Fradera	Gardner	Grant-Villegas	Green	Gregory	Hart	Harris	Horton	Kahn	Kabotyanski	Karmel	Kelly	Kleinman	Koo	Kramer	Lennon	Lord	Mantello	Margolis	Merikangas	Milham	Minniti	Neuhaus	Levine	Osman	Parra	Pugh	Racanello	Restrepo	Saltzman	Septimus	Tobe	Waltz	Williams	Yeo	Castellanos	Klein	Paus	Leventhal	Craddock	Koplewicz	Milham
Study Person First Name	Lindsay M.	Jasmine	Lei	Charissa	Karina	Alexander	Natan	Nicolas	Alexis	Meagan	Shannon	Bridget	Jennifer	Batya	Anastasia	Marijayne	Henry	Victoria	Nicolas	Elisha	Danielle	Jon	Samantha	Sarah	Megan	Brian	Judith	Natalie	Gabriella	Camille	Emily	Shana	Megan	Danielle	Katherine	Bernard	Simon P.	Kayla	Bonhwang	Eliza	Elizabeth	Catherine	Ginny	Amy	Kathleen R.	Judith	Giuseppe	Rebecca	Alexandra	Yael	Lucas C.	Ken R.	Amy	Anita	Tian	Batya	Russell	Rachel	Anna	Anna	Francisco X.	Arno	Tomas	Bennett L.	R. Cameron	Harold S.	Michael P.
Study Person Mid Initials																																																																			
Study Person Email	""	""	""	""	""	""	""	""	""	""	""	""	""	""	""	""	""	""	""	""	""	""	""	""	""	""	""	""	""	""	""	""	""	""	""	""	""	""	""	""	""	""	""	""	""	""	""	""	""	""	""	""	""	""	""	""	""	""	""	""	""	""	""	""	""	michael.milham@childmind.org	harold.koplewicz@childmind.org
Study Person Phone																																																																			
Study Person Fax																																																																			
Study Person Address																																																																			
Study Person Affiliation	Center for the Developing Brain, Child Mind Institute, New York, NY 10022, USA	Center for the Developing Brain, Child Mind Institute, New York, NY 10022, USA	Center for the Developing Brain, Child Mind Institute, New York, NY 10022, USA	Center for the Developing Brain, Child Mind Institute, New York, NY 10022, USA	Center for the Developing Brain, Child Mind Institute, New York, NY 10022, USA	Center for the Developing Brain, Child Mind Institute, New York, NY 10022, USA	Center for the Developing Brain, Child Mind Institute, New York, NY 10022, USA	Center for the Developing Brain, Child Mind Institute, New York, NY 10022, USA	Center for the Developing Brain, Child Mind Institute, New York, NY 10022, USA	Center for the Developing Brain, Child Mind Institute, New York, NY 10022, USA	Center for the Developing Brain, Child Mind Institute, New York, NY 10022, USA	Center for the Developing Brain, Child Mind Institute, New York, NY 10022, USA	Center for the Developing Brain, Child Mind Institute, New York, NY 10022, USA	Center for the Developing Brain, Child Mind Institute, New York, NY 10022, USA	Center for the Developing Brain, Child Mind Institute, New York, NY 10022, USA	Center for the Developing Brain, Child Mind Institute, New York, NY 10022, USA	Center for the Developing Brain, Child Mind Institute, New York, NY 10022, USA	Center for the Developing Brain, Child Mind Institute, New York, NY 10022, USA	Center for the Developing Brain, Child Mind Institute, New York, NY 10022, USA	Center for the Developing Brain, Child Mind Institute, New York, NY 10022, USA	Center for the Developing Brain, Child Mind Institute, New York, NY 10022, USA	Center for the Developing Brain, Child Mind Institute, New York, NY 10022, USA	City University of New York, NY 10031, USA	Center for Autism and the Developing Brain, Weill Cornell Medicine, New York-Presbyterian, White Plains, NY 10605, USA	Center for the Developing Brain, Child Mind Institute, New York, NY 10022, USA	Center for the Developing Brain, Child Mind Institute, New York, NY 10022, USA	New York State Institute for Basic Research in Developmental Disabilities, Staten Island, NY 10314, USA	Center for the Developing Brain, Child Mind Institute, New York, NY 10022, USA	Center for the Developing Brain, Child Mind Institute, New York, NY 10022, USA	Center for the Developing Brain, Child Mind Institute, New York, NY 10022, USA	Center for the Developing Brain, Child Mind Institute, New York, NY 10022, USA	Center for the Developing Brain, Child Mind Institute, New York, NY 10022, USA	Icahn School of Medicine at Mount Sinai, New York, NY 10029, USA	Center for the Developing Brain, Child Mind Institute, New York, NY 10022, USA	Center for the Developing Brain, Child Mind Institute, New York, NY 10022, USA	New York State Institute for Basic Research in Developmental Disabilities, Staten Island, NY 10314, USA	School of Electrical and Electronic Engineering, University College Dublin, Dublin D4, Ireland	Center for the Developing Brain, Child Mind Institute, New York, NY 10022, USA	Center for the Developing Brain, Child Mind Institute, New York, NY 10022, USA	Center for the Developing Brain, Child Mind Institute, New York, NY 10022, USA	New York State Institute for Basic Research in Developmental Disabilities, Staten Island, NY 10314, USA	Center for Autism and the Developing Brain, Weill Cornell Medicine, New York-Presbyterian, White Plains, NY 10605, USA	Office of Staten Island Borough President, Staten Island, NY 10301, USA	Columbia University Medical Center, New York, NY 10032, USA	Genetic Epidemiology Research Branch, Intramural Research Program, National Institute of Mental Health, Bethesda, MD 20892, USA	Mercy College, Dobbs Ferry, NY 10522, USA	Center for the Developing Brain, Child Mind Institute, New York, NY 10022, USA	Center for the Developing Brain, Child Mind Institute, New York, NY 10022, USA	Center for the Developing Brain, Child Mind Institute, New York, NY 10022, USA	Center for the Developing Brain, Child Mind Institute, New York, NY 10022, USA	City University of New York, NY 10031, USA	Yale University, New Haven, CT 06520, USA	Center for the Developing Brain, Child Mind Institute, New York, NY 10022, USA	Center for the Developing Brain, Child Mind Institute, New York, NY 10022, USA	Center for the Developing Brain, Child Mind Institute, New York, NY 10022, USA	Center for the Developing Brain, Child Mind Institute, New York, NY 10022, USA	Center for the Developing Brain, Child Mind Institute, New York, NY 10022, USA	Center for the Developing Brain, Child Mind Institute, New York, NY 10022, USA	Center for the Developing Brain, Child Mind Institute, New York, NY 10022, USA	Center for the Developing Brain, Child Mind Institute, New York, NY 10022, USA	Division of Child and Adolescent Psychiatric Research, Nathan Kline Institute for Psychiatric Research, Orangeburg, NY 10962, USA	Center for the Developing Brain, Child Mind Institute, New York, NY 10022, USA	Center for the Developing Brain, Child Mind Institute, New York, NY 10022, USA	Center for the Developing Brain, Child Mind Institute, New York, NY 10022, USA	Center for the Developing Brain, Child Mind Institute, New York, NY 10022, USA	Center for the Developing Brain, Child Mind Institute, New York, NY 10022, USA	Center for the Developing Brain, Child Mind Institute, New York, NY 10022, USA
Study Person Roles																																																																			
Study Person Roles Term Accession Number																																																																			
Study Person Roles Term Source REF																																																																			
Comment[Study Person ORCID]																						0000-0001-7590-5806																													0000-0003-4667-816X														0000-0002-4950-1303		
Comment[Funder]																																																																			
Comment[FundRef ID]																																																																			
Comment[Funder Term Source REF]																																																																			
Comment[Grant Identifier]																																																																			
