# Supplementary material for: An open resource for transdiagnostic research in pediatric mental health and learning disorders
Source: Sci Data. 2017 Dec 19;4:170181. doi: 10.1038/sdata.2017.181 (PMC5735921; doi:10.1038/sdata.2017.181)
Supplement: Supplementary file 1 [file sdata2017181-isa1.zip › s_study_Milham.txt]

Source Name	Characteristics[organism]	Term Source REF	Term Accession Number	Characteristics[organism part]	Term Source REF	Term Accession Number	Characteristics[sex]	Term Source REF	Term Accession Number	Characteristics[age]	Unit	Term Source REF	Term Accession Number	Characteristics[laterality]	Protocol REF	Protocol REF	Sample Name	Factor Value[age]	Factor Value[sex]	Factor Value[laterality]
Healthy Brain Network Participant	Homo sapiens	NCBITAXON	NCBITaxon:9606	brain	UBERON	UBERON:0000955	female	PATO	PATO:0000383	6.72804	year	UO	UO:0000036	left	Recruitment Strategy	Participant Procedures	NDARAA075AMK	6.72804	female	left
Healthy Brain Network Participant	Homo sapiens	NCBITAXON	NCBITaxon:9606	brain	UBERON	UBERON:0000955	male	PATO	PATO:0000384	11.998402	year	UO	UO:0000036	right	Recruitment Strategy	Participant Procedures	NDARAA536PTU	11.998402	male	right
Healthy Brain Network Participant	Homo sapiens	NCBITAXON	NCBITaxon:9606	brain	UBERON	UBERON:0000955	male	PATO	PATO:0000384	16.445242	year	UO	UO:0000036	left	Recruitment Strategy	Participant Procedures	NDARAD481FXF	16.445242	male	left
Healthy Brain Network Participant	Homo sapiens	NCBITAXON	NCBITaxon:9606	brain	UBERON	UBERON:0000955	female	PATO	PATO:0000383	8.984029	year	UO	UO:0000036	left	Recruitment Strategy	Participant Procedures	NDARAE199TDD	8.984029	female	left
Healthy Brain Network Participant	Homo sapiens	NCBITAXON	NCBITaxon:9606	brain	UBERON	UBERON:0000955	male	PATO	PATO:0000384	10.211156	year	UO	UO:0000036	left	Recruitment Strategy	Participant Procedures	NDARAJ366ZFA	10.211156	male	left
Healthy Brain Network Participant	Homo sapiens	NCBITAXON	NCBITaxon:9606	brain	UBERON	UBERON:0000955	male	PATO	PATO:0000384	6.870408	year	UO	UO:0000036	left	Recruitment Strategy	Participant Procedures	NDARAK187ZLP	6.870408	male	left
Healthy Brain Network Participant	Homo sapiens	NCBITAXON	NCBITaxon:9606	brain	UBERON	UBERON:0000955	male	PATO	PATO:0000384	14.32067	year	UO	UO:0000036	NaN	Recruitment Strategy	Participant Procedures	NDARAM277WZT	14.32067	male	ambidextrous
Healthy Brain Network Participant	Homo sapiens	NCBITAXON	NCBITaxon:9606	brain	UBERON	UBERON:0000955	male	PATO	PATO:0000384	8.874629	year	UO	UO:0000036	right	Recruitment Strategy	Participant Procedures	NDARAR025WX4	8.874629	male	right
Healthy Brain Network Participant	Homo sapiens	NCBITAXON	NCBITaxon:9606	brain	UBERON	UBERON:0000955	male	PATO	PATO:0000384	16.489276	year	UO	UO:0000036	left	Recruitment Strategy	Participant Procedures	NDARAT100AEQ	16.489276	male	left
Healthy Brain Network Participant	Homo sapiens	NCBITAXON	NCBITaxon:9606	brain	UBERON	UBERON:0000955	male	PATO	PATO:0000384	7.579625	year	UO	UO:0000036	right	Recruitment Strategy	Participant Procedures	NDARAT299YRR	7.579625	male	right
Healthy Brain Network Participant	Homo sapiens	NCBITAXON	NCBITaxon:9606	brain	UBERON	UBERON:0000955	female	PATO	PATO:0000383	10.044261	year	UO	UO:0000036	left	Recruitment Strategy	Participant Procedures	NDARAV747WVL	10.044261	female	left
Healthy Brain Network Participant	Homo sapiens	NCBITAXON	NCBITaxon:9606	brain	UBERON	UBERON:0000955	male	PATO	PATO:0000384	10.468628	year	UO	UO:0000036	left	Recruitment Strategy	Participant Procedures	NDARAV894XWD	10.468628	male	left
Healthy Brain Network Participant	Homo sapiens	NCBITAXON	NCBITaxon:9606	brain	UBERON	UBERON:0000955	male	PATO	PATO:0000384	16.080538	year	UO	UO:0000036	left	Recruitment Strategy	Participant Procedures	NDARAV945MCQ	16.080538	male	left
Healthy Brain Network Participant	Homo sapiens	NCBITAXON	NCBITaxon:9606	brain	UBERON	UBERON:0000955	male	PATO	PATO:0000384	6.552817	year	UO	UO:0000036	left	Recruitment Strategy	Participant Procedures	NDARAY238DFL	6.552817	male	left
Healthy Brain Network Participant	Homo sapiens	NCBITAXON	NCBITaxon:9606	brain	UBERON	UBERON:0000955	female	PATO	PATO:0000383	14.451973	year	UO	UO:0000036	left	Recruitment Strategy	Participant Procedures	NDARBA507GCT	14.451973	female	left
Healthy Brain Network Participant	Homo sapiens	NCBITAXON	NCBITaxon:9606	brain	UBERON	UBERON:0000955	male	PATO	PATO:0000384	8.905315	year	UO	UO:0000036	left	Recruitment Strategy	Participant Procedures	NDARBA521RA8	8.905315	male	left
Healthy Brain Network Participant	Homo sapiens	NCBITAXON	NCBITaxon:9606	brain	UBERON	UBERON:0000955	male	PATO	PATO:0000384	11.3906	year	UO	UO:0000036	left	Recruitment Strategy	Participant Procedures	NDARBB854DRN	11.3906	male	left
Healthy Brain Network Participant	Homo sapiens	NCBITAXON	NCBITaxon:9606	brain	UBERON	UBERON:0000955	male	PATO	PATO:0000384	12.176477	year	UO	UO:0000036	left	Recruitment Strategy	Participant Procedures	NDARBC580HR5	12.176477	male	left
Healthy Brain Network Participant	Homo sapiens	NCBITAXON	NCBITaxon:9606	brain	UBERON	UBERON:0000955	male	PATO	PATO:0000384	7.557608	year	UO	UO:0000036	left	Recruitment Strategy	Participant Procedures	NDARBG702FED	7.557608	male	left
Healthy Brain Network Participant	Homo sapiens	NCBITAXON	NCBITaxon:9606	brain	UBERON	UBERON:0000955	female	PATO	PATO:0000383	16.595938	year	UO	UO:0000036	left	Recruitment Strategy	Participant Procedures	NDARBK669XJQ	16.595938	female	left
Healthy Brain Network Participant	Homo sapiens	NCBITAXON	NCBITaxon:9606	brain	UBERON	UBERON:0000955	female	PATO	PATO:0000383	12.03947	year	UO	UO:0000036	left	Recruitment Strategy	Participant Procedures	NDARBM213BEA	12.03947	female	left
Healthy Brain Network Participant	Homo sapiens	NCBITAXON	NCBITaxon:9606	brain	UBERON	UBERON:0000955	female	PATO	PATO:0000383	6.088067	year	UO	UO:0000036	left	Recruitment Strategy	Participant Procedures	NDARBN100LCD	6.088067	female	left
Healthy Brain Network Participant	Homo sapiens	NCBITAXON	NCBITaxon:9606	brain	UBERON	UBERON:0000955	male	PATO	PATO:0000384	14.79101	year	UO	UO:0000036	left	Recruitment Strategy	Participant Procedures	NDARBU112XZE	14.79101	male	left
Healthy Brain Network Participant	Homo sapiens	NCBITAXON	NCBITaxon:9606	brain	UBERON	UBERON:0000955	male	PATO	PATO:0000384	10.306525	year	UO	UO:0000036	left	Recruitment Strategy	Participant Procedures	NDARBV364MBC	10.306525	male	left
Healthy Brain Network Participant	Homo sapiens	NCBITAXON	NCBITaxon:9606	brain	UBERON	UBERON:0000955	male	PATO	PATO:0000384	12.389915	year	UO	UO:0000036	left	Recruitment Strategy	Participant Procedures	NDARBZ216FW8	12.389915	male	left
Healthy Brain Network Participant	Homo sapiens	NCBITAXON	NCBITaxon:9606	brain	UBERON	UBERON:0000955	male	PATO	PATO:0000384	15.268195	year	UO	UO:0000036	left	Recruitment Strategy	Participant Procedures	NDARCA186WGH	15.268195	male	left
Healthy Brain Network Participant	Homo sapiens	NCBITAXON	NCBITaxon:9606	brain	UBERON	UBERON:0000955	male	PATO	PATO:0000384	13.326374	year	UO	UO:0000036	left	Recruitment Strategy	Participant Procedures	NDARCA789EE0	13.326374	male	left
Healthy Brain Network Participant	Homo sapiens	NCBITAXON	NCBITaxon:9606	brain	UBERON	UBERON:0000955	male	PATO	PATO:0000384	15.651266	year	UO	UO:0000036	left	Recruitment Strategy	Participant Procedures	NDARCB959FY4	15.651266	male	left
Healthy Brain Network Participant	Homo sapiens	NCBITAXON	NCBITaxon:9606	brain	UBERON	UBERON:0000955	male	PATO	PATO:0000384	18.914099	year	UO	UO:0000036	left	Recruitment Strategy	Participant Procedures	NDARCD401HGZ	18.914099	male	left
Healthy Brain Network Participant	Homo sapiens	NCBITAXON	NCBITaxon:9606	brain	UBERON	UBERON:0000955	female	PATO	PATO:0000383	8.549281	year	UO	UO:0000036	left	Recruitment Strategy	Participant Procedures	NDARCG984YXZ	8.549281	female	left
Healthy Brain Network Participant	Homo sapiens	NCBITAXON	NCBITaxon:9606	brain	UBERON	UBERON:0000955	male	PATO	PATO:0000384	15.325005	year	UO	UO:0000036	left	Recruitment Strategy	Participant Procedures	NDARCJ007GF8	15.325005	male	left
Healthy Brain Network Participant	Homo sapiens	NCBITAXON	NCBITaxon:9606	brain	UBERON	UBERON:0000955	female	PATO	PATO:0000383	13.743098	year	UO	UO:0000036	left	Recruitment Strategy	Participant Procedures	NDARCL080RHP	13.743098	female	left
Healthy Brain Network Participant	Homo sapiens	NCBITAXON	NCBITaxon:9606	brain	UBERON	UBERON:0000955	male	PATO	PATO:0000384	8.357061	year	UO	UO:0000036	left	Recruitment Strategy	Participant Procedures	NDARCP360AFD	8.357061	male	left
Healthy Brain Network Participant	Homo sapiens	NCBITAXON	NCBITaxon:9606	brain	UBERON	UBERON:0000955	male	PATO	PATO:0000384	11.875199	year	UO	UO:0000036	right	Recruitment Strategy	Participant Procedures	NDARCT933HF2	11.875199	male	right
Healthy Brain Network Participant	Homo sapiens	NCBITAXON	NCBITaxon:9606	brain	UBERON	UBERON:0000955	male	PATO	PATO:0000384	8.207164	year	UO	UO:0000036	right	Recruitment Strategy	Participant Procedures	NDARCV412MDW	8.207164	male	right
Healthy Brain Network Participant	Homo sapiens	NCBITAXON	NCBITaxon:9606	brain	UBERON	UBERON:0000955	male	PATO	PATO:0000384	7.856034	year	UO	UO:0000036	right	Recruitment Strategy	Participant Procedures	NDARCW419GBD	7.856034	male	right
Healthy Brain Network Participant	Homo sapiens	NCBITAXON	NCBITaxon:9606	brain	UBERON	UBERON:0000955	male	PATO	PATO:0000384	7.20511	year	UO	UO:0000036	left	Recruitment Strategy	Participant Procedures	NDARDA695XTL	7.20511	male	left
Healthy Brain Network Participant	Homo sapiens	NCBITAXON	NCBITaxon:9606	brain	UBERON	UBERON:0000955	male	PATO	PATO:0000384	10.002623	year	UO	UO:0000036	left	Recruitment Strategy	Participant Procedures	NDARDB804YHE	10.002623	male	left
Healthy Brain Network Participant	Homo sapiens	NCBITAXON	NCBITaxon:9606	brain	UBERON	UBERON:0000955	female	PATO	PATO:0000383	13.706821	year	UO	UO:0000036	left	Recruitment Strategy	Participant Procedures	NDARDC360DGB	13.706821	female	left
Healthy Brain Network Participant	Homo sapiens	NCBITAXON	NCBITaxon:9606	brain	UBERON	UBERON:0000955	male	PATO	PATO:0000384	6.079853	year	UO	UO:0000036	left	Recruitment Strategy	Participant Procedures	NDARDH328DR9	6.079853	male	left
Healthy Brain Network Participant	Homo sapiens	NCBITAXON	NCBITaxon:9606	brain	UBERON	UBERON:0000955	male	PATO	PATO:0000384	9.293976	year	UO	UO:0000036	left	Recruitment Strategy	Participant Procedures	NDARDJ825GBP	9.293976	male	left
Healthy Brain Network Participant	Homo sapiens	NCBITAXON	NCBITaxon:9606	brain	UBERON	UBERON:0000955	female	PATO	PATO:0000383	11.914099	year	UO	UO:0000036	NaN	Recruitment Strategy	Participant Procedures	NDARDK983BDA	11.914099	female	ambidextrous
Healthy Brain Network Participant	Homo sapiens	NCBITAXON	NCBITaxon:9606	brain	UBERON	UBERON:0000955	male	PATO	PATO:0000384	9.649326	year	UO	UO:0000036	left	Recruitment Strategy	Participant Procedures	NDARDM425CG2	9.649326	male	left
Healthy Brain Network Participant	Homo sapiens	NCBITAXON	NCBITaxon:9606	brain	UBERON	UBERON:0000955	male	PATO	PATO:0000384	9.561829	year	UO	UO:0000036	left	Recruitment Strategy	Participant Procedures	NDARDN702GXX	9.561829	male	left
Healthy Brain Network Participant	Homo sapiens	NCBITAXON	NCBITaxon:9606	brain	UBERON	UBERON:0000955	male	PATO	PATO:0000384	11.758042	year	UO	UO:0000036	left	Recruitment Strategy	Participant Procedures	NDARDN770HY6	11.758042	male	left
Healthy Brain Network Participant	Homo sapiens	NCBITAXON	NCBITaxon:9606	brain	UBERON	UBERON:0000955	male	PATO	PATO:0000384	6.421857	year	UO	UO:0000036	left	Recruitment Strategy	Participant Procedures	NDARDR658DRA	6.421857	male	left
Healthy Brain Network Participant	Homo sapiens	NCBITAXON	NCBITaxon:9606	brain	UBERON	UBERON:0000955	male	PATO	PATO:0000384	17.510381	year	UO	UO:0000036	left	Recruitment Strategy	Participant Procedures	NDARDT800YVF	17.510381	male	left
Healthy Brain Network Participant	Homo sapiens	NCBITAXON	NCBITaxon:9606	brain	UBERON	UBERON:0000955	male	PATO	PATO:0000384	5.641113	year	UO	UO:0000036	left	Recruitment Strategy	Participant Procedures	NDARDU799BZF	5.641113	male	left
Healthy Brain Network Participant	Homo sapiens	NCBITAXON	NCBITaxon:9606	brain	UBERON	UBERON:0000955	male	PATO	PATO:0000384	8.340748	year	UO	UO:0000036	right	Recruitment Strategy	Participant Procedures	NDARDX469TC1	8.340748	male	right
Healthy Brain Network Participant	Homo sapiens	NCBITAXON	NCBITaxon:9606	brain	UBERON	UBERON:0000955	female	PATO	PATO:0000383	8.565023	year	UO	UO:0000036	left	Recruitment Strategy	Participant Procedures	NDARDX561MRY	8.565023	female	left
Healthy Brain Network Participant	Homo sapiens	NCBITAXON	NCBITaxon:9606	brain	UBERON	UBERON:0000955	female	PATO	PATO:0000383	21.715035	year	UO	UO:0000036	left	Recruitment Strategy	Participant Procedures	NDARDX770PJK	21.715035	female	left
Healthy Brain Network Participant	Homo sapiens	NCBITAXON	NCBITaxon:9606	brain	UBERON	UBERON:0000955	male	PATO	PATO:0000384	15.172256	year	UO	UO:0000036	left	Recruitment Strategy	Participant Procedures	NDARDZ946KVL	15.172256	male	left
Healthy Brain Network Participant	Homo sapiens	NCBITAXON	NCBITaxon:9606	brain	UBERON	UBERON:0000955	male	PATO	PATO:0000384	6.717545	year	UO	UO:0000036	left	Recruitment Strategy	Participant Procedures	NDAREB290UCN	6.717545	male	left
Healthy Brain Network Participant	Homo sapiens	NCBITAXON	NCBITaxon:9606	brain	UBERON	UBERON:0000955	male	PATO	PATO:0000384	17.707392	year	UO	UO:0000036	right	Recruitment Strategy	Participant Procedures	NDAREC182WW2	17.707392	male	right
Healthy Brain Network Participant	Homo sapiens	NCBITAXON	NCBITaxon:9606	brain	UBERON	UBERON:0000955	male	PATO	PATO:0000384	7.284508	year	UO	UO:0000036	right	Recruitment Strategy	Participant Procedures	NDARED047DTH	7.284508	male	right
Healthy Brain Network Participant	Homo sapiens	NCBITAXON	NCBITaxon:9606	brain	UBERON	UBERON:0000955	female	PATO	PATO:0000383	17.203855	year	UO	UO:0000036	left	Recruitment Strategy	Participant Procedures	NDARED632KNG	17.203855	female	left
Healthy Brain Network Participant	Homo sapiens	NCBITAXON	NCBITaxon:9606	brain	UBERON	UBERON:0000955	male	PATO	PATO:0000384	8.623317	year	UO	UO:0000036	left	Recruitment Strategy	Participant Procedures	NDAREE196FEG	8.623317	male	left
Healthy Brain Network Participant	Homo sapiens	NCBITAXON	NCBITaxon:9606	brain	UBERON	UBERON:0000955	male	PATO	PATO:0000384	7.979237	year	UO	UO:0000036	left	Recruitment Strategy	Participant Procedures	NDAREF057VX5	7.979237	male	left
Healthy Brain Network Participant	Homo sapiens	NCBITAXON	NCBITaxon:9606	brain	UBERON	UBERON:0000955	female	PATO	PATO:0000383	6.750057	year	UO	UO:0000036	left	Recruitment Strategy	Participant Procedures	NDAREK375DKR	6.750057	female	left
Healthy Brain Network Participant	Homo sapiens	NCBITAXON	NCBITaxon:9606	brain	UBERON	UBERON:0000955	male	PATO	PATO:0000384	9.876568	year	UO	UO:0000036	left	Recruitment Strategy	Participant Procedures	NDAREK544ENR	9.876568	male	left
Healthy Brain Network Participant	Homo sapiens	NCBITAXON	NCBITaxon:9606	brain	UBERON	UBERON:0000955	male	PATO	PATO:0000384	9.616472	year	UO	UO:0000036	NaN	Recruitment Strategy	Participant Procedures	NDAREK918EC2	9.616472	male	ambidextrous
Healthy Brain Network Participant	Homo sapiens	NCBITAXON	NCBITaxon:9606	brain	UBERON	UBERON:0000955	male	PATO	PATO:0000384	9.808236	year	UO	UO:0000036	right	Recruitment Strategy	Participant Procedures	NDAREK947FYP	9.808236	male	right
Healthy Brain Network Participant	Homo sapiens	NCBITAXON	NCBITaxon:9606	brain	UBERON	UBERON:0000955	male	PATO	PATO:0000384	11.806753	year	UO	UO:0000036	left	Recruitment Strategy	Participant Procedures	NDAREL063PMX	11.806753	male	left
Healthy Brain Network Participant	Homo sapiens	NCBITAXON	NCBITaxon:9606	brain	UBERON	UBERON:0000955	male	PATO	PATO:0000384	14.871092	year	UO	UO:0000036	left	Recruitment Strategy	Participant Procedures	NDAREM018TJQ	14.871092	male	left
Healthy Brain Network Participant	Homo sapiens	NCBITAXON	NCBITaxon:9606	brain	UBERON	UBERON:0000955	male	PATO	PATO:0000384	6.558293	year	UO	UO:0000036	left	Recruitment Strategy	Participant Procedures	NDAREM141CKP	6.558293	male	left
Healthy Brain Network Participant	Homo sapiens	NCBITAXON	NCBITaxon:9606	brain	UBERON	UBERON:0000955	female	PATO	PATO:0000383	7.314054	year	UO	UO:0000036	left	Recruitment Strategy	Participant Procedures	NDARET653TAM	7.314054	female	left
Healthy Brain Network Participant	Homo sapiens	NCBITAXON	NCBITaxon:9606	brain	UBERON	UBERON:0000955	female	PATO	PATO:0000383	7.377595	year	UO	UO:0000036	left	Recruitment Strategy	Participant Procedures	NDARET949LMU	7.377595	female	left
Healthy Brain Network Participant	Homo sapiens	NCBITAXON	NCBITaxon:9606	brain	UBERON	UBERON:0000955	male	PATO	PATO:0000384	7.068104	year	UO	UO:0000036	left	Recruitment Strategy	Participant Procedures	NDAREU211JMY	7.068104	male	left
Healthy Brain Network Participant	Homo sapiens	NCBITAXON	NCBITaxon:9606	brain	UBERON	UBERON:0000955	male	PATO	PATO:0000384	12.573351	year	UO	UO:0000036	left	Recruitment Strategy	Participant Procedures	NDAREY962BM7	12.573351	male	left
Healthy Brain Network Participant	Homo sapiens	NCBITAXON	NCBITaxon:9606	brain	UBERON	UBERON:0000955	female	PATO	PATO:0000383	20.927104	year	UO	UO:0000036	left	Recruitment Strategy	Participant Procedures	NDAREZ098ZPE	20.927104	female	left
Healthy Brain Network Participant	Homo sapiens	NCBITAXON	NCBITaxon:9606	brain	UBERON	UBERON:0000955	male	PATO	PATO:0000384	13.219598	year	UO	UO:0000036	left	Recruitment Strategy	Participant Procedures	NDARFA464HJQ	13.219598	male	left
Healthy Brain Network Participant	Homo sapiens	NCBITAXON	NCBITaxon:9606	brain	UBERON	UBERON:0000955	female	PATO	PATO:0000383	17.036732	year	UO	UO:0000036	left	Recruitment Strategy	Participant Procedures	NDARFB107PVH	17.036732	female	left
Healthy Brain Network Participant	Homo sapiens	NCBITAXON	NCBITaxon:9606	brain	UBERON	UBERON:0000955	female	PATO	PATO:0000383	9.58088	year	UO	UO:0000036	left	Recruitment Strategy	Participant Procedures	NDARFB500HHN	9.58088	female	left
Healthy Brain Network Participant	Homo sapiens	NCBITAXON	NCBITaxon:9606	brain	UBERON	UBERON:0000955	female	PATO	PATO:0000383	7.484257	year	UO	UO:0000036	left	Recruitment Strategy	Participant Procedures	NDARFH674DWX	7.484257	female	left
Healthy Brain Network Participant	Homo sapiens	NCBITAXON	NCBITaxon:9606	brain	UBERON	UBERON:0000955	female	PATO	PATO:0000383	9.066735	year	UO	UO:0000036	left	Recruitment Strategy	Participant Procedures	NDARFL411AT1	9.066735	female	left
Healthy Brain Network Participant	Homo sapiens	NCBITAXON	NCBITaxon:9606	brain	UBERON	UBERON:0000955	female	PATO	PATO:0000383	7.623203	year	UO	UO:0000036	right	Recruitment Strategy	Participant Procedures	NDARFM080VAF	7.623203	female	right
Healthy Brain Network Participant	Homo sapiens	NCBITAXON	NCBITaxon:9606	brain	UBERON	UBERON:0000955	female	PATO	PATO:0000383	11.960643	year	UO	UO:0000036	left	Recruitment Strategy	Participant Procedures	NDARFN452VPC	11.960643	female	left
Healthy Brain Network Participant	Homo sapiens	NCBITAXON	NCBITaxon:9606	brain	UBERON	UBERON:0000955	male	PATO	PATO:0000384	8.619895	year	UO	UO:0000036	left	Recruitment Strategy	Participant Procedures	NDARFR109LKT	8.619895	male	left
Healthy Brain Network Participant	Homo sapiens	NCBITAXON	NCBITaxon:9606	brain	UBERON	UBERON:0000955	male	PATO	PATO:0000384	8.14636	year	UO	UO:0000036	left	Recruitment Strategy	Participant Procedures	NDARFT834NT1	8.14636	male	left
Healthy Brain Network Participant	Homo sapiens	NCBITAXON	NCBITaxon:9606	brain	UBERON	UBERON:0000955	female	PATO	PATO:0000383	12.781998	year	UO	UO:0000036	NaN	Recruitment Strategy	Participant Procedures	NDARFU789PRX	12.781998	female	ambidextrous
Healthy Brain Network Participant	Homo sapiens	NCBITAXON	NCBITaxon:9606	brain	UBERON	UBERON:0000955	female	PATO	PATO:0000383	8.316107	year	UO	UO:0000036	left	Recruitment Strategy	Participant Procedures	NDARFW130NGG	8.316107	female	left
Healthy Brain Network Participant	Homo sapiens	NCBITAXON	NCBITaxon:9606	brain	UBERON	UBERON:0000955	female	PATO	PATO:0000383	12.480835	year	UO	UO:0000036	left	Recruitment Strategy	Participant Procedures	NDARFW292PBD	12.480835	female	left
Healthy Brain Network Participant	Homo sapiens	NCBITAXON	NCBITaxon:9606	brain	UBERON	UBERON:0000955	female	PATO	PATO:0000383	10.478895	year	UO	UO:0000036	left	Recruitment Strategy	Participant Procedures	NDARFW444PN1	10.478895	female	left
Healthy Brain Network Participant	Homo sapiens	NCBITAXON	NCBITaxon:9606	brain	UBERON	UBERON:0000955	female	PATO	PATO:0000383	12.48072	year	UO	UO:0000036	left	Recruitment Strategy	Participant Procedures	NDARFY612EMR	12.48072	female	left
Healthy Brain Network Participant	Homo sapiens	NCBITAXON	NCBITaxon:9606	brain	UBERON	UBERON:0000955	male	PATO	PATO:0000384	9.082591	year	UO	UO:0000036	left	Recruitment Strategy	Participant Procedures	NDARFZ296UNG	9.082591	male	left
Healthy Brain Network Participant	Homo sapiens	NCBITAXON	NCBITaxon:9606	brain	UBERON	UBERON:0000955	male	PATO	PATO:0000384	9.504449	year	UO	UO:0000036	left	Recruitment Strategy	Participant Procedures	NDARGA967MGC	9.504449	male	left
Healthy Brain Network Participant	Homo sapiens	NCBITAXON	NCBITaxon:9606	brain	UBERON	UBERON:0000955	female	PATO	PATO:0000383	15.965662	year	UO	UO:0000036	left	Recruitment Strategy	Participant Procedures	NDARGE366WNC	15.965662	female	left
Healthy Brain Network Participant	Homo sapiens	NCBITAXON	NCBITaxon:9606	brain	UBERON	UBERON:0000955	male	PATO	PATO:0000384	7.908053	year	UO	UO:0000036	right	Recruitment Strategy	Participant Procedures	NDARGH407KVG	7.908053	male	right
Healthy Brain Network Participant	Homo sapiens	NCBITAXON	NCBITaxon:9606	brain	UBERON	UBERON:0000955	male	PATO	PATO:0000384	7.128108	year	UO	UO:0000036	right	Recruitment Strategy	Participant Procedures	NDARGL834CMQ	7.128108	male	right
Healthy Brain Network Participant	Homo sapiens	NCBITAXON	NCBITaxon:9606	brain	UBERON	UBERON:0000955	female	PATO	PATO:0000383	11.519849	year	UO	UO:0000036	left	Recruitment Strategy	Participant Procedures	NDARGL963HU4	11.519849	female	left
Healthy Brain Network Participant	Homo sapiens	NCBITAXON	NCBITaxon:9606	brain	UBERON	UBERON:0000955	female	PATO	PATO:0000383	9.936801	year	UO	UO:0000036	left	Recruitment Strategy	Participant Procedures	NDARGM498YFL	9.936801	female	left
Healthy Brain Network Participant	Homo sapiens	NCBITAXON	NCBITaxon:9606	brain	UBERON	UBERON:0000955	female	PATO	PATO:0000383	10.722564	year	UO	UO:0000036	left	Recruitment Strategy	Participant Procedures	NDARGM540EV8	10.722564	female	left
Healthy Brain Network Participant	Homo sapiens	NCBITAXON	NCBITaxon:9606	brain	UBERON	UBERON:0000955	male	PATO	PATO:0000384	9.947866	year	UO	UO:0000036	right	Recruitment Strategy	Participant Procedures	NDARGM610LF0	9.947866	male	right
Healthy Brain Network Participant	Homo sapiens	NCBITAXON	NCBITaxon:9606	brain	UBERON	UBERON:0000955	female	PATO	PATO:0000383	5.934633	year	UO	UO:0000036	left	Recruitment Strategy	Participant Procedures	NDARGR661YZG	5.934633	female	left
Healthy Brain Network Participant	Homo sapiens	NCBITAXON	NCBITaxon:9606	brain	UBERON	UBERON:0000955	male	PATO	PATO:0000384	9.102213	year	UO	UO:0000036	right	Recruitment Strategy	Participant Procedures	NDARGT022BEW	9.102213	male	right
Healthy Brain Network Participant	Homo sapiens	NCBITAXON	NCBITaxon:9606	brain	UBERON	UBERON:0000955	male	PATO	PATO:0000384	8.015514	year	UO	UO:0000036	left	Recruitment Strategy	Participant Procedures	NDARGU667MCK	8.015514	male	left
Healthy Brain Network Participant	Homo sapiens	NCBITAXON	NCBITaxon:9606	brain	UBERON	UBERON:0000955	male	PATO	PATO:0000384	19.656741	year	UO	UO:0000036	left	Recruitment Strategy	Participant Procedures	NDARGY054ENV	19.656741	male	left
Healthy Brain Network Participant	Homo sapiens	NCBITAXON	NCBITaxon:9606	brain	UBERON	UBERON:0000955	male	PATO	PATO:0000384	13.51791	year	UO	UO:0000036	left	Recruitment Strategy	Participant Procedures	NDARGY148EVU	13.51791	male	left
Healthy Brain Network Participant	Homo sapiens	NCBITAXON	NCBITaxon:9606	brain	UBERON	UBERON:0000955	male	PATO	PATO:0000384	6.443303	year	UO	UO:0000036	left	Recruitment Strategy	Participant Procedures	NDARHB781DD8	6.443303	male	left
Healthy Brain Network Participant	Homo sapiens	NCBITAXON	NCBITaxon:9606	brain	UBERON	UBERON:0000955	male	PATO	PATO:0000384	8.21743	year	UO	UO:0000036	NaN	Recruitment Strategy	Participant Procedures	NDARHB993EV0	8.21743	male	ambidextrous
Healthy Brain Network Participant	Homo sapiens	NCBITAXON	NCBITaxon:9606	brain	UBERON	UBERON:0000955	male	PATO	PATO:0000384	8.088751	year	UO	UO:0000036	NaN	Recruitment Strategy	Participant Procedures	NDARHD059PEQ	8.088751	male	ambidextrous
Healthy Brain Network Participant	Homo sapiens	NCBITAXON	NCBITaxon:9606	brain	UBERON	UBERON:0000955	female	PATO	PATO:0000383	5.513004	year	UO	UO:0000036	ambidextrous	Recruitment Strategy	Participant Procedures	NDARHE236YLB	5.513004	female	ambidextrous
Healthy Brain Network Participant	Homo sapiens	NCBITAXON	NCBITaxon:9606	brain	UBERON	UBERON:0000955	female	PATO	PATO:0000383	20.734884	year	UO	UO:0000036	left	Recruitment Strategy	Participant Procedures	NDARHF023VG3	20.734884	female	left
Healthy Brain Network Participant	Homo sapiens	NCBITAXON	NCBITaxon:9606	brain	UBERON	UBERON:0000955	male	PATO	PATO:0000384	11.081336	year	UO	UO:0000036	left	Recruitment Strategy	Participant Procedures	NDARHF904CWB	11.081336	male	left
Healthy Brain Network Participant	Homo sapiens	NCBITAXON	NCBITaxon:9606	brain	UBERON	UBERON:0000955	male	PATO	PATO:0000384	8.031257	year	UO	UO:0000036	left	Recruitment Strategy	Participant Procedures	NDARHJ126UW2	8.031257	male	left
Healthy Brain Network Participant	Homo sapiens	NCBITAXON	NCBITaxon:9606	brain	UBERON	UBERON:0000955	female	PATO	PATO:0000383	10.834816	year	UO	UO:0000036	left	Recruitment Strategy	Participant Procedures	NDARHJ523XGB	10.834816	female	left
Healthy Brain Network Participant	Homo sapiens	NCBITAXON	NCBITaxon:9606	brain	UBERON	UBERON:0000955	female	PATO	PATO:0000383	7.681496	year	UO	UO:0000036	left	Recruitment Strategy	Participant Procedures	NDARHJ946UPH	7.681496	female	left
Healthy Brain Network Participant	Homo sapiens	NCBITAXON	NCBITaxon:9606	brain	UBERON	UBERON:0000955	female	PATO	PATO:0000383	9.057951	year	UO	UO:0000036	left	Recruitment Strategy	Participant Procedures	NDARHK598YJC	9.057951	female	left
Healthy Brain Network Participant	Homo sapiens	NCBITAXON	NCBITaxon:9606	brain	UBERON	UBERON:0000955	male	PATO	PATO:0000384	12.800593	year	UO	UO:0000036	NaN	Recruitment Strategy	Participant Procedures	NDARHL238VL2	12.800593	male	ambidextrous
Healthy Brain Network Participant	Homo sapiens	NCBITAXON	NCBITaxon:9606	brain	UBERON	UBERON:0000955	female	PATO	PATO:0000383	9.118297	year	UO	UO:0000036	right	Recruitment Strategy	Participant Procedures	NDARHL358LGQ	9.118297	female	right
Healthy Brain Network Participant	Homo sapiens	NCBITAXON	NCBITaxon:9606	brain	UBERON	UBERON:0000955	male	PATO	PATO:0000384	10.062742	year	UO	UO:0000036	right	Recruitment Strategy	Participant Procedures	NDARHM273AXL	10.062742	male	right
Healthy Brain Network Participant	Homo sapiens	NCBITAXON	NCBITaxon:9606	brain	UBERON	UBERON:0000955	male	PATO	PATO:0000384	7.399383	year	UO	UO:0000036	NaN	Recruitment Strategy	Participant Procedures	NDARHM304AXP	7.399383	male	ambidextrous
Healthy Brain Network Participant	Homo sapiens	NCBITAXON	NCBITaxon:9606	brain	UBERON	UBERON:0000955	male	PATO	PATO:0000384	10.372804	year	UO	UO:0000036	left	Recruitment Strategy	Participant Procedures	NDARHM615PJH	10.372804	male	left
Healthy Brain Network Participant	Homo sapiens	NCBITAXON	NCBITaxon:9606	brain	UBERON	UBERON:0000955	male	PATO	PATO:0000384	16.329682	year	UO	UO:0000036	left	Recruitment Strategy	Participant Procedures	NDARHP176DPE	16.329682	male	left
Healthy Brain Network Participant	Homo sapiens	NCBITAXON	NCBITaxon:9606	brain	UBERON	UBERON:0000955	male	PATO	PATO:0000384	9.721195	year	UO	UO:0000036	left	Recruitment Strategy	Participant Procedures	NDARHP558MGA	9.721195	male	left
Healthy Brain Network Participant	Homo sapiens	NCBITAXON	NCBITaxon:9606	brain	UBERON	UBERON:0000955	male	PATO	PATO:0000384	10.936459	year	UO	UO:0000036	left	Recruitment Strategy	Participant Procedures	NDARHP656DLC	10.936459	male	left
Healthy Brain Network Participant	Homo sapiens	NCBITAXON	NCBITaxon:9606	brain	UBERON	UBERON:0000955	female	PATO	PATO:0000383	11.826374	year	UO	UO:0000036	NaN	Recruitment Strategy	Participant Procedures	NDARHR944BBY	11.826374	female	ambidextrous
Healthy Brain Network Participant	Homo sapiens	NCBITAXON	NCBITaxon:9606	brain	UBERON	UBERON:0000955	male	PATO	PATO:0000384	6.555555	year	UO	UO:0000036	left	Recruitment Strategy	Participant Procedures	NDARHT218GFA	6.555555	male	left
Healthy Brain Network Participant	Homo sapiens	NCBITAXON	NCBITaxon:9606	brain	UBERON	UBERON:0000955	male	PATO	PATO:0000384	15.062628	year	UO	UO:0000036	left	Recruitment Strategy	Participant Procedures	NDARHW216PER	15.062628	male	left
Healthy Brain Network Participant	Homo sapiens	NCBITAXON	NCBITaxon:9606	brain	UBERON	UBERON:0000955	male	PATO	PATO:0000384	11.727583	year	UO	UO:0000036	right	Recruitment Strategy	Participant Procedures	NDARHX739YBW	11.727583	male	right
Healthy Brain Network Participant	Homo sapiens	NCBITAXON	NCBITaxon:9606	brain	UBERON	UBERON:0000955	female	PATO	PATO:0000383	11.33858	year	UO	UO:0000036	left	Recruitment Strategy	Participant Procedures	NDARHX877BLQ	11.33858	female	left
Healthy Brain Network Participant	Homo sapiens	NCBITAXON	NCBITaxon:9606	brain	UBERON	UBERON:0000955	female	PATO	PATO:0000383	7.218571	year	UO	UO:0000036	left	Recruitment Strategy	Participant Procedures	NDARHZ439EBY	7.218571	female	left
Healthy Brain Network Participant	Homo sapiens	NCBITAXON	NCBITaxon:9606	brain	UBERON	UBERON:0000955	male	PATO	PATO:0000384	10.311886	year	UO	UO:0000036	left	Recruitment Strategy	Participant Procedures	NDARJC514CE0	10.311886	male	left
Healthy Brain Network Participant	Homo sapiens	NCBITAXON	NCBITaxon:9606	brain	UBERON	UBERON:0000955	male	PATO	PATO:0000384	9.964179	year	UO	UO:0000036	left	Recruitment Strategy	Participant Procedures	NDARJH925ZCD	9.964179	male	left
Healthy Brain Network Participant	Homo sapiens	NCBITAXON	NCBITaxon:9606	brain	UBERON	UBERON:0000955	male	PATO	PATO:0000384	7.90543	year	UO	UO:0000036	right	Recruitment Strategy	Participant Procedures	NDARJJ356DAL	7.90543	male	right
Healthy Brain Network Participant	Homo sapiens	NCBITAXON	NCBITaxon:9606	brain	UBERON	UBERON:0000955	female	PATO	PATO:0000383	10.405087	year	UO	UO:0000036	left	Recruitment Strategy	Participant Procedures	NDARJK085PZL	10.405087	female	left
Healthy Brain Network Participant	Homo sapiens	NCBITAXON	NCBITaxon:9606	brain	UBERON	UBERON:0000955	male	PATO	PATO:0000384	10.553045	year	UO	UO:0000036	left	Recruitment Strategy	Participant Procedures	NDARJM708VGE	10.553045	male	left
Healthy Brain Network Participant	Homo sapiens	NCBITAXON	NCBITaxon:9606	brain	UBERON	UBERON:0000955	female	PATO	PATO:0000383	16.03947	year	UO	UO:0000036	left	Recruitment Strategy	Participant Procedures	NDARJP133YL3	16.03947	female	left
Healthy Brain Network Participant	Homo sapiens	NCBITAXON	NCBITaxon:9606	brain	UBERON	UBERON:0000955	female	PATO	PATO:0000383	10.98882	year	UO	UO:0000036	NaN	Recruitment Strategy	Participant Procedures	NDARJP489HCE	10.98882	female	ambidextrous
Healthy Brain Network Participant	Homo sapiens	NCBITAXON	NCBITaxon:9606	brain	UBERON	UBERON:0000955	female	PATO	PATO:0000383	7.853296	year	UO	UO:0000036	left	Recruitment Strategy	Participant Procedures	NDARJR525HTX	7.853296	female	left
Healthy Brain Network Participant	Homo sapiens	NCBITAXON	NCBITaxon:9606	brain	UBERON	UBERON:0000955	female	PATO	PATO:0000383	15.302988	year	UO	UO:0000036	left	Recruitment Strategy	Participant Procedures	NDARJR687LGX	15.302988	female	left
Healthy Brain Network Participant	Homo sapiens	NCBITAXON	NCBITaxon:9606	brain	UBERON	UBERON:0000955	female	PATO	PATO:0000383	12.52464	year	UO	UO:0000036	left	Recruitment Strategy	Participant Procedures	NDARJT606WGQ	12.52464	female	left
Healthy Brain Network Participant	Homo sapiens	NCBITAXON	NCBITaxon:9606	brain	UBERON	UBERON:0000955	female	PATO	PATO:0000383	14.996235	year	UO	UO:0000036	left	Recruitment Strategy	Participant Procedures	NDARJT730WP0	14.996235	female	left
Healthy Brain Network Participant	Homo sapiens	NCBITAXON	NCBITaxon:9606	brain	UBERON	UBERON:0000955	female	PATO	PATO:0000383	8.091489	year	UO	UO:0000036	left	Recruitment Strategy	Participant Procedures	NDARJV894XP2	8.091489	female	left
Healthy Brain Network Participant	Homo sapiens	NCBITAXON	NCBITaxon:9606	brain	UBERON	UBERON:0000955	male	PATO	PATO:0000384	6.818389	year	UO	UO:0000036	left	Recruitment Strategy	Participant Procedures	NDARJX421FWR	6.818389	male	left
Healthy Brain Network Participant	Homo sapiens	NCBITAXON	NCBITaxon:9606	brain	UBERON	UBERON:0000955	male	PATO	PATO:0000384	11.182865	year	UO	UO:0000036	left	Recruitment Strategy	Participant Procedures	NDARJZ217VJ6	11.182865	male	left
Healthy Brain Network Participant	Homo sapiens	NCBITAXON	NCBITaxon:9606	brain	UBERON	UBERON:0000955	male	PATO	PATO:0000384	6.98266	year	UO	UO:0000036	left	Recruitment Strategy	Participant Procedures	NDARJZ549HU8	6.98266	male	left
Healthy Brain Network Participant	Homo sapiens	NCBITAXON	NCBITaxon:9606	brain	UBERON	UBERON:0000955	male	PATO	PATO:0000384	7.560346	year	UO	UO:0000036	left	Recruitment Strategy	Participant Procedures	NDARKA429EPF	7.560346	male	left
Healthy Brain Network Participant	Homo sapiens	NCBITAXON	NCBITaxon:9606	brain	UBERON	UBERON:0000955	male	PATO	PATO:0000384	8.74036	year	UO	UO:0000036	left	Recruitment Strategy	Participant Procedures	NDARKC403LRW	8.74036	male	left
Healthy Brain Network Participant	Homo sapiens	NCBITAXON	NCBITaxon:9606	brain	UBERON	UBERON:0000955	male	PATO	PATO:0000384	7.875313	year	UO	UO:0000036	left	Recruitment Strategy	Participant Procedures	NDARKC452YVR	7.875313	male	left
Healthy Brain Network Participant	Homo sapiens	NCBITAXON	NCBITaxon:9606	brain	UBERON	UBERON:0000955	female	PATO	PATO:0000383	9.671229	year	UO	UO:0000036	left	Recruitment Strategy	Participant Procedures	NDARKF615JNZ	9.671229	female	left
Healthy Brain Network Participant	Homo sapiens	NCBITAXON	NCBITaxon:9606	brain	UBERON	UBERON:0000955	male	PATO	PATO:0000384	6.022245	year	UO	UO:0000036	right	Recruitment Strategy	Participant Procedures	NDARKG785VAJ	6.022245	male	right
Healthy Brain Network Participant	Homo sapiens	NCBITAXON	NCBITaxon:9606	brain	UBERON	UBERON:0000955	male	PATO	PATO:0000384	6.372689	year	UO	UO:0000036	left	Recruitment Strategy	Participant Procedures	NDARKH421UB1	6.372689	male	left
Healthy Brain Network Participant	Homo sapiens	NCBITAXON	NCBITaxon:9606	brain	UBERON	UBERON:0000955	male	PATO	PATO:0000384	18.022245	year	UO	UO:0000036	NaN	Recruitment Strategy	Participant Procedures	NDARKH741PL8	18.022245	male	ambidextrous
Healthy Brain Network Participant	Homo sapiens	NCBITAXON	NCBITaxon:9606	brain	UBERON	UBERON:0000955	male	PATO	PATO:0000384	10.86767	year	UO	UO:0000036	left	Recruitment Strategy	Participant Procedures	NDARKL327VRH	10.86767	male	left
Healthy Brain Network Participant	Homo sapiens	NCBITAXON	NCBITaxon:9606	brain	UBERON	UBERON:0000955	male	PATO	PATO:0000384	9.252338	year	UO	UO:0000036	left	Recruitment Strategy	Participant Procedures	NDARKM551DA4	9.252338	male	left
Healthy Brain Network Participant	Homo sapiens	NCBITAXON	NCBITaxon:9606	brain	UBERON	UBERON:0000955	male	PATO	PATO:0000384	8.034109	year	UO	UO:0000036	left	Recruitment Strategy	Participant Procedures	NDARKR010EN7	8.034109	male	left
Healthy Brain Network Participant	Homo sapiens	NCBITAXON	NCBITaxon:9606	brain	UBERON	UBERON:0000955	female	PATO	PATO:0000383	8.767853	year	UO	UO:0000036	left	Recruitment Strategy	Participant Procedures	NDARKR195PL9	8.767853	female	left
Healthy Brain Network Participant	Homo sapiens	NCBITAXON	NCBITaxon:9606	brain	UBERON	UBERON:0000955	male	PATO	PATO:0000384	10.977298	year	UO	UO:0000036	left	Recruitment Strategy	Participant Procedures	NDARKV482FU9	10.977298	male	left
Healthy Brain Network Participant	Homo sapiens	NCBITAXON	NCBITaxon:9606	brain	UBERON	UBERON:0000955	male	PATO	PATO:0000384	10.002623	year	UO	UO:0000036	left	Recruitment Strategy	Participant Procedures	NDARKW531ACR	10.002623	male	left
Healthy Brain Network Participant	Homo sapiens	NCBITAXON	NCBITaxon:9606	brain	UBERON	UBERON:0000955	female	PATO	PATO:0000383	19.971024	year	UO	UO:0000036	left	Recruitment Strategy	Participant Procedures	NDARKW999WZD	19.971024	female	left
Healthy Brain Network Participant	Homo sapiens	NCBITAXON	NCBITaxon:9606	brain	UBERON	UBERON:0000955	male	PATO	PATO:0000384	14.016769	year	UO	UO:0000036	left	Recruitment Strategy	Participant Procedures	NDARKX346VTV	14.016769	male	left
Healthy Brain Network Participant	Homo sapiens	NCBITAXON	NCBITaxon:9606	brain	UBERON	UBERON:0000955	male	PATO	PATO:0000384	8.228382	year	UO	UO:0000036	left	Recruitment Strategy	Participant Procedures	NDARKX761BH9	8.228382	male	left
Healthy Brain Network Participant	Homo sapiens	NCBITAXON	NCBITaxon:9606	brain	UBERON	UBERON:0000955	male	PATO	PATO:0000384	8.034109	year	UO	UO:0000036	left	Recruitment Strategy	Participant Procedures	NDARLA516PH1	8.034109	male	left
Healthy Brain Network Participant	Homo sapiens	NCBITAXON	NCBITaxon:9606	brain	UBERON	UBERON:0000955	female	PATO	PATO:0000383	20.412388	year	UO	UO:0000036	left	Recruitment Strategy	Participant Procedures	NDARLB017MBJ	20.412388	female	left
Healthy Brain Network Participant	Homo sapiens	NCBITAXON	NCBITaxon:9606	brain	UBERON	UBERON:0000955	female	PATO	PATO:0000383	7.995665	year	UO	UO:0000036	left	Recruitment Strategy	Participant Procedures	NDARLB629BJ1	7.995665	female	left
Healthy Brain Network Participant	Homo sapiens	NCBITAXON	NCBITaxon:9606	brain	UBERON	UBERON:0000955	male	PATO	PATO:0000384	7.50616	year	UO	UO:0000036	left	Recruitment Strategy	Participant Procedures	NDARLD990NH4	7.50616	male	left
Healthy Brain Network Participant	Homo sapiens	NCBITAXON	NCBITaxon:9606	brain	UBERON	UBERON:0000955	male	PATO	PATO:0000384	8.737622	year	UO	UO:0000036	left	Recruitment Strategy	Participant Procedures	NDARLF283KJX	8.737622	male	left
Healthy Brain Network Participant	Homo sapiens	NCBITAXON	NCBITaxon:9606	brain	UBERON	UBERON:0000955	female	PATO	PATO:0000383	7.465206	year	UO	UO:0000036	left	Recruitment Strategy	Participant Procedures	NDARLG942AZ1	7.465206	female	left
Healthy Brain Network Participant	Homo sapiens	NCBITAXON	NCBITaxon:9606	brain	UBERON	UBERON:0000955	male	PATO	PATO:0000384	8.445357	year	UO	UO:0000036	NaN	Recruitment Strategy	Participant Procedures	NDARLL389TUF	8.445357	male	ambidextrous
Healthy Brain Network Participant	Homo sapiens	NCBITAXON	NCBITaxon:9606	brain	UBERON	UBERON:0000955	male	PATO	PATO:0000384	12.809034	year	UO	UO:0000036	left	Recruitment Strategy	Participant Procedures	NDARLP181HLA	12.809034	male	left
Healthy Brain Network Participant	Homo sapiens	NCBITAXON	NCBITaxon:9606	brain	UBERON	UBERON:0000955	female	PATO	PATO:0000383	9.293634	year	UO	UO:0000036	left	Recruitment Strategy	Participant Procedures	NDARLP858RAA	9.293634	female	left
Healthy Brain Network Participant	Homo sapiens	NCBITAXON	NCBITaxon:9606	brain	UBERON	UBERON:0000955	female	PATO	PATO:0000383	15.265343	year	UO	UO:0000036	left	Recruitment Strategy	Participant Procedures	NDARLZ104NDT	15.265343	female	left
Healthy Brain Network Participant	Homo sapiens	NCBITAXON	NCBITaxon:9606	brain	UBERON	UBERON:0000955	female	PATO	PATO:0000383	10.830025	year	UO	UO:0000036	right	Recruitment Strategy	Participant Procedures	NDARLZ228PCB	10.830025	female	right
Healthy Brain Network Participant	Homo sapiens	NCBITAXON	NCBITaxon:9606	brain	UBERON	UBERON:0000955	female	PATO	PATO:0000383	16.028405	year	UO	UO:0000036	left	Recruitment Strategy	Participant Procedures	NDARMA875ARE	16.028405	female	left
Healthy Brain Network Participant	Homo sapiens	NCBITAXON	NCBITaxon:9606	brain	UBERON	UBERON:0000955	female	PATO	PATO:0000383	5.937143	year	UO	UO:0000036	NaN	Recruitment Strategy	Participant Procedures	NDARMC412BCK	5.937143	female	ambidextrous
Healthy Brain Network Participant	Homo sapiens	NCBITAXON	NCBITaxon:9606	brain	UBERON	UBERON:0000955	female	PATO	PATO:0000383	5.493269	year	UO	UO:0000036	right	Recruitment Strategy	Participant Procedures	NDARMD700NUE	5.493269	female	right
Healthy Brain Network Participant	Homo sapiens	NCBITAXON	NCBITaxon:9606	brain	UBERON	UBERON:0000955	male	PATO	PATO:0000384	10.088067	year	UO	UO:0000036	left	Recruitment Strategy	Participant Procedures	NDARME656MTN	10.088067	male	left
Healthy Brain Network Participant	Homo sapiens	NCBITAXON	NCBITaxon:9606	brain	UBERON	UBERON:0000955	female	PATO	PATO:0000383	10.123545	year	UO	UO:0000036	left	Recruitment Strategy	Participant Procedures	NDARME930DE7	10.123545	female	left
Healthy Brain Network Participant	Homo sapiens	NCBITAXON	NCBITaxon:9606	brain	UBERON	UBERON:0000955	male	PATO	PATO:0000384	8.74036	year	UO	UO:0000036	right	Recruitment Strategy	Participant Procedures	NDARMH763YZD	8.74036	male	right
Healthy Brain Network Participant	Homo sapiens	NCBITAXON	NCBITaxon:9606	brain	UBERON	UBERON:0000955	male	PATO	PATO:0000384	7.656171	year	UO	UO:0000036	left	Recruitment Strategy	Participant Procedures	NDARMJ699RJN	7.656171	male	left
Healthy Brain Network Participant	Homo sapiens	NCBITAXON	NCBITaxon:9606	brain	UBERON	UBERON:0000955	male	PATO	PATO:0000384	14.793862	year	UO	UO:0000036	left	Recruitment Strategy	Participant Procedures	NDARML142BEK	14.793862	male	left
Healthy Brain Network Participant	Homo sapiens	NCBITAXON	NCBITaxon:9606	brain	UBERON	UBERON:0000955	male	PATO	PATO:0000384	7.577458	year	UO	UO:0000036	left	Recruitment Strategy	Participant Procedures	NDARML148UCE	7.577458	male	left
Healthy Brain Network Participant	Homo sapiens	NCBITAXON	NCBITaxon:9606	brain	UBERON	UBERON:0000955	male	PATO	PATO:0000384	10.252338	year	UO	UO:0000036	NaN	Recruitment Strategy	Participant Procedures	NDARMM386PL6	10.252338	male	ambidextrous
Healthy Brain Network Participant	Homo sapiens	NCBITAXON	NCBITaxon:9606	brain	UBERON	UBERON:0000955	female	PATO	PATO:0000383	8.239904	year	UO	UO:0000036	left	Recruitment Strategy	Participant Procedures	NDARMM782KJK	8.239904	female	left
Healthy Brain Network Participant	Homo sapiens	NCBITAXON	NCBITaxon:9606	brain	UBERON	UBERON:0000955	male	PATO	PATO:0000384	5.513118	year	UO	UO:0000036	NaN	Recruitment Strategy	Participant Procedures	NDARMM878ZR1	5.513118	male	ambidextrous
Healthy Brain Network Participant	Homo sapiens	NCBITAXON	NCBITaxon:9606	brain	UBERON	UBERON:0000955	male	PATO	PATO:0000384	13.099703	year	UO	UO:0000036	left	Recruitment Strategy	Participant Procedures	NDARMM905VYR	13.099703	male	left
Healthy Brain Network Participant	Homo sapiens	NCBITAXON	NCBITaxon:9606	brain	UBERON	UBERON:0000955	female	PATO	PATO:0000383	12.990075	year	UO	UO:0000036	left	Recruitment Strategy	Participant Procedures	NDARMM990URX	12.990075	female	left
Healthy Brain Network Participant	Homo sapiens	NCBITAXON	NCBITaxon:9606	brain	UBERON	UBERON:0000955	female	PATO	PATO:0000383	8.814282	year	UO	UO:0000036	NaN	Recruitment Strategy	Participant Procedures	NDARMN450PEH	8.814282	female	ambidextrous
Healthy Brain Network Participant	Homo sapiens	NCBITAXON	NCBITaxon:9606	brain	UBERON	UBERON:0000955	male	PATO	PATO:0000384	18.736367	year	UO	UO:0000036	right	Recruitment Strategy	Participant Procedures	NDARMR242UKQ	18.736367	male	right
Healthy Brain Network Participant	Homo sapiens	NCBITAXON	NCBITaxon:9606	brain	UBERON	UBERON:0000955	male	PATO	PATO:0000384	7.231918	year	UO	UO:0000036	right	Recruitment Strategy	Participant Procedures	NDARMU269TFY	7.231918	male	right
Healthy Brain Network Participant	Homo sapiens	NCBITAXON	NCBITaxon:9606	brain	UBERON	UBERON:0000955	female	PATO	PATO:0000383	10.153661	year	UO	UO:0000036	left	Recruitment Strategy	Participant Procedures	NDARMU488APK	10.153661	female	left
Healthy Brain Network Participant	Homo sapiens	NCBITAXON	NCBITaxon:9606	brain	UBERON	UBERON:0000955	female	PATO	PATO:0000383	9.094227	year	UO	UO:0000036	left	Recruitment Strategy	Participant Procedures	NDARMV247HRA	9.094227	female	left
Healthy Brain Network Participant	Homo sapiens	NCBITAXON	NCBITaxon:9606	brain	UBERON	UBERON:0000955	male	PATO	PATO:0000384	9.550878	year	UO	UO:0000036	right	Recruitment Strategy	Participant Procedures	NDARMV410ZFY	9.550878	male	right
Healthy Brain Network Participant	Homo sapiens	NCBITAXON	NCBITaxon:9606	brain	UBERON	UBERON:0000955	female	PATO	PATO:0000383	14.353639	year	UO	UO:0000036	left	Recruitment Strategy	Participant Procedures	NDARMW252AJW	14.353639	female	left
Healthy Brain Network Participant	Homo sapiens	NCBITAXON	NCBITaxon:9606	brain	UBERON	UBERON:0000955	female	PATO	PATO:0000383	12.206479	year	UO	UO:0000036	left	Recruitment Strategy	Participant Procedures	NDARMX032AU3	12.206479	female	left
Healthy Brain Network Participant	Homo sapiens	NCBITAXON	NCBITaxon:9606	brain	UBERON	UBERON:0000955	male	PATO	PATO:0000384	6.380903	year	UO	UO:0000036	left	Recruitment Strategy	Participant Procedures	NDARMY064EAD	6.380903	male	left
Healthy Brain Network Participant	Homo sapiens	NCBITAXON	NCBITaxon:9606	brain	UBERON	UBERON:0000955	male	PATO	PATO:0000384	15.974332	year	UO	UO:0000036	left	Recruitment Strategy	Participant Procedures	NDARMY533CYM	15.974332	male	left
Healthy Brain Network Participant	Homo sapiens	NCBITAXON	NCBITaxon:9606	brain	UBERON	UBERON:0000955	female	PATO	PATO:0000383	10.36402	year	UO	UO:0000036	left	Recruitment Strategy	Participant Procedures	NDARMY967HNA	10.36402	female	left
Healthy Brain Network Participant	Homo sapiens	NCBITAXON	NCBITaxon:9606	brain	UBERON	UBERON:0000955	male	PATO	PATO:0000384	15.179785	year	UO	UO:0000036	left	Recruitment Strategy	Participant Procedures	NDARMZ908DUR	15.179785	male	left
Healthy Brain Network Participant	Homo sapiens	NCBITAXON	NCBITaxon:9606	brain	UBERON	UBERON:0000955	female	PATO	PATO:0000383	14.468514	year	UO	UO:0000036	left	Recruitment Strategy	Participant Procedures	NDARNB440UE4	14.468514	female	left
Healthy Brain Network Participant	Homo sapiens	NCBITAXON	NCBITaxon:9606	brain	UBERON	UBERON:0000955	male	PATO	PATO:0000384	9.679443	year	UO	UO:0000036	left	Recruitment Strategy	Participant Procedures	NDARNB824ARJ	9.679443	male	left
Healthy Brain Network Participant	Homo sapiens	NCBITAXON	NCBITaxon:9606	brain	UBERON	UBERON:0000955	female	PATO	PATO:0000383	19.984713	year	UO	UO:0000036	left	Recruitment Strategy	Participant Procedures	NDARNE511XHU	19.984713	female	left
Healthy Brain Network Participant	Homo sapiens	NCBITAXON	NCBITaxon:9606	brain	UBERON	UBERON:0000955	male	PATO	PATO:0000384	12.85535	year	UO	UO:0000036	left	Recruitment Strategy	Participant Procedures	NDARNF954MK3	12.85535	male	left
Healthy Brain Network Participant	Homo sapiens	NCBITAXON	NCBITaxon:9606	brain	UBERON	UBERON:0000955	female	PATO	PATO:0000383	9.219712	year	UO	UO:0000036	NaN	Recruitment Strategy	Participant Procedures	NDARNG309KZ8	9.219712	female	ambidextrous
Healthy Brain Network Participant	Homo sapiens	NCBITAXON	NCBITaxon:9606	brain	UBERON	UBERON:0000955	female	PATO	PATO:0000383	12.882728	year	UO	UO:0000036	left	Recruitment Strategy	Participant Procedures	NDARNG689AAP	12.882728	female	left
Healthy Brain Network Participant	Homo sapiens	NCBITAXON	NCBITaxon:9606	brain	UBERON	UBERON:0000955	male	PATO	PATO:0000384	13.37075	year	UO	UO:0000036	left	Recruitment Strategy	Participant Procedures	NDARNH342XLK	13.37075	male	left
Healthy Brain Network Participant	Homo sapiens	NCBITAXON	NCBITaxon:9606	brain	UBERON	UBERON:0000955	female	PATO	PATO:0000383	6.348163	year	UO	UO:0000036	left	Recruitment Strategy	Participant Procedures	NDARNJ687DMC	6.348163	female	left
Healthy Brain Network Participant	Homo sapiens	NCBITAXON	NCBITaxon:9606	brain	UBERON	UBERON:0000955	female	PATO	PATO:0000383	11.366643	year	UO	UO:0000036	NaN	Recruitment Strategy	Participant Procedures	NDARNJ715JPV	11.366643	female	ambidextrous
Healthy Brain Network Participant	Homo sapiens	NCBITAXON	NCBITaxon:9606	brain	UBERON	UBERON:0000955	male	PATO	PATO:0000384	9.066278	year	UO	UO:0000036	right	Recruitment Strategy	Participant Procedures	NDARNJ894VH2	9.066278	male	right
Healthy Brain Network Participant	Homo sapiens	NCBITAXON	NCBITaxon:9606	brain	UBERON	UBERON:0000955	female	PATO	PATO:0000383	10.556011	year	UO	UO:0000036	left	Recruitment Strategy	Participant Procedures	NDARNL599TMZ	10.556011	female	left
Healthy Brain Network Participant	Homo sapiens	NCBITAXON	NCBITaxon:9606	brain	UBERON	UBERON:0000955	male	PATO	PATO:0000384	12.507757	year	UO	UO:0000036	left	Recruitment Strategy	Participant Procedures	NDARNM624PDC	12.507757	male	left
Healthy Brain Network Participant	Homo sapiens	NCBITAXON	NCBITaxon:9606	brain	UBERON	UBERON:0000955	male	PATO	PATO:0000384	16.861396	year	UO	UO:0000036	left	Recruitment Strategy	Participant Procedures	NDARNT042GRA	16.861396	male	left
Healthy Brain Network Participant	Homo sapiens	NCBITAXON	NCBITaxon:9606	brain	UBERON	UBERON:0000955	female	PATO	PATO:0000383	8.406456	year	UO	UO:0000036	left	Recruitment Strategy	Participant Procedures	NDARNT572CMD	8.406456	female	left
Healthy Brain Network Participant	Homo sapiens	NCBITAXON	NCBITaxon:9606	brain	UBERON	UBERON:0000955	female	PATO	PATO:0000383	13.436344	year	UO	UO:0000036	left	Recruitment Strategy	Participant Procedures	NDARNT939YMG	13.436344	female	left
Healthy Brain Network Participant	Homo sapiens	NCBITAXON	NCBITaxon:9606	brain	UBERON	UBERON:0000955	male	PATO	PATO:0000384	5.397444	year	UO	UO:0000036	left	Recruitment Strategy	Participant Procedures	NDARNU249EDF	5.397444	male	left
Healthy Brain Network Participant	Homo sapiens	NCBITAXON	NCBITaxon:9606	brain	UBERON	UBERON:0000955	male	PATO	PATO:0000384	9.76751	year	UO	UO:0000036	left	Recruitment Strategy	Participant Procedures	NDARNV332JF2	9.76751	male	left
Healthy Brain Network Participant	Homo sapiens	NCBITAXON	NCBITaxon:9606	brain	UBERON	UBERON:0000955	male	PATO	PATO:0000384	12.445357	year	UO	UO:0000036	left	Recruitment Strategy	Participant Procedures	NDARNW218ZBU	12.445357	male	left
Healthy Brain Network Participant	Homo sapiens	NCBITAXON	NCBITaxon:9606	brain	UBERON	UBERON:0000955	male	PATO	PATO:0000384	7.664955	year	UO	UO:0000036	left	Recruitment Strategy	Participant Procedures	NDARPD977VX2	7.664955	male	left
Healthy Brain Network Participant	Homo sapiens	NCBITAXON	NCBITaxon:9606	brain	UBERON	UBERON:0000955	female	PATO	PATO:0000383	5.948323	year	UO	UO:0000036	left	Recruitment Strategy	Participant Procedures	NDARPE404CMV	5.948323	female	left
Healthy Brain Network Participant	Homo sapiens	NCBITAXON	NCBITaxon:9606	brain	UBERON	UBERON:0000955	male	PATO	PATO:0000384	17.953798	year	UO	UO:0000036	right	Recruitment Strategy	Participant Procedures	NDARPE596LZL	17.953798	male	right
Healthy Brain Network Participant	Homo sapiens	NCBITAXON	NCBITaxon:9606	brain	UBERON	UBERON:0000955	female	PATO	PATO:0000383	13.077116	year	UO	UO:0000036	left	Recruitment Strategy	Participant Procedures	NDARPF118ABV	13.077116	female	left
Healthy Brain Network Participant	Homo sapiens	NCBITAXON	NCBITaxon:9606	brain	UBERON	UBERON:0000955	male	PATO	PATO:0000384	13.326374	year	UO	UO:0000036	left	Recruitment Strategy	Participant Procedures	NDARPG072ZZ7	13.326374	male	left
Healthy Brain Network Participant	Homo sapiens	NCBITAXON	NCBITaxon:9606	brain	UBERON	UBERON:0000955	male	PATO	PATO:0000384	7.784964	year	UO	UO:0000036	left	Recruitment Strategy	Participant Procedures	NDARPL721WTD	7.784964	male	left
Healthy Brain Network Participant	Homo sapiens	NCBITAXON	NCBITaxon:9606	brain	UBERON	UBERON:0000955	male	PATO	PATO:0000384	17.446725	year	UO	UO:0000036	left	Recruitment Strategy	Participant Procedures	NDARPP337KUQ	17.446725	male	left
Healthy Brain Network Participant	Homo sapiens	NCBITAXON	NCBITaxon:9606	brain	UBERON	UBERON:0000955	male	PATO	PATO:0000384	10.580766	year	UO	UO:0000036	left	Recruitment Strategy	Participant Procedures	NDARPP703NX4	10.580766	male	left
Healthy Brain Network Participant	Homo sapiens	NCBITAXON	NCBITaxon:9606	brain	UBERON	UBERON:0000955	female	PATO	PATO:0000383	16.69952	year	UO	UO:0000036	left	Recruitment Strategy	Participant Procedures	NDARPR768KT4	16.69952	female	left
Healthy Brain Network Participant	Homo sapiens	NCBITAXON	NCBITaxon:9606	brain	UBERON	UBERON:0000955	female	PATO	PATO:0000383	8.737622	year	UO	UO:0000036	NaN	Recruitment Strategy	Participant Procedures	NDARPV249ZRF	8.737622	female	ambidextrous
Healthy Brain Network Participant	Homo sapiens	NCBITAXON	NCBITaxon:9606	brain	UBERON	UBERON:0000955	female	PATO	PATO:0000383	10.443303	year	UO	UO:0000036	left	Recruitment Strategy	Participant Procedures	NDARPW482TVE	10.443303	female	left
Healthy Brain Network Participant	Homo sapiens	NCBITAXON	NCBITaxon:9606	brain	UBERON	UBERON:0000955	male	PATO	PATO:0000384	15.319415	year	UO	UO:0000036	NaN	Recruitment Strategy	Participant Procedures	NDARPX244EHJ	15.319415	male	ambidextrous
Healthy Brain Network Participant	Homo sapiens	NCBITAXON	NCBITaxon:9606	brain	UBERON	UBERON:0000955	male	PATO	PATO:0000384	10.928473	year	UO	UO:0000036	left	Recruitment Strategy	Participant Procedures	NDARPZ621ZLE	10.928473	male	left
Healthy Brain Network Participant	Homo sapiens	NCBITAXON	NCBITaxon:9606	brain	UBERON	UBERON:0000955	female	PATO	PATO:0000383	21.816563	year	UO	UO:0000036	left	Recruitment Strategy	Participant Procedures	NDARRA733VWX	21.816563	female	left
Healthy Brain Network Participant	Homo sapiens	NCBITAXON	NCBITaxon:9606	brain	UBERON	UBERON:0000955	male	PATO	PATO:0000384	19.335843	year	UO	UO:0000036	left	Recruitment Strategy	Participant Procedures	NDARRD720XZK	19.335843	male	left
Healthy Brain Network Participant	Homo sapiens	NCBITAXON	NCBITaxon:9606	brain	UBERON	UBERON:0000955	female	PATO	PATO:0000383	10.495322	year	UO	UO:0000036	left	Recruitment Strategy	Participant Procedures	NDARRE333EKT	10.495322	female	left
Healthy Brain Network Participant	Homo sapiens	NCBITAXON	NCBITaxon:9606	brain	UBERON	UBERON:0000955	female	PATO	PATO:0000383	11.023842	year	UO	UO:0000036	left	Recruitment Strategy	Participant Procedures	NDARRH725XYA	11.023842	female	left
Healthy Brain Network Participant	Homo sapiens	NCBITAXON	NCBITaxon:9606	brain	UBERON	UBERON:0000955	male	PATO	PATO:0000384	11.79101	year	UO	UO:0000036	left	Recruitment Strategy	Participant Procedures	NDARRJ763GUF	11.79101	male	left
Healthy Brain Network Participant	Homo sapiens	NCBITAXON	NCBITaxon:9606	brain	UBERON	UBERON:0000955	male	PATO	PATO:0000384	8.374058	year	UO	UO:0000036	left	Recruitment Strategy	Participant Procedures	NDARRK457MBX	8.374058	male	left
Healthy Brain Network Participant	Homo sapiens	NCBITAXON	NCBITaxon:9606	brain	UBERON	UBERON:0000955	female	PATO	PATO:0000383	9.290668	year	UO	UO:0000036	left	Recruitment Strategy	Participant Procedures	NDARRL218DJ5	9.290668	female	left
Healthy Brain Network Participant	Homo sapiens	NCBITAXON	NCBITaxon:9606	brain	UBERON	UBERON:0000955	male	PATO	PATO:0000384	16.951745	year	UO	UO:0000036	left	Recruitment Strategy	Participant Procedures	NDARRN619WHY	16.951745	male	left
Healthy Brain Network Participant	Homo sapiens	NCBITAXON	NCBITaxon:9606	brain	UBERON	UBERON:0000955	female	PATO	PATO:0000383	14.172256	year	UO	UO:0000036	left	Recruitment Strategy	Participant Procedures	NDARRP592GHK	14.172256	female	left
Healthy Brain Network Participant	Homo sapiens	NCBITAXON	NCBITaxon:9606	brain	UBERON	UBERON:0000955	female	PATO	PATO:0000383	7.804015	year	UO	UO:0000036	NaN	Recruitment Strategy	Participant Procedures	NDARRU600XWW	7.804015	female	ambidextrous
Healthy Brain Network Participant	Homo sapiens	NCBITAXON	NCBITaxon:9606	brain	UBERON	UBERON:0000955	female	PATO	PATO:0000383	14.771959	year	UO	UO:0000036	left	Recruitment Strategy	Participant Procedures	NDARRZ199KNG	14.771959	female	left
Healthy Brain Network Participant	Homo sapiens	NCBITAXON	NCBITaxon:9606	brain	UBERON	UBERON:0000955	female	PATO	PATO:0000383	7.828656	year	UO	UO:0000036	right	Recruitment Strategy	Participant Procedures	NDARRZ653HKY	7.828656	female	right
Healthy Brain Network Participant	Homo sapiens	NCBITAXON	NCBITaxon:9606	brain	UBERON	UBERON:0000955	male	PATO	PATO:0000384	10.063312	year	UO	UO:0000036	left	Recruitment Strategy	Participant Procedures	NDARTA808DEQ	10.063312	male	left
Healthy Brain Network Participant	Homo sapiens	NCBITAXON	NCBITaxon:9606	brain	UBERON	UBERON:0000955	female	PATO	PATO:0000383	9.920374	year	UO	UO:0000036	left	Recruitment Strategy	Participant Procedures	NDARTF833WXB	9.920374	female	left
Healthy Brain Network Participant	Homo sapiens	NCBITAXON	NCBITaxon:9606	brain	UBERON	UBERON:0000955	female	PATO	PATO:0000383	9.871092	year	UO	UO:0000036	left	Recruitment Strategy	Participant Procedures	NDARTH610GMK	9.871092	female	left
Healthy Brain Network Participant	Homo sapiens	NCBITAXON	NCBITaxon:9606	brain	UBERON	UBERON:0000955	female	PATO	PATO:0000383	9.641683	year	UO	UO:0000036	left	Recruitment Strategy	Participant Procedures	NDARTK185PBH	9.641683	female	left
Healthy Brain Network Participant	Homo sapiens	NCBITAXON	NCBITaxon:9606	brain	UBERON	UBERON:0000955	male	PATO	PATO:0000384	10.799224	year	UO	UO:0000036	right	Recruitment Strategy	Participant Procedures	NDARTK657DV6	10.799224	male	right
Healthy Brain Network Participant	Homo sapiens	NCBITAXON	NCBITaxon:9606	brain	UBERON	UBERON:0000955	female	PATO	PATO:0000383	7.406913	year	UO	UO:0000036	left	Recruitment Strategy	Participant Procedures	NDARTM946WJ7	7.406913	female	left
Healthy Brain Network Participant	Homo sapiens	NCBITAXON	NCBITaxon:9606	brain	UBERON	UBERON:0000955	female	PATO	PATO:0000383	15.757472	year	UO	UO:0000036	left	Recruitment Strategy	Participant Procedures	NDARTR365NCY	15.757472	female	left
Healthy Brain Network Participant	Homo sapiens	NCBITAXON	NCBITaxon:9606	brain	UBERON	UBERON:0000955	male	PATO	PATO:0000384	19.349874	year	UO	UO:0000036	left	Recruitment Strategy	Participant Procedures	NDARTR840XP1	19.349874	male	left
Healthy Brain Network Participant	Homo sapiens	NCBITAXON	NCBITaxon:9606	brain	UBERON	UBERON:0000955	female	PATO	PATO:0000383	6.870522	year	UO	UO:0000036	NaN	Recruitment Strategy	Participant Procedures	NDARTT759PC5	6.870522	female	ambidextrous
Healthy Brain Network Participant	Homo sapiens	NCBITAXON	NCBITaxon:9606	brain	UBERON	UBERON:0000955	male	PATO	PATO:0000384	9.375998	year	UO	UO:0000036	left	Recruitment Strategy	Participant Procedures	NDARTU768MY1	9.375998	male	left
Healthy Brain Network Participant	Homo sapiens	NCBITAXON	NCBITaxon:9606	brain	UBERON	UBERON:0000955	male	PATO	PATO:0000384	12.745836	year	UO	UO:0000036	NaN	Recruitment Strategy	Participant Procedures	NDARTX012JHM	12.745836	male	ambidextrous
Healthy Brain Network Participant	Homo sapiens	NCBITAXON	NCBITaxon:9606	brain	UBERON	UBERON:0000955	male	PATO	PATO:0000384	10.876454	year	UO	UO:0000036	left	Recruitment Strategy	Participant Procedures	NDARTY625VHZ	10.876454	male	left
Healthy Brain Network Participant	Homo sapiens	NCBITAXON	NCBITaxon:9606	brain	UBERON	UBERON:0000955	female	PATO	PATO:0000383	6.533652	year	UO	UO:0000036	left	Recruitment Strategy	Participant Procedures	NDARUA421HT8	6.533652	female	left
Healthy Brain Network Participant	Homo sapiens	NCBITAXON	NCBITaxon:9606	brain	UBERON	UBERON:0000955	female	PATO	PATO:0000383	11.960757	year	UO	UO:0000036	left	Recruitment Strategy	Participant Procedures	NDARUD764NFJ	11.960757	female	left
Healthy Brain Network Participant	Homo sapiens	NCBITAXON	NCBITaxon:9606	brain	UBERON	UBERON:0000955	female	PATO	PATO:0000383	15.724617	year	UO	UO:0000036	right	Recruitment Strategy	Participant Procedures	NDARUF069EHR	15.724617	female	right
Healthy Brain Network Participant	Homo sapiens	NCBITAXON	NCBITaxon:9606	brain	UBERON	UBERON:0000955	male	PATO	PATO:0000384	7.741159	year	UO	UO:0000036	left	Recruitment Strategy	Participant Procedures	NDARUF389TXE	7.741159	male	left
Healthy Brain Network Participant	Homo sapiens	NCBITAXON	NCBITaxon:9606	brain	UBERON	UBERON:0000955	female	PATO	PATO:0000383	7.736253	year	UO	UO:0000036	left	Recruitment Strategy	Participant Procedures	NDARUF935UL3	7.736253	female	left
Healthy Brain Network Participant	Homo sapiens	NCBITAXON	NCBITaxon:9606	brain	UBERON	UBERON:0000955	male	PATO	PATO:0000384	7.489961	year	UO	UO:0000036	NaN	Recruitment Strategy	Participant Procedures	NDARUG507AZX	7.489961	male	ambidextrous
Healthy Brain Network Participant	Homo sapiens	NCBITAXON	NCBITaxon:9606	brain	UBERON	UBERON:0000955	male	PATO	PATO:0000384	17.042094	year	UO	UO:0000036	left	Recruitment Strategy	Participant Procedures	NDARUJ646APQ	17.042094	male	left
Healthy Brain Network Participant	Homo sapiens	NCBITAXON	NCBITaxon:9606	brain	UBERON	UBERON:0000955	male	PATO	PATO:0000384	9.743098	year	UO	UO:0000036	left	Recruitment Strategy	Participant Procedures	NDARUL341DD2	9.743098	male	left
Healthy Brain Network Participant	Homo sapiens	NCBITAXON	NCBITaxon:9606	brain	UBERON	UBERON:0000955	male	PATO	PATO:0000384	7.23728	year	UO	UO:0000036	left	Recruitment Strategy	Participant Procedures	NDARUL881JR9	7.23728	male	left
Healthy Brain Network Participant	Homo sapiens	NCBITAXON	NCBITaxon:9606	brain	UBERON	UBERON:0000955	male	PATO	PATO:0000384	10.561601	year	UO	UO:0000036	right	Recruitment Strategy	Participant Procedures	NDARUM569EV1	10.561601	male	right
Healthy Brain Network Participant	Homo sapiens	NCBITAXON	NCBITaxon:9606	brain	UBERON	UBERON:0000955	male	PATO	PATO:0000384	7.930527	year	UO	UO:0000036	left	Recruitment Strategy	Participant Procedures	NDARUM991EE8	7.930527	male	left
Healthy Brain Network Participant	Homo sapiens	NCBITAXON	NCBITaxon:9606	brain	UBERON	UBERON:0000955	female	PATO	PATO:0000383	10.005817	year	UO	UO:0000036	left	Recruitment Strategy	Participant Procedures	NDARUT792WX7	10.005817	female	left
Healthy Brain Network Participant	Homo sapiens	NCBITAXON	NCBITaxon:9606	brain	UBERON	UBERON:0000955	male	PATO	PATO:0000384	5.430298	year	UO	UO:0000036	left	Recruitment Strategy	Participant Procedures	NDARUV753MY9	5.430298	male	left
Healthy Brain Network Participant	Homo sapiens	NCBITAXON	NCBITaxon:9606	brain	UBERON	UBERON:0000955	male	PATO	PATO:0000384	7.987451	year	UO	UO:0000036	left	Recruitment Strategy	Participant Procedures	NDARUY876VL1	7.987451	male	left
Healthy Brain Network Participant	Homo sapiens	NCBITAXON	NCBITaxon:9606	brain	UBERON	UBERON:0000955	male	PATO	PATO:0000384	6.14214	year	UO	UO:0000036	left	Recruitment Strategy	Participant Procedures	NDARVB04TJA	6.14214	male	left
Healthy Brain Network Participant	Homo sapiens	NCBITAXON	NCBITaxon:9606	brain	UBERON	UBERON:0000955	male	PATO	PATO:0000384	12.415012	year	UO	UO:0000036	left	Recruitment Strategy	Participant Procedures	NDARVB607WW4	12.415012	male	left
Healthy Brain Network Participant	Homo sapiens	NCBITAXON	NCBITaxon:9606	brain	UBERON	UBERON:0000955	female	PATO	PATO:0000383	14.990759	year	UO	UO:0000036	left	Recruitment Strategy	Participant Procedures	NDARVB811FVD	14.990759	female	left
Healthy Brain Network Participant	Homo sapiens	NCBITAXON	NCBITaxon:9606	brain	UBERON	UBERON:0000955	female	PATO	PATO:0000383	14.002737	year	UO	UO:0000036	left	Recruitment Strategy	Participant Procedures	NDARVC246ZY8	14.002737	female	left
Healthy Brain Network Participant	Homo sapiens	NCBITAXON	NCBITaxon:9606	brain	UBERON	UBERON:0000955	female	PATO	PATO:0000383	7.377595	year	UO	UO:0000036	left	Recruitment Strategy	Participant Procedures	NDARVE724GEF	7.377595	female	left
Healthy Brain Network Participant	Homo sapiens	NCBITAXON	NCBITaxon:9606	brain	UBERON	UBERON:0000955	male	PATO	PATO:0000384	10.835158	year	UO	UO:0000036	left	Recruitment Strategy	Participant Procedures	NDARVG148WHV	10.835158	male	left
Healthy Brain Network Participant	Homo sapiens	NCBITAXON	NCBITaxon:9606	brain	UBERON	UBERON:0000955	male	PATO	PATO:0000384	10.011293	year	UO	UO:0000036	left	Recruitment Strategy	Participant Procedures	NDARVG436WGG	10.011293	male	left
Healthy Brain Network Participant	Homo sapiens	NCBITAXON	NCBITaxon:9606	brain	UBERON	UBERON:0000955	female	PATO	PATO:0000383	12.012662	year	UO	UO:0000036	left	Recruitment Strategy	Participant Procedures	NDARVG461LA2	12.012662	female	left
Healthy Brain Network Participant	Homo sapiens	NCBITAXON	NCBITaxon:9606	brain	UBERON	UBERON:0000955	female	PATO	PATO:0000383	15.53023	year	UO	UO:0000036	left	Recruitment Strategy	Participant Procedures	NDARVG971CHH	15.53023	female	left
Healthy Brain Network Participant	Homo sapiens	NCBITAXON	NCBITaxon:9606	brain	UBERON	UBERON:0000955	male	PATO	PATO:0000384	11.235112	year	UO	UO:0000036	left	Recruitment Strategy	Participant Procedures	NDARVH070WH6	11.235112	male	left
Healthy Brain Network Participant	Homo sapiens	NCBITAXON	NCBITaxon:9606	brain	UBERON	UBERON:0000955	female	PATO	PATO:0000383	6.649212	year	UO	UO:0000036	left	Recruitment Strategy	Participant Procedures	NDARVJ504DAA	6.649212	female	left
Healthy Brain Network Participant	Homo sapiens	NCBITAXON	NCBITaxon:9606	brain	UBERON	UBERON:0000955	female	PATO	PATO:0000383	15.068104	year	UO	UO:0000036	left	Recruitment Strategy	Participant Procedures	NDARVM685MER	15.068104	female	left
Healthy Brain Network Participant	Homo sapiens	NCBITAXON	NCBITaxon:9606	brain	UBERON	UBERON:0000955	female	PATO	PATO:0000383	17.940109	year	UO	UO:0000036	left	Recruitment Strategy	Participant Procedures	NDARVN646NZP	17.940109	female	left
Healthy Brain Network Participant	Homo sapiens	NCBITAXON	NCBITaxon:9606	brain	UBERON	UBERON:0000955	male	PATO	PATO:0000384	7.528177	year	UO	UO:0000036	left	Recruitment Strategy	Participant Procedures	NDARVT231LJG	7.528177	male	left
Healthy Brain Network Participant	Homo sapiens	NCBITAXON	NCBITaxon:9606	brain	UBERON	UBERON:0000955	male	PATO	PATO:0000384	5.345995	year	UO	UO:0000036	left	Recruitment Strategy	Participant Procedures	NDARVX292KKC	5.345995	male	left
Healthy Brain Network Participant	Homo sapiens	NCBITAXON	NCBITaxon:9606	brain	UBERON	UBERON:0000955	male	PATO	PATO:0000384	6.481633	year	UO	UO:0000036	left	Recruitment Strategy	Participant Procedures	NDARVY007TEJ	6.481633	male	left
Healthy Brain Network Participant	Homo sapiens	NCBITAXON	NCBITaxon:9606	brain	UBERON	UBERON:0000955	female	PATO	PATO:0000383	11.409765	year	UO	UO:0000036	left	Recruitment Strategy	Participant Procedures	NDARWB685NUG	11.409765	female	left
Healthy Brain Network Participant	Homo sapiens	NCBITAXON	NCBITaxon:9606	brain	UBERON	UBERON:0000955	female	PATO	PATO:0000383	11.818161	year	UO	UO:0000036	left	Recruitment Strategy	Participant Procedures	NDARWB943YY9	11.818161	female	left
Healthy Brain Network Participant	Homo sapiens	NCBITAXON	NCBITaxon:9606	brain	UBERON	UBERON:0000955	male	PATO	PATO:0000384	7.784964	year	UO	UO:0000036	left	Recruitment Strategy	Participant Procedures	NDARWC737UJ0	7.784964	male	left
Healthy Brain Network Participant	Homo sapiens	NCBITAXON	NCBITaxon:9606	brain	UBERON	UBERON:0000955	male	PATO	PATO:0000384	14.101072	year	UO	UO:0000036	left	Recruitment Strategy	Participant Procedures	NDARWE145GN9	14.101072	male	left
Healthy Brain Network Participant	Homo sapiens	NCBITAXON	NCBITaxon:9606	brain	UBERON	UBERON:0000955	male	PATO	PATO:0000384	15.903148	year	UO	UO:0000036	left	Recruitment Strategy	Participant Procedures	NDARWF090RZ7	15.903148	male	left
Healthy Brain Network Participant	Homo sapiens	NCBITAXON	NCBITaxon:9606	brain	UBERON	UBERON:0000955	female	PATO	PATO:0000383	8.478211	year	UO	UO:0000036	left	Recruitment Strategy	Participant Procedures	NDARWF122UUJ	8.478211	female	left
Healthy Brain Network Participant	Homo sapiens	NCBITAXON	NCBITaxon:9606	brain	UBERON	UBERON:0000955	female	PATO	PATO:0000383	13.914898	year	UO	UO:0000036	left	Recruitment Strategy	Participant Procedures	NDARWJ019VGU	13.914898	female	left
Healthy Brain Network Participant	Homo sapiens	NCBITAXON	NCBITaxon:9606	brain	UBERON	UBERON:0000955	male	PATO	PATO:0000384	16.11613	year	UO	UO:0000036	left	Recruitment Strategy	Participant Procedures	NDARWJ087HKJ	16.11613	male	left
Healthy Brain Network Participant	Homo sapiens	NCBITAXON	NCBITaxon:9606	brain	UBERON	UBERON:0000955	male	PATO	PATO:0000384	7.683892	year	UO	UO:0000036	NaN	Recruitment Strategy	Participant Procedures	NDARWP237VB3	7.683892	male	ambidextrous
Healthy Brain Network Participant	Homo sapiens	NCBITAXON	NCBITaxon:9606	brain	UBERON	UBERON:0000955	female	PATO	PATO:0000383	15.837554	year	UO	UO:0000036	left	Recruitment Strategy	Participant Procedures	NDARWV155PRG	15.837554	female	left
Healthy Brain Network Participant	Homo sapiens	NCBITAXON	NCBITaxon:9606	brain	UBERON	UBERON:0000955	female	PATO	PATO:0000383	16.587497	year	UO	UO:0000036	left	Recruitment Strategy	Participant Procedures	NDARWV470ATB	16.587497	female	left
Healthy Brain Network Participant	Homo sapiens	NCBITAXON	NCBITaxon:9606	brain	UBERON	UBERON:0000955	male	PATO	PATO:0000384	9.854779	year	UO	UO:0000036	left	Recruitment Strategy	Participant Procedures	NDARWV677EFC	9.854779	male	left
Healthy Brain Network Participant	Homo sapiens	NCBITAXON	NCBITaxon:9606	brain	UBERON	UBERON:0000955	female	PATO	PATO:0000383	7.314054	year	UO	UO:0000036	left	Recruitment Strategy	Participant Procedures	NDARWW901MTC	7.314054	female	left
Healthy Brain Network Participant	Homo sapiens	NCBITAXON	NCBITaxon:9606	brain	UBERON	UBERON:0000955	male	PATO	PATO:0000384	12.23112	year	UO	UO:0000036	left	Recruitment Strategy	Participant Procedures	NDARWX033HYK	12.23112	male	left
Healthy Brain Network Participant	Homo sapiens	NCBITAXON	NCBITaxon:9606	brain	UBERON	UBERON:0000955	male	PATO	PATO:0000384	8.554072	year	UO	UO:0000036	left	Recruitment Strategy	Participant Procedures	NDARWX380JJK	8.554072	male	left
Healthy Brain Network Participant	Homo sapiens	NCBITAXON	NCBITaxon:9606	brain	UBERON	UBERON:0000955	female	PATO	PATO:0000383	15.182523	year	UO	UO:0000036	left	Recruitment Strategy	Participant Procedures	NDARWZ283CWB	15.182523	female	left
Healthy Brain Network Participant	Homo sapiens	NCBITAXON	NCBITaxon:9606	brain	UBERON	UBERON:0000955	female	PATO	PATO:0000383	11.02099	year	UO	UO:0000036	left	Recruitment Strategy	Participant Procedures	NDARWZ709DLY	11.02099	female	left
Healthy Brain Network Participant	Homo sapiens	NCBITAXON	NCBITaxon:9606	brain	UBERON	UBERON:0000955	male	PATO	PATO:0000384	17.743098	year	UO	UO:0000036	left	Recruitment Strategy	Participant Procedures	NDARXB704HFD	17.743098	male	left
Healthy Brain Network Participant	Homo sapiens	NCBITAXON	NCBITaxon:9606	brain	UBERON	UBERON:0000955	male	PATO	PATO:0000384	8.885922	year	UO	UO:0000036	left	Recruitment Strategy	Participant Procedures	NDARXC418YG7	8.885922	male	left
Healthy Brain Network Participant	Homo sapiens	NCBITAXON	NCBITaxon:9606	brain	UBERON	UBERON:0000955	male	PATO	PATO:0000384	7.888888	year	UO	UO:0000036	left	Recruitment Strategy	Participant Procedures	NDARXE684LUY	7.888888	male	left
Healthy Brain Network Participant	Homo sapiens	NCBITAXON	NCBITaxon:9606	brain	UBERON	UBERON:0000955	female	PATO	PATO:0000383	6.383527	year	UO	UO:0000036	left	Recruitment Strategy	Participant Procedures	NDARXF441RHQ	6.383527	female	left
Healthy Brain Network Participant	Homo sapiens	NCBITAXON	NCBITaxon:9606	brain	UBERON	UBERON:0000955	female	PATO	PATO:0000383	7.235455	year	UO	UO:0000036	right	Recruitment Strategy	Participant Procedures	NDARXF623GEL	7.235455	female	right
Healthy Brain Network Participant	Homo sapiens	NCBITAXON	NCBITaxon:9606	brain	UBERON	UBERON:0000955	male	PATO	PATO:0000384	12.188227	year	UO	UO:0000036	left	Recruitment Strategy	Participant Procedures	NDARXF956ZU6	12.188227	male	left
Healthy Brain Network Participant	Homo sapiens	NCBITAXON	NCBITaxon:9606	brain	UBERON	UBERON:0000955	male	PATO	PATO:0000384	7.366529	year	UO	UO:0000036	right	Recruitment Strategy	Participant Procedures	NDARXH017ZLE	7.366529	male	right
Healthy Brain Network Participant	Homo sapiens	NCBITAXON	NCBITaxon:9606	brain	UBERON	UBERON:0000955	female	PATO	PATO:0000383	17.023043	year	UO	UO:0000036	left	Recruitment Strategy	Participant Procedures	NDARXJ468UGL	17.023043	female	left
Healthy Brain Network Participant	Homo sapiens	NCBITAXON	NCBITaxon:9606	brain	UBERON	UBERON:0000955	male	PATO	PATO:0000384	21.189368	year	UO	UO:0000036	left	Recruitment Strategy	Participant Procedures	NDARXJ696AMX	21.189368	male	left
Healthy Brain Network Participant	Homo sapiens	NCBITAXON	NCBITaxon:9606	brain	UBERON	UBERON:0000955	male	PATO	PATO:0000384	8.064111	year	UO	UO:0000036	left	Recruitment Strategy	Participant Procedures	NDARXJ799NEB	8.064111	male	left
Healthy Brain Network Participant	Homo sapiens	NCBITAXON	NCBITaxon:9606	brain	UBERON	UBERON:0000955	female	PATO	PATO:0000383	6.00308	year	UO	UO:0000036	right	Recruitment Strategy	Participant Procedures	NDARXK164TNN	6.00308	female	right
Healthy Brain Network Participant	Homo sapiens	NCBITAXON	NCBITaxon:9606	brain	UBERON	UBERON:0000955	female	PATO	PATO:0000383	9.586356	year	UO	UO:0000036	left	Recruitment Strategy	Participant Procedures	NDARXK462WRZ	9.586356	female	left
Healthy Brain Network Participant	Homo sapiens	NCBITAXON	NCBITaxon:9606	brain	UBERON	UBERON:0000955	male	PATO	PATO:0000384	9.649326	year	UO	UO:0000036	left	Recruitment Strategy	Participant Procedures	NDARXN047RUT	9.649326	male	left
Healthy Brain Network Participant	Homo sapiens	NCBITAXON	NCBITaxon:9606	brain	UBERON	UBERON:0000955	female	PATO	PATO:0000383	10.438284	year	UO	UO:0000036	left	Recruitment Strategy	Participant Procedures	NDARXN425ZJB	10.438284	female	left
Healthy Brain Network Participant	Homo sapiens	NCBITAXON	NCBITaxon:9606	brain	UBERON	UBERON:0000955	female	PATO	PATO:0000383	8.266712	year	UO	UO:0000036	right	Recruitment Strategy	Participant Procedures	NDARXU437UFZ	8.266712	female	right
Healthy Brain Network Participant	Homo sapiens	NCBITAXON	NCBITaxon:9606	brain	UBERON	UBERON:0000955	female	PATO	PATO:0000383	17.324321	year	UO	UO:0000036	left	Recruitment Strategy	Participant Procedures	NDARXU679ZE8	17.324321	female	left
Healthy Brain Network Participant	Homo sapiens	NCBITAXON	NCBITaxon:9606	brain	UBERON	UBERON:0000955	male	PATO	PATO:0000384	17.668491	year	UO	UO:0000036	left	Recruitment Strategy	Participant Procedures	NDARXY337ZH9	17.668491	male	left
Healthy Brain Network Participant	Homo sapiens	NCBITAXON	NCBITaxon:9606	brain	UBERON	UBERON:0000955	female	PATO	PATO:0000383	16.141341	year	UO	UO:0000036	left	Recruitment Strategy	Participant Procedures	NDARYB563VRT	16.141341	female	left
Healthy Brain Network Participant	Homo sapiens	NCBITAXON	NCBITaxon:9606	brain	UBERON	UBERON:0000955	male	PATO	PATO:0000384	15.155258	year	UO	UO:0000036	right	Recruitment Strategy	Participant Procedures	NDARYH110YV9	15.155258	male	right
Healthy Brain Network Participant	Homo sapiens	NCBITAXON	NCBITaxon:9606	brain	UBERON	UBERON:0000955	female	PATO	PATO:0000383	9.472051	year	UO	UO:0000036	right	Recruitment Strategy	Participant Procedures	NDARYH480GTD	9.472051	female	right
Healthy Brain Network Participant	Homo sapiens	NCBITAXON	NCBITaxon:9606	brain	UBERON	UBERON:0000955	male	PATO	PATO:0000384	8.781428	year	UO	UO:0000036	left	Recruitment Strategy	Participant Procedures	NDARYH996DA9	8.781428	male	left
Healthy Brain Network Participant	Homo sapiens	NCBITAXON	NCBITaxon:9606	brain	UBERON	UBERON:0000955	male	PATO	PATO:0000384	8.633584	year	UO	UO:0000036	right	Recruitment Strategy	Participant Procedures	NDARYJ536MCR	8.633584	male	right
Healthy Brain Network Participant	Homo sapiens	NCBITAXON	NCBITaxon:9606	brain	UBERON	UBERON:0000955	male	PATO	PATO:0000384	10.561715	year	UO	UO:0000036	left	Recruitment Strategy	Participant Procedures	NDARYL272HDW	10.561715	male	left
Healthy Brain Network Participant	Homo sapiens	NCBITAXON	NCBITaxon:9606	brain	UBERON	UBERON:0000955	male	PATO	PATO:0000384	12.765571	year	UO	UO:0000036	left	Recruitment Strategy	Participant Procedures	NDARYL438DCK	12.765571	male	left
Healthy Brain Network Participant	Homo sapiens	NCBITAXON	NCBITaxon:9606	brain	UBERON	UBERON:0000955	female	PATO	PATO:0000383	16.322039	year	UO	UO:0000036	NaN	Recruitment Strategy	Participant Procedures	NDARYM257RR6	16.322039	female	ambidextrous
Healthy Brain Network Participant	Homo sapiens	NCBITAXON	NCBITaxon:9606	brain	UBERON	UBERON:0000955	male	PATO	PATO:0000384	15.546657	year	UO	UO:0000036	left	Recruitment Strategy	Participant Procedures	NDARYM695TZY	15.546657	male	left
Healthy Brain Network Participant	Homo sapiens	NCBITAXON	NCBITaxon:9606	brain	UBERON	UBERON:0000955	female	PATO	PATO:0000383	7.048254	year	UO	UO:0000036	right	Recruitment Strategy	Participant Procedures	NDARYM832PX3	7.048254	female	right
Healthy Brain Network Participant	Homo sapiens	NCBITAXON	NCBITaxon:9606	brain	UBERON	UBERON:0000955	male	PATO	PATO:0000384	14.29603	year	UO	UO:0000036	right	Recruitment Strategy	Participant Procedures	NDARYN484LLR	14.29603	male	right
Healthy Brain Network Participant	Homo sapiens	NCBITAXON	NCBITaxon:9606	brain	UBERON	UBERON:0000955	female	PATO	PATO:0000383	11.949121	year	UO	UO:0000036	left	Recruitment Strategy	Participant Procedures	NDARYP495KFK	11.949121	female	left
Healthy Brain Network Participant	Homo sapiens	NCBITAXON	NCBITaxon:9606	brain	UBERON	UBERON:0000955	male	PATO	PATO:0000384	13.545402	year	UO	UO:0000036	left	Recruitment Strategy	Participant Procedures	NDARYU290HJ3	13.545402	male	left
Healthy Brain Network Participant	Homo sapiens	NCBITAXON	NCBITaxon:9606	brain	UBERON	UBERON:0000955	female	PATO	PATO:0000383	8.096851	year	UO	UO:0000036	left	Recruitment Strategy	Participant Procedures	NDARYU323ZDJ	8.096851	female	left
Healthy Brain Network Participant	Homo sapiens	NCBITAXON	NCBITaxon:9606	brain	UBERON	UBERON:0000955	female	PATO	PATO:0000383	7.615103	year	UO	UO:0000036	left	Recruitment Strategy	Participant Procedures	NDARYU620RH9	7.615103	female	left
Healthy Brain Network Participant	Homo sapiens	NCBITAXON	NCBITaxon:9606	brain	UBERON	UBERON:0000955	male	PATO	PATO:0000384	12.373602	year	UO	UO:0000036	left	Recruitment Strategy	Participant Procedures	NDARYW903VN8	12.373602	male	left
Healthy Brain Network Participant	Homo sapiens	NCBITAXON	NCBITaxon:9606	brain	UBERON	UBERON:0000955	female	PATO	PATO:0000383	17.381587	year	UO	UO:0000036	right	Recruitment Strategy	Participant Procedures	NDARYX530MZU	17.381587	female	right
Healthy Brain Network Participant	Homo sapiens	NCBITAXON	NCBITaxon:9606	brain	UBERON	UBERON:0000955	female	PATO	PATO:0000383	20.820328	year	UO	UO:0000036	left	Recruitment Strategy	Participant Procedures	NDARYY218AGA	20.820328	female	left
Healthy Brain Network Participant	Homo sapiens	NCBITAXON	NCBITaxon:9606	brain	UBERON	UBERON:0000955	female	PATO	PATO:0000383	16.121606	year	UO	UO:0000036	left	Recruitment Strategy	Participant Procedures	NDARYZ408VWW	16.121606	female	left
Healthy Brain Network Participant	Homo sapiens	NCBITAXON	NCBITaxon:9606	brain	UBERON	UBERON:0000955	male	PATO	PATO:0000384	17.30219	year	UO	UO:0000036	NaN	Recruitment Strategy	Participant Procedures	NDARZB377WZJ	17.30219	male	ambidextrous
Healthy Brain Network Participant	Homo sapiens	NCBITAXON	NCBITaxon:9606	brain	UBERON	UBERON:0000955	female	PATO	PATO:0000383	15.251083	year	UO	UO:0000036	left	Recruitment Strategy	Participant Procedures	NDARZD991YLG	15.251083	female	left
Healthy Brain Network Participant	Homo sapiens	NCBITAXON	NCBITaxon:9606	brain	UBERON	UBERON:0000955	male	PATO	PATO:0000384	12.40965	year	UO	UO:0000036	NaN	Recruitment Strategy	Participant Procedures	NDARZE542ZVH	12.40965	male	ambidextrous
Healthy Brain Network Participant	Homo sapiens	NCBITAXON	NCBITaxon:9606	brain	UBERON	UBERON:0000955	female	PATO	PATO:0000383	16.965434	year	UO	UO:0000036	right	Recruitment Strategy	Participant Procedures	NDARZF288FB7	16.965434	female	right
Healthy Brain Network Participant	Homo sapiens	NCBITAXON	NCBITaxon:9606	brain	UBERON	UBERON:0000955	female	PATO	PATO:0000383	8.354323	year	UO	UO:0000036	left	Recruitment Strategy	Participant Procedures	NDARZF949WTW	8.354323	female	left
Healthy Brain Network Participant	Homo sapiens	NCBITAXON	NCBITaxon:9606	brain	UBERON	UBERON:0000955	female	PATO	PATO:0000383	10.925849	year	UO	UO:0000036	left	Recruitment Strategy	Participant Procedures	NDARZG263HRK	10.925849	female	left
Healthy Brain Network Participant	Homo sapiens	NCBITAXON	NCBITaxon:9606	brain	UBERON	UBERON:0000955	male	PATO	PATO:0000384	6.76637	year	UO	UO:0000036	left	Recruitment Strategy	Participant Procedures	NDARZG623FYX	6.76637	male	left
Healthy Brain Network Participant	Homo sapiens	NCBITAXON	NCBITaxon:9606	brain	UBERON	UBERON:0000955	female	PATO	PATO:0000383	8.111225	year	UO	UO:0000036	left	Recruitment Strategy	Participant Procedures	NDARZH517ZVK	8.111225	female	left
Healthy Brain Network Participant	Homo sapiens	NCBITAXON	NCBITaxon:9606	brain	UBERON	UBERON:0000955	male	PATO	PATO:0000384	7.992927	year	UO	UO:0000036	NaN	Recruitment Strategy	Participant Procedures	NDARZH629NVF	7.992927	male	ambidextrous
Healthy Brain Network Participant	Homo sapiens	NCBITAXON	NCBITaxon:9606	brain	UBERON	UBERON:0000955	male	PATO	PATO:0000384	18.39676	year	UO	UO:0000036	left	Recruitment Strategy	Participant Procedures	NDARZJ414CAA	18.39676	male	left
Healthy Brain Network Participant	Homo sapiens	NCBITAXON	NCBITaxon:9606	brain	UBERON	UBERON:0000955	male	PATO	PATO:0000384	20.910107	year	UO	UO:0000036	left	Recruitment Strategy	Participant Procedures	NDARZP564MHU	20.910107	male	left
Healthy Brain Network Participant	Homo sapiens	NCBITAXON	NCBITaxon:9606	brain	UBERON	UBERON:0000955	female	PATO	PATO:0000383	13.260552	year	UO	UO:0000036	left	Recruitment Strategy	Participant Procedures	NDARZR567HWG	13.260552	female	left
Healthy Brain Network Participant	Homo sapiens	NCBITAXON	NCBITaxon:9606	brain	UBERON	UBERON:0000955	female	PATO	PATO:0000383	17.707278	year	UO	UO:0000036	left	Recruitment Strategy	Participant Procedures	NDARZT772PU4	17.707278	female	left
Healthy Brain Network Participant	Homo sapiens	NCBITAXON	NCBITaxon:9606	brain	UBERON	UBERON:0000955	male	PATO	PATO:0000384	10.788272	year	UO	UO:0000036	left	Recruitment Strategy	Participant Procedures	NDARZV766YXP	10.788272	male	left
Healthy Brain Network Participant	Homo sapiens	NCBITAXON	NCBITaxon:9606	brain	UBERON	UBERON:0000955	female	PATO	PATO:0000383	6.011407	year	UO	UO:0000036	right	Recruitment Strategy	Participant Procedures	NDARZW013RUH	6.011407	female	right
Healthy Brain Network Participant	Homo sapiens	NCBITAXON	NCBITaxon:9606	brain	UBERON	UBERON:0000955	male	PATO	PATO:0000384	5.545744	year	UO	UO:0000036	left	Recruitment Strategy	Participant Procedures	NDARAA112DMH	5.545744	male	left
Healthy Brain Network Participant	Homo sapiens	NCBITAXON	NCBITaxon:9606	brain	UBERON	UBERON:0000955	male	PATO	PATO:0000384	7.475929	year	UO	UO:0000036	left	Recruitment Strategy	Participant Procedures	NDARAA117NEJ	7.475929	male	left
Healthy Brain Network Participant	Homo sapiens	NCBITAXON	NCBITaxon:9606	brain	UBERON	UBERON:0000955	female	PATO	PATO:0000383	11.33858	year	UO	UO:0000036	left	Recruitment Strategy	Participant Procedures	NDARAC904DMU	11.33858	female	left
Healthy Brain Network Participant	Homo sapiens	NCBITAXON	NCBITaxon:9606	brain	UBERON	UBERON:0000955	male	PATO	PATO:0000384	6.927903	year	UO	UO:0000036	left	Recruitment Strategy	Participant Procedures	NDARAE012DGA	6.927903	male	left
Healthy Brain Network Participant	Homo sapiens	NCBITAXON	NCBITaxon:9606	brain	UBERON	UBERON:0000955	male	PATO	PATO:0000384	10.9449	year	UO	UO:0000036	right	Recruitment Strategy	Participant Procedures	NDARAM704GKZ	10.9449	male	right
Healthy Brain Network Participant	Homo sapiens	NCBITAXON	NCBITaxon:9606	brain	UBERON	UBERON:0000955	female	PATO	PATO:0000383	8.940679	year	UO	UO:0000036	left	Recruitment Strategy	Participant Procedures	NDARAN814UPR	8.940679	female	left
Healthy Brain Network Participant	Homo sapiens	NCBITAXON	NCBITaxon:9606	brain	UBERON	UBERON:0000955	male	PATO	PATO:0000384	9.198151	year	UO	UO:0000036	left	Recruitment Strategy	Participant Procedures	NDARAP176AD1	9.198151	male	left
Healthy Brain Network Participant	Homo sapiens	NCBITAXON	NCBITaxon:9606	brain	UBERON	UBERON:0000955	male	PATO	PATO:0000384	5.731576	year	UO	UO:0000036	NaN	Recruitment Strategy	Participant Procedures	NDARAV031PPJ	5.731576	male	ambidextrous
Healthy Brain Network Participant	Homo sapiens	NCBITAXON	NCBITaxon:9606	brain	UBERON	UBERON:0000955	male	PATO	PATO:0000384	16.962126	year	UO	UO:0000036	left	Recruitment Strategy	Participant Procedures	NDARBA680RFY	16.962126	male	left
Healthy Brain Network Participant	Homo sapiens	NCBITAXON	NCBITaxon:9606	brain	UBERON	UBERON:0000955	male	PATO	PATO:0000384	7.738877	year	UO	UO:0000036	left	Recruitment Strategy	Participant Procedures	NDARBB901UD2	7.738877	male	left
Healthy Brain Network Participant	Homo sapiens	NCBITAXON	NCBITaxon:9606	brain	UBERON	UBERON:0000955	female	PATO	PATO:0000383	6.553274	year	UO	UO:0000036	right	Recruitment Strategy	Participant Procedures	NDARBE641DGZ	6.553274	female	right
Healthy Brain Network Participant	Homo sapiens	NCBITAXON	NCBITaxon:9606	brain	UBERON	UBERON:0000955	male	PATO	PATO:0000384	17.277663	year	UO	UO:0000036	left	Recruitment Strategy	Participant Procedures	NDARBF805EHN	17.277663	male	left
Healthy Brain Network Participant	Homo sapiens	NCBITAXON	NCBITaxon:9606	brain	UBERON	UBERON:0000955	male	PATO	PATO:0000384	8.36516	year	UO	UO:0000036	left	Recruitment Strategy	Participant Procedures	NDARBK082PDD	8.36516	male	left
Healthy Brain Network Participant	Homo sapiens	NCBITAXON	NCBITaxon:9606	brain	UBERON	UBERON:0000955	male	PATO	PATO:0000384	11.056582	year	UO	UO:0000036	right	Recruitment Strategy	Participant Procedures	NDARBM173BJG	11.056582	male	right
Healthy Brain Network Participant	Homo sapiens	NCBITAXON	NCBITaxon:9606	brain	UBERON	UBERON:0000955	male	PATO	PATO:0000384	9.400296	year	UO	UO:0000036	left	Recruitment Strategy	Participant Procedures	NDARBM839WR5	9.400296	male	left
Healthy Brain Network Participant	Homo sapiens	NCBITAXON	NCBITaxon:9606	brain	UBERON	UBERON:0000955	female	PATO	PATO:0000383	16.258955	year	UO	UO:0000036	left	Recruitment Strategy	Participant Procedures	NDARBR740NKV	16.258955	female	left
Healthy Brain Network Participant	Homo sapiens	NCBITAXON	NCBITaxon:9606	brain	UBERON	UBERON:0000955	male	PATO	PATO:0000384	12.080652	year	UO	UO:0000036	left	Recruitment Strategy	Participant Procedures	NDARBU607ZZ3	12.080652	male	left
Healthy Brain Network Participant	Homo sapiens	NCBITAXON	NCBITaxon:9606	brain	UBERON	UBERON:0000955	female	PATO	PATO:0000383	13.458247	year	UO	UO:0000036	left	Recruitment Strategy	Participant Procedures	NDARBV680AA8	13.458247	female	left
Healthy Brain Network Participant	Homo sapiens	NCBITAXON	NCBITaxon:9606	brain	UBERON	UBERON:0000955	male	PATO	PATO:0000384	9.33493	year	UO	UO:0000036	left	Recruitment Strategy	Participant Procedures	NDARBX121UM9	9.33493	male	left
Healthy Brain Network Participant	Homo sapiens	NCBITAXON	NCBITaxon:9606	brain	UBERON	UBERON:0000955	male	PATO	PATO:0000384	12.661419	year	UO	UO:0000036	left	Recruitment Strategy	Participant Procedures	NDARBX400RTC	12.661419	male	left
Healthy Brain Network Participant	Homo sapiens	NCBITAXON	NCBITaxon:9606	brain	UBERON	UBERON:0000955	male	PATO	PATO:0000384	12.765229	year	UO	UO:0000036	right	Recruitment Strategy	Participant Procedures	NDARBX974XDR	12.765229	male	right
Healthy Brain Network Participant	Homo sapiens	NCBITAXON	NCBITaxon:9606	brain	UBERON	UBERON:0000955	female	PATO	PATO:0000383	6.747205	year	UO	UO:0000036	left	Recruitment Strategy	Participant Procedures	NDARCA153NKE	6.747205	female	left
Healthy Brain Network Participant	Homo sapiens	NCBITAXON	NCBITaxon:9606	brain	UBERON	UBERON:0000955	female	PATO	PATO:0000383	13.411818	year	UO	UO:0000036	NaN	Recruitment Strategy	Participant Procedures	NDARCE353XKH	13.411818	female	ambidextrous
Healthy Brain Network Participant	Homo sapiens	NCBITAXON	NCBITaxon:9606	brain	UBERON	UBERON:0000955	male	PATO	PATO:0000384	6.682067	year	UO	UO:0000036	left	Recruitment Strategy	Participant Procedures	NDARCE721YB5	6.682067	male	left
Healthy Brain Network Participant	Homo sapiens	NCBITAXON	NCBITaxon:9606	brain	UBERON	UBERON:0000955	male	PATO	PATO:0000384	5.81143	year	UO	UO:0000036	right	Recruitment Strategy	Participant Procedures	NDARCF188HV4	5.81143	male	right
Healthy Brain Network Participant	Homo sapiens	NCBITAXON	NCBITaxon:9606	brain	UBERON	UBERON:0000955	male	PATO	PATO:0000384	6.164042	year	UO	UO:0000036	left	Recruitment Strategy	Participant Procedures	NDARCJ170CT9	6.164042	male	left
Healthy Brain Network Participant	Homo sapiens	NCBITAXON	NCBITaxon:9606	brain	UBERON	UBERON:0000955	female	PATO	PATO:0000383	16.009354	year	UO	UO:0000036	left	Recruitment Strategy	Participant Procedures	NDARCJ363KLE	16.009354	female	left
Healthy Brain Network Participant	Homo sapiens	NCBITAXON	NCBITaxon:9606	brain	UBERON	UBERON:0000955	female	PATO	PATO:0000383	5.219484	year	UO	UO:0000036	left	Recruitment Strategy	Participant Procedures	NDARCJ475WJP	5.219484	female	left
Healthy Brain Network Participant	Homo sapiens	NCBITAXON	NCBITaxon:9606	brain	UBERON	UBERON:0000955	male	PATO	PATO:0000384	12.042208	year	UO	UO:0000036	left	Recruitment Strategy	Participant Procedures	NDARCL590LPD	12.042208	male	left
Healthy Brain Network Participant	Homo sapiens	NCBITAXON	NCBITaxon:9606	brain	UBERON	UBERON:0000955	female	PATO	PATO:0000383	7.790326	year	UO	UO:0000036	left	Recruitment Strategy	Participant Procedures	NDARCM135DVC	7.790326	female	left
Healthy Brain Network Participant	Homo sapiens	NCBITAXON	NCBITaxon:9606	brain	UBERON	UBERON:0000955	female	PATO	PATO:0000383	13.282911	year	UO	UO:0000036	left	Recruitment Strategy	Participant Procedures	NDARCM302VJ1	13.282911	female	left
Healthy Brain Network Participant	Homo sapiens	NCBITAXON	NCBITaxon:9606	brain	UBERON	UBERON:0000955	male	PATO	PATO:0000384	9.688341	year	UO	UO:0000036	left	Recruitment Strategy	Participant Procedures	NDARCN669XPR	9.688341	male	left
Healthy Brain Network Participant	Homo sapiens	NCBITAXON	NCBITaxon:9606	brain	UBERON	UBERON:0000955	male	PATO	PATO:0000384	7.182637	year	UO	UO:0000036	left	Recruitment Strategy	Participant Procedures	NDARCR499NE4	7.182637	male	left
Healthy Brain Network Participant	Homo sapiens	NCBITAXON	NCBITaxon:9606	brain	UBERON	UBERON:0000955	male	PATO	PATO:0000384	7.445471	year	UO	UO:0000036	left	Recruitment Strategy	Participant Procedures	NDARCU417HRA	7.445471	male	left
Healthy Brain Network Participant	Homo sapiens	NCBITAXON	NCBITaxon:9606	brain	UBERON	UBERON:0000955	male	PATO	PATO:0000384	9.737394	year	UO	UO:0000036	left	Recruitment Strategy	Participant Procedures	NDARCW071AU5	9.737394	male	left
Healthy Brain Network Participant	Homo sapiens	NCBITAXON	NCBITaxon:9606	brain	UBERON	UBERON:0000955	male	PATO	PATO:0000384	8.453	year	UO	UO:0000036	left	Recruitment Strategy	Participant Procedures	NDARCW094JCG	8.453	male	left
Healthy Brain Network Participant	Homo sapiens	NCBITAXON	NCBITaxon:9606	brain	UBERON	UBERON:0000955	female	PATO	PATO:0000383	13.747889	year	UO	UO:0000036	left	Recruitment Strategy	Participant Procedures	NDARCW963FP9	13.747889	female	left
Healthy Brain Network Participant	Homo sapiens	NCBITAXON	NCBITaxon:9606	brain	UBERON	UBERON:0000955	male	PATO	PATO:0000384	8.882728	year	UO	UO:0000036	left	Recruitment Strategy	Participant Procedures	NDARCZ770BRG	8.882728	male	left
Healthy Brain Network Participant	Homo sapiens	NCBITAXON	NCBITaxon:9606	brain	UBERON	UBERON:0000955	female	PATO	PATO:0000383	9.36459	year	UO	UO:0000036	left	Recruitment Strategy	Participant Procedures	NDARCZ947WU5	9.36459	female	left
Healthy Brain Network Participant	Homo sapiens	NCBITAXON	NCBITaxon:9606	brain	UBERON	UBERON:0000955	male	PATO	PATO:0000384	6.333789	year	UO	UO:0000036	left	Recruitment Strategy	Participant Procedures	NDARDB146NWY	6.333789	male	left
Healthy Brain Network Participant	Homo sapiens	NCBITAXON	NCBITaxon:9606	brain	UBERON	UBERON:0000955	male	PATO	PATO:0000384	7.574492	year	UO	UO:0000036	left	Recruitment Strategy	Participant Procedures	NDARDC704GKW	7.574492	male	left
Healthy Brain Network Participant	Homo sapiens	NCBITAXON	NCBITaxon:9606	brain	UBERON	UBERON:0000955	male	PATO	PATO:0000384	8.335272	year	UO	UO:0000036	left	Recruitment Strategy	Participant Procedures	NDARDD531EP2	8.335272	male	left
Healthy Brain Network Participant	Homo sapiens	NCBITAXON	NCBITaxon:9606	brain	UBERON	UBERON:0000955	male	PATO	PATO:0000384	10.200205	year	UO	UO:0000036	left	Recruitment Strategy	Participant Procedures	NDARDL511UND	10.200205	male	left
Healthy Brain Network Participant	Homo sapiens	NCBITAXON	NCBITaxon:9606	brain	UBERON	UBERON:0000955	male	PATO	PATO:0000384	9.925963	year	UO	UO:0000036	right	Recruitment Strategy	Participant Procedures	NDARDU986RBM	9.925963	male	right
Healthy Brain Network Participant	Homo sapiens	NCBITAXON	NCBITaxon:9606	brain	UBERON	UBERON:0000955	male	PATO	PATO:0000384	7.864704	year	UO	UO:0000036	left	Recruitment Strategy	Participant Procedures	NDARDW741HCF	7.864704	male	left
Healthy Brain Network Participant	Homo sapiens	NCBITAXON	NCBITaxon:9606	brain	UBERON	UBERON:0000955	female	PATO	PATO:0000383	7.785535	year	UO	UO:0000036	left	Recruitment Strategy	Participant Procedures	NDARDZ010EDH	7.785535	female	left
Healthy Brain Network Participant	Homo sapiens	NCBITAXON	NCBITaxon:9606	brain	UBERON	UBERON:0000955	male	PATO	PATO:0000384	6.561031	year	UO	UO:0000036	left	Recruitment Strategy	Participant Procedures	NDARDZ058NZN	6.561031	male	left
Healthy Brain Network Participant	Homo sapiens	NCBITAXON	NCBITaxon:9606	brain	UBERON	UBERON:0000955	female	PATO	PATO:0000383	8.360369	year	UO	UO:0000036	left	Recruitment Strategy	Participant Procedures	NDAREC964CRA	8.360369	female	left
Healthy Brain Network Participant	Homo sapiens	NCBITAXON	NCBITaxon:9606	brain	UBERON	UBERON:0000955	male	PATO	PATO:0000384	12.59263	year	UO	UO:0000036	left	Recruitment Strategy	Participant Procedures	NDAREF893ZM8	12.59263	male	left
Healthy Brain Network Participant	Homo sapiens	NCBITAXON	NCBITaxon:9606	brain	UBERON	UBERON:0000955	female	PATO	PATO:0000383	16.581565	year	UO	UO:0000036	left	Recruitment Strategy	Participant Procedures	NDAREG561ML5	16.581565	female	left
Healthy Brain Network Participant	Homo sapiens	NCBITAXON	NCBITaxon:9606	brain	UBERON	UBERON:0000955	male	PATO	PATO:0000384	5.529545	year	UO	UO:0000036	left	Recruitment Strategy	Participant Procedures	NDAREM500WWH	5.529545	male	left
Healthy Brain Network Participant	Homo sapiens	NCBITAXON	NCBITaxon:9606	brain	UBERON	UBERON:0000955	male	PATO	PATO:0000384	11.850673	year	UO	UO:0000036	left	Recruitment Strategy	Participant Procedures	NDAREM731BYM	11.850673	male	left
Healthy Brain Network Participant	Homo sapiens	NCBITAXON	NCBITaxon:9606	brain	UBERON	UBERON:0000955	female	PATO	PATO:0000383	7.029089	year	UO	UO:0000036	left	Recruitment Strategy	Participant Procedures	NDAREN519BLJ	7.029089	female	left
Healthy Brain Network Participant	Homo sapiens	NCBITAXON	NCBITaxon:9606	brain	UBERON	UBERON:0000955	male	PATO	PATO:0000384	5.362422	year	UO	UO:0000036	left	Recruitment Strategy	Participant Procedures	NDARET332CTB	5.362422	male	left
Healthy Brain Network Participant	Homo sapiens	NCBITAXON	NCBITaxon:9606	brain	UBERON	UBERON:0000955	male	PATO	PATO:0000384	12.571184	year	UO	UO:0000036	right	Recruitment Strategy	Participant Procedures	NDARET550NXC	12.571184	male	right
Healthy Brain Network Participant	Homo sapiens	NCBITAXON	NCBITaxon:9606	brain	UBERON	UBERON:0000955	male	PATO	PATO:0000384	7.417978	year	UO	UO:0000036	left	Recruitment Strategy	Participant Procedures	NDARET632ELD	7.417978	male	left
Healthy Brain Network Participant	Homo sapiens	NCBITAXON	NCBITaxon:9606	brain	UBERON	UBERON:0000955	female	PATO	PATO:0000383	11.787702	year	UO	UO:0000036	left	Recruitment Strategy	Participant Procedures	NDAREV527ZRF	11.787702	female	left
Healthy Brain Network Participant	Homo sapiens	NCBITAXON	NCBITaxon:9606	brain	UBERON	UBERON:0000955	male	PATO	PATO:0000384	12.871891	year	UO	UO:0000036	left	Recruitment Strategy	Participant Procedures	NDAREV601CE7	12.871891	male	left
Healthy Brain Network Participant	Homo sapiens	NCBITAXON	NCBITaxon:9606	brain	UBERON	UBERON:0000955	female	PATO	PATO:0000383	7.144193	year	UO	UO:0000036	right	Recruitment Strategy	Participant Procedures	NDAREX091KUR	7.144193	female	right
Healthy Brain Network Participant	Homo sapiens	NCBITAXON	NCBITaxon:9606	brain	UBERON	UBERON:0000955	male	PATO	PATO:0000384	13.827401	year	UO	UO:0000036	left	Recruitment Strategy	Participant Procedures	NDARFA860RPD	13.827401	male	left
Healthy Brain Network Participant	Homo sapiens	NCBITAXON	NCBITaxon:9606	brain	UBERON	UBERON:0000955	male	PATO	PATO:0000384	5.690851	year	UO	UO:0000036	right	Recruitment Strategy	Participant Procedures	NDARFD822TY5	5.690851	male	right
Healthy Brain Network Participant	Homo sapiens	NCBITAXON	NCBITaxon:9606	brain	UBERON	UBERON:0000955	male	PATO	PATO:0000384	12.650011	year	UO	UO:0000036	left	Recruitment Strategy	Participant Procedures	NDARFE163HVN	12.650011	male	left
Healthy Brain Network Participant	Homo sapiens	NCBITAXON	NCBITaxon:9606	brain	UBERON	UBERON:0000955	male	PATO	PATO:0000384	10.520419	year	UO	UO:0000036	left	Recruitment Strategy	Participant Procedures	NDARFK610GY5	10.520419	male	left
Healthy Brain Network Participant	Homo sapiens	NCBITAXON	NCBITaxon:9606	brain	UBERON	UBERON:0000955	female	PATO	PATO:0000383	7.139402	year	UO	UO:0000036	left	Recruitment Strategy	Participant Procedures	NDARFR108JNB	7.139402	female	left
Healthy Brain Network Participant	Homo sapiens	NCBITAXON	NCBITaxon:9606	brain	UBERON	UBERON:0000955	male	PATO	PATO:0000384	12.439653	year	UO	UO:0000036	left	Recruitment Strategy	Participant Procedures	NDARFW972KFQ	12.439653	male	left
Healthy Brain Network Participant	Homo sapiens	NCBITAXON	NCBITaxon:9606	brain	UBERON	UBERON:0000955	female	PATO	PATO:0000383	10.73671	year	UO	UO:0000036	left	Recruitment Strategy	Participant Procedures	NDARFY009MNL	10.73671	female	left
Healthy Brain Network Participant	Homo sapiens	NCBITAXON	NCBITaxon:9606	brain	UBERON	UBERON:0000955	male	PATO	PATO:0000384	15.719256	year	UO	UO:0000036	left	Recruitment Strategy	Participant Procedures	NDARGB040MGR	15.719256	male	left
Healthy Brain Network Participant	Homo sapiens	NCBITAXON	NCBITaxon:9606	brain	UBERON	UBERON:0000955	female	PATO	PATO:0000383	19.494638	year	UO	UO:0000036	left	Recruitment Strategy	Participant Procedures	NDARGB441VVD	19.494638	female	left
Healthy Brain Network Participant	Homo sapiens	NCBITAXON	NCBITaxon:9606	brain	UBERON	UBERON:0000955	male	PATO	PATO:0000384	10.082477	year	UO	UO:0000036	left	Recruitment Strategy	Participant Procedures	NDARGC521HNP	10.082477	male	left
Healthy Brain Network Participant	Homo sapiens	NCBITAXON	NCBITaxon:9606	brain	UBERON	UBERON:0000955	male	PATO	PATO:0000384	7.847707	year	UO	UO:0000036	left	Recruitment Strategy	Participant Procedures	NDARGD507TDZ	7.847707	male	left
Healthy Brain Network Participant	Homo sapiens	NCBITAXON	NCBITaxon:9606	brain	UBERON	UBERON:0000955	male	PATO	PATO:0000384	9.427561	year	UO	UO:0000036	left	Recruitment Strategy	Participant Procedures	NDARGE536BGD	9.427561	male	left
Healthy Brain Network Participant	Homo sapiens	NCBITAXON	NCBITaxon:9606	brain	UBERON	UBERON:0000955	male	PATO	PATO:0000384	8.365274	year	UO	UO:0000036	left	Recruitment Strategy	Participant Procedures	NDARGE946RCB	8.365274	male	left
Healthy Brain Network Participant	Homo sapiens	NCBITAXON	NCBITaxon:9606	brain	UBERON	UBERON:0000955	male	PATO	PATO:0000384	10.799224	year	UO	UO:0000036	left	Recruitment Strategy	Participant Procedures	NDARGH775KF5	10.799224	male	left
Healthy Brain Network Participant	Homo sapiens	NCBITAXON	NCBITaxon:9606	brain	UBERON	UBERON:0000955	male	PATO	PATO:0000384	14.490303	year	UO	UO:0000036	left	Recruitment Strategy	Participant Procedures	NDARGJ395FKP	14.490303	male	left
Healthy Brain Network Participant	Homo sapiens	NCBITAXON	NCBITaxon:9606	brain	UBERON	UBERON:0000955	male	PATO	PATO:0000384	8.009924	year	UO	UO:0000036	right	Recruitment Strategy	Participant Procedures	NDARGJ627BL2	8.009924	male	right
Healthy Brain Network Participant	Homo sapiens	NCBITAXON	NCBITaxon:9606	brain	UBERON	UBERON:0000955	male	PATO	PATO:0000384	5.161989	year	UO	UO:0000036	left	Recruitment Strategy	Participant Procedures	NDARGL800LDW	5.161989	male	left
Healthy Brain Network Participant	Homo sapiens	NCBITAXON	NCBITaxon:9606	brain	UBERON	UBERON:0000955	male	PATO	PATO:0000384	7.661647	year	UO	UO:0000036	left	Recruitment Strategy	Participant Procedures	NDARGT267UZR	7.661647	male	left
Healthy Brain Network Participant	Homo sapiens	NCBITAXON	NCBITaxon:9606	brain	UBERON	UBERON:0000955	male	PATO	PATO:0000384	5.964636	year	UO	UO:0000036	left	Recruitment Strategy	Participant Procedures	NDARGU100JH4	5.964636	male	left
Healthy Brain Network Participant	Homo sapiens	NCBITAXON	NCBITaxon:9606	brain	UBERON	UBERON:0000955	male	PATO	PATO:0000384	10.438398	year	UO	UO:0000036	left	Recruitment Strategy	Participant Procedures	NDARGU485JJA	10.438398	male	left
Healthy Brain Network Participant	Homo sapiens	NCBITAXON	NCBITaxon:9606	brain	UBERON	UBERON:0000955	male	PATO	PATO:0000384	11.82318	year	UO	UO:0000036	left	Recruitment Strategy	Participant Procedures	NDARGU729WUR	11.82318	male	left
Healthy Brain Network Participant	Homo sapiens	NCBITAXON	NCBITaxon:9606	brain	UBERON	UBERON:0000955	male	PATO	PATO:0000384	14.419347	year	UO	UO:0000036	left	Recruitment Strategy	Participant Procedures	NDARGX001CB1	14.419347	male	left
Healthy Brain Network Participant	Homo sapiens	NCBITAXON	NCBITaxon:9606	brain	UBERON	UBERON:0000955	female	PATO	PATO:0000383	7.492584	year	UO	UO:0000036	left	Recruitment Strategy	Participant Procedures	NDARGZ038DRL	7.492584	female	left
Healthy Brain Network Participant	Homo sapiens	NCBITAXON	NCBITaxon:9606	brain	UBERON	UBERON:0000955	male	PATO	PATO:0000384	11.248916	year	UO	UO:0000036	right	Recruitment Strategy	Participant Procedures	NDARHA387FPM	11.248916	male	right
Healthy Brain Network Participant	Homo sapiens	NCBITAXON	NCBITaxon:9606	brain	UBERON	UBERON:0000955	male	PATO	PATO:0000384	13.107346	year	UO	UO:0000036	left	Recruitment Strategy	Participant Procedures	NDARHB764VZ2	13.107346	male	left
Healthy Brain Network Participant	Homo sapiens	NCBITAXON	NCBITaxon:9606	brain	UBERON	UBERON:0000955	male	PATO	PATO:0000384	7.059434	year	UO	UO:0000036	left	Recruitment Strategy	Participant Procedures	NDARHC737MHK	7.059434	male	left
Healthy Brain Network Participant	Homo sapiens	NCBITAXON	NCBITaxon:9606	brain	UBERON	UBERON:0000955	male	PATO	PATO:0000384	5.140314	year	UO	UO:0000036	right	Recruitment Strategy	Participant Procedures	NDARHJ945PV0	5.140314	male	right
Healthy Brain Network Participant	Homo sapiens	NCBITAXON	NCBITaxon:9606	brain	UBERON	UBERON:0000955	female	PATO	PATO:0000383	6.437713	year	UO	UO:0000036	left	Recruitment Strategy	Participant Procedures	NDARHM421JUP	6.437713	female	left
Healthy Brain Network Participant	Homo sapiens	NCBITAXON	NCBITaxon:9606	brain	UBERON	UBERON:0000955	male	PATO	PATO:0000384	6.585671	year	UO	UO:0000036	left	Recruitment Strategy	Participant Procedures	NDARHN158DC6	6.585671	male	left
Healthy Brain Network Participant	Homo sapiens	NCBITAXON	NCBITaxon:9606	brain	UBERON	UBERON:0000955	male	PATO	PATO:0000384	11.242642	year	UO	UO:0000036	left	Recruitment Strategy	Participant Procedures	NDARHR753ZKU	11.242642	male	left
Healthy Brain Network Participant	Homo sapiens	NCBITAXON	NCBITaxon:9606	brain	UBERON	UBERON:0000955	female	PATO	PATO:0000383	5.534337	year	UO	UO:0000036	left	Recruitment Strategy	Participant Procedures	NDARHU391FD7	5.534337	female	left
Healthy Brain Network Participant	Homo sapiens	NCBITAXON	NCBITaxon:9606	brain	UBERON	UBERON:0000955	male	PATO	PATO:0000384	5.016997	year	UO	UO:0000036	left	Recruitment Strategy	Participant Procedures	NDARHV527DNK	5.016997	male	left
Healthy Brain Network Participant	Homo sapiens	NCBITAXON	NCBITaxon:9606	brain	UBERON	UBERON:0000955	female	PATO	PATO:0000383	13.628108	year	UO	UO:0000036	left	Recruitment Strategy	Participant Procedures	NDARHW718DTW	13.628108	female	left
Healthy Brain Network Participant	Homo sapiens	NCBITAXON	NCBITaxon:9606	brain	UBERON	UBERON:0000955	male	PATO	PATO:0000384	9.833333	year	UO	UO:0000036	left	Recruitment Strategy	Participant Procedures	NDARHY177LY9	9.833333	male	left
Healthy Brain Network Participant	Homo sapiens	NCBITAXON	NCBITaxon:9606	brain	UBERON	UBERON:0000955	female	PATO	PATO:0000383	11.541752	year	UO	UO:0000036	left	Recruitment Strategy	Participant Procedures	NDARHZ923PAH	11.541752	female	left
Healthy Brain Network Participant	Homo sapiens	NCBITAXON	NCBITaxon:9606	brain	UBERON	UBERON:0000955	male	PATO	PATO:0000384	13.061145	year	UO	UO:0000036	left	Recruitment Strategy	Participant Procedures	NDARJA157YB3	13.061145	male	left
Healthy Brain Network Participant	Homo sapiens	NCBITAXON	NCBITaxon:9606	brain	UBERON	UBERON:0000955	male	PATO	PATO:0000384	14.054642	year	UO	UO:0000036	left	Recruitment Strategy	Participant Procedures	NDARJD387HWG	14.054642	male	left
Healthy Brain Network Participant	Homo sapiens	NCBITAXON	NCBITaxon:9606	brain	UBERON	UBERON:0000955	male	PATO	PATO:0000384	10.65138	year	UO	UO:0000036	left	Recruitment Strategy	Participant Procedures	NDARJF755DT9	10.65138	male	left
Healthy Brain Network Participant	Homo sapiens	NCBITAXON	NCBITaxon:9606	brain	UBERON	UBERON:0000955	male	PATO	PATO:0000384	9.753251	year	UO	UO:0000036	left	Recruitment Strategy	Participant Procedures	NDARJG300HWH	9.753251	male	left
Healthy Brain Network Participant	Homo sapiens	NCBITAXON	NCBITaxon:9606	brain	UBERON	UBERON:0000955	female	PATO	PATO:0000383	8.086584	year	UO	UO:0000036	left	Recruitment Strategy	Participant Procedures	NDARJG488XHT	8.086584	female	left
Healthy Brain Network Participant	Homo sapiens	NCBITAXON	NCBITaxon:9606	brain	UBERON	UBERON:0000955	male	PATO	PATO:0000384	5.915468	year	UO	UO:0000036	left	Recruitment Strategy	Participant Procedures	NDARJJ413MNH	5.915468	male	left
Healthy Brain Network Participant	Homo sapiens	NCBITAXON	NCBITaxon:9606	brain	UBERON	UBERON:0000955	female	PATO	PATO:0000383	15.93874	year	UO	UO:0000036	left	Recruitment Strategy	Participant Procedures	NDARJK910PDK	15.93874	female	left
Healthy Brain Network Participant	Homo sapiens	NCBITAXON	NCBITaxon:9606	brain	UBERON	UBERON:0000955	male	PATO	PATO:0000384	13.534907	year	UO	UO:0000036	left	Recruitment Strategy	Participant Procedures	NDARJL303FKR	13.534907	male	left
Healthy Brain Network Participant	Homo sapiens	NCBITAXON	NCBITaxon:9606	brain	UBERON	UBERON:0000955	male	PATO	PATO:0000384	6.227697	year	UO	UO:0000036	left	Recruitment Strategy	Participant Procedures	NDARJM828PAL	6.227697	male	left
Healthy Brain Network Participant	Homo sapiens	NCBITAXON	NCBITaxon:9606	brain	UBERON	UBERON:0000955	female	PATO	PATO:0000383	9.783595	year	UO	UO:0000036	left	Recruitment Strategy	Participant Procedures	NDARJT517YHZ	9.783595	female	left
Healthy Brain Network Participant	Homo sapiens	NCBITAXON	NCBITaxon:9606	brain	UBERON	UBERON:0000955	male	PATO	PATO:0000384	5.98882	year	UO	UO:0000036	left	Recruitment Strategy	Participant Procedures	NDARJT523MV7	5.98882	male	left
Healthy Brain Network Participant	Homo sapiens	NCBITAXON	NCBITaxon:9606	brain	UBERON	UBERON:0000955	male	PATO	PATO:0000384	5.567191	year	UO	UO:0000036	left	Recruitment Strategy	Participant Procedures	NDARJW315BUA	5.567191	male	left
Healthy Brain Network Participant	Homo sapiens	NCBITAXON	NCBITaxon:9606	brain	UBERON	UBERON:0000955	male	PATO	PATO:0000384	9.1402	year	UO	UO:0000036	left	Recruitment Strategy	Participant Procedures	NDARJY033DKZ	9.1402	male	left
Healthy Brain Network Participant	Homo sapiens	NCBITAXON	NCBITaxon:9606	brain	UBERON	UBERON:0000955	female	PATO	PATO:0000383	5.7731	year	UO	UO:0000036	left	Recruitment Strategy	Participant Procedures	NDARJY141RFE	5.7731	female	left
Healthy Brain Network Participant	Homo sapiens	NCBITAXON	NCBITaxon:9606	brain	UBERON	UBERON:0000955	female	PATO	PATO:0000383	13.192105	year	UO	UO:0000036	left	Recruitment Strategy	Participant Procedures	NDARJZ679KXJ	13.192105	female	left
Healthy Brain Network Participant	Homo sapiens	NCBITAXON	NCBITaxon:9606	brain	UBERON	UBERON:0000955	male	PATO	PATO:0000384	9.879762	year	UO	UO:0000036	left	Recruitment Strategy	Participant Procedures	NDARKA627LF8	9.879762	male	left
Healthy Brain Network Participant	Homo sapiens	NCBITAXON	NCBITaxon:9606	brain	UBERON	UBERON:0000955	female	PATO	PATO:0000383	9.34052	year	UO	UO:0000036	left	Recruitment Strategy	Participant Procedures	NDARKB547TCK	9.34052	female	left
Healthy Brain Network Participant	Homo sapiens	NCBITAXON	NCBITaxon:9606	brain	UBERON	UBERON:0000955	female	PATO	PATO:0000383	12.795231	year	UO	UO:0000036	left	Recruitment Strategy	Participant Procedures	NDARKC880ZHY	12.795231	female	left
Healthy Brain Network Participant	Homo sapiens	NCBITAXON	NCBITaxon:9606	brain	UBERON	UBERON:0000955	female	PATO	PATO:0000383	6.309148	year	UO	UO:0000036	left	Recruitment Strategy	Participant Procedures	NDARKD134TCX	6.309148	female	left
Healthy Brain Network Participant	Homo sapiens	NCBITAXON	NCBITaxon:9606	brain	UBERON	UBERON:0000955	male	PATO	PATO:0000384	11.63712	year	UO	UO:0000036	left	Recruitment Strategy	Participant Procedures	NDARKF909WM5	11.63712	male	left
Healthy Brain Network Participant	Homo sapiens	NCBITAXON	NCBITaxon:9606	brain	UBERON	UBERON:0000955	female	PATO	PATO:0000383	9.630161	year	UO	UO:0000036	left	Recruitment Strategy	Participant Procedures	NDARKG718VF7	9.630161	female	left
Healthy Brain Network Participant	Homo sapiens	NCBITAXON	NCBITaxon:9606	brain	UBERON	UBERON:0000955	female	PATO	PATO:0000383	14.024526	year	UO	UO:0000036	left	Recruitment Strategy	Participant Procedures	NDARKG859AGN	14.024526	female	left
Healthy Brain Network Participant	Homo sapiens	NCBITAXON	NCBITaxon:9606	brain	UBERON	UBERON:0000955	male	PATO	PATO:0000384	7.853296	year	UO	UO:0000036	left	Recruitment Strategy	Participant Procedures	NDARKM497VKX	7.853296	male	left
Healthy Brain Network Participant	Homo sapiens	NCBITAXON	NCBITaxon:9606	brain	UBERON	UBERON:0000955	male	PATO	PATO:0000384	8.23728	year	UO	UO:0000036	left	Recruitment Strategy	Participant Procedures	NDARKM635UY0	8.23728	male	left
Healthy Brain Network Participant	Homo sapiens	NCBITAXON	NCBITaxon:9606	brain	UBERON	UBERON:0000955	male	PATO	PATO:0000384	10.478895	year	UO	UO:0000036	right	Recruitment Strategy	Participant Procedures	NDARLF480DMW	10.478895	male	right
Healthy Brain Network Participant	Homo sapiens	NCBITAXON	NCBITaxon:9606	brain	UBERON	UBERON:0000955	male	PATO	PATO:0000384	14.462582	year	UO	UO:0000036	left	Recruitment Strategy	Participant Procedures	NDARLF616PBU	14.462582	male	left
Healthy Brain Network Participant	Homo sapiens	NCBITAXON	NCBITaxon:9606	brain	UBERON	UBERON:0000955	male	PATO	PATO:0000384	12.299566	year	UO	UO:0000036	left	Recruitment Strategy	Participant Procedures	NDARLH979WFX	12.299566	male	left
Healthy Brain Network Participant	Homo sapiens	NCBITAXON	NCBITaxon:9606	brain	UBERON	UBERON:0000955	female	PATO	PATO:0000383	5.660278	year	UO	UO:0000036	left	Recruitment Strategy	Participant Procedures	NDARLJ356HAQ	5.660278	female	left
Healthy Brain Network Participant	Homo sapiens	NCBITAXON	NCBITaxon:9606	brain	UBERON	UBERON:0000955	male	PATO	PATO:0000384	6.580196	year	UO	UO:0000036	left	Recruitment Strategy	Participant Procedures	NDARLL720BGU	6.580196	male	left
Healthy Brain Network Participant	Homo sapiens	NCBITAXON	NCBITaxon:9606	brain	UBERON	UBERON:0000955	male	PATO	PATO:0000384	6.57472	year	UO	UO:0000036	left	Recruitment Strategy	Participant Procedures	NDARLP624GFH	6.57472	male	left
Healthy Brain Network Participant	Homo sapiens	NCBITAXON	NCBITaxon:9606	brain	UBERON	UBERON:0000955	male	PATO	PATO:0000384	14.233059	year	UO	UO:0000036	left	Recruitment Strategy	Participant Procedures	NDARLR030EW6	14.233059	male	left
Healthy Brain Network Participant	Homo sapiens	NCBITAXON	NCBITaxon:9606	brain	UBERON	UBERON:0000955	male	PATO	PATO:0000384	5.712297	year	UO	UO:0000036	left	Recruitment Strategy	Participant Procedures	NDARLU606ZDD	5.712297	male	left
Healthy Brain Network Participant	Homo sapiens	NCBITAXON	NCBITaxon:9606	brain	UBERON	UBERON:0000955	male	PATO	PATO:0000384	11.070385	year	UO	UO:0000036	left	Recruitment Strategy	Participant Procedures	NDARLY585ZVN	11.070385	male	left
Healthy Brain Network Participant	Homo sapiens	NCBITAXON	NCBITaxon:9606	brain	UBERON	UBERON:0000955	female	PATO	PATO:0000383	10.654574	year	UO	UO:0000036	left	Recruitment Strategy	Participant Procedures	NDARMC759CX3	10.654574	female	left
Healthy Brain Network Participant	Homo sapiens	NCBITAXON	NCBITaxon:9606	brain	UBERON	UBERON:0000955	male	PATO	PATO:0000384	6.054528	year	UO	UO:0000036	left	Recruitment Strategy	Participant Procedures	NDARMD575AXD	6.054528	male	left
Healthy Brain Network Participant	Homo sapiens	NCBITAXON	NCBITaxon:9606	brain	UBERON	UBERON:0000955	female	PATO	PATO:0000383	17.176249	year	UO	UO:0000036	left	Recruitment Strategy	Participant Procedures	NDARMF116AFR	17.176249	female	left
Healthy Brain Network Participant	Homo sapiens	NCBITAXON	NCBITaxon:9606	brain	UBERON	UBERON:0000955	male	PATO	PATO:0000384	15.229637	year	UO	UO:0000036	right	Recruitment Strategy	Participant Procedures	NDARMH249AWF	15.229637	male	right
Healthy Brain Network Participant	Homo sapiens	NCBITAXON	NCBITaxon:9606	brain	UBERON	UBERON:0000955	male	PATO	PATO:0000384	5.40292	year	UO	UO:0000036	left	Recruitment Strategy	Participant Procedures	NDARMH677JDM	5.40292	male	left
Healthy Brain Network Participant	Homo sapiens	NCBITAXON	NCBITaxon:9606	brain	UBERON	UBERON:0000955	female	PATO	PATO:0000383	12.729523	year	UO	UO:0000036	left	Recruitment Strategy	Participant Procedures	NDARMJ219AKU	12.729523	female	left
Healthy Brain Network Participant	Homo sapiens	NCBITAXON	NCBITaxon:9606	brain	UBERON	UBERON:0000955	female	PATO	PATO:0000383	9.679443	year	UO	UO:0000036	right	Recruitment Strategy	Participant Procedures	NDARMR277TT7	9.679443	female	right
Healthy Brain Network Participant	Homo sapiens	NCBITAXON	NCBITaxon:9606	brain	UBERON	UBERON:0000955	female	PATO	PATO:0000383	8.760095	year	UO	UO:0000036	left	Recruitment Strategy	Participant Procedures	NDARMT064WBB	8.760095	female	left
Healthy Brain Network Participant	Homo sapiens	NCBITAXON	NCBITaxon:9606	brain	UBERON	UBERON:0000955	male	PATO	PATO:0000384	9.392083	year	UO	UO:0000036	left	Recruitment Strategy	Participant Procedures	NDARMU053YEU	9.392083	male	left
Healthy Brain Network Participant	Homo sapiens	NCBITAXON	NCBITaxon:9606	brain	UBERON	UBERON:0000955	female	PATO	PATO:0000383	8.658339	year	UO	UO:0000036	left	Recruitment Strategy	Participant Procedures	NDARMW178UDD	8.658339	female	left
Healthy Brain Network Participant	Homo sapiens	NCBITAXON	NCBITaxon:9606	brain	UBERON	UBERON:0000955	male	PATO	PATO:0000384	6.440565	year	UO	UO:0000036	left	Recruitment Strategy	Participant Procedures	NDARMX094CL9	6.440565	male	left
Healthy Brain Network Participant	Homo sapiens	NCBITAXON	NCBITaxon:9606	brain	UBERON	UBERON:0000955	male	PATO	PATO:0000384	7.361168	year	UO	UO:0000036	right	Recruitment Strategy	Participant Procedures	NDARMZ200GVD	7.361168	male	right
Healthy Brain Network Participant	Homo sapiens	NCBITAXON	NCBITaxon:9606	brain	UBERON	UBERON:0000955	male	PATO	PATO:0000384	11.016084	year	UO	UO:0000036	left	Recruitment Strategy	Participant Procedures	NDARNE758RD6	11.016084	male	left
Healthy Brain Network Participant	Homo sapiens	NCBITAXON	NCBITaxon:9606	brain	UBERON	UBERON:0000955	female	PATO	PATO:0000383	5.053159	year	UO	UO:0000036	left	Recruitment Strategy	Participant Procedures	NDARNF994TPA	5.053159	female	left
Healthy Brain Network Participant	Homo sapiens	NCBITAXON	NCBITaxon:9606	brain	UBERON	UBERON:0000955	female	PATO	PATO:0000383	8.16872	year	UO	UO:0000036	left	Recruitment Strategy	Participant Procedures	NDARNK329VC3	8.16872	female	left
Healthy Brain Network Participant	Homo sapiens	NCBITAXON	NCBITaxon:9606	brain	UBERON	UBERON:0000955	female	PATO	PATO:0000383	8.515856	year	UO	UO:0000036	left	Recruitment Strategy	Participant Procedures	NDARNL134VF0	8.515856	female	left
Healthy Brain Network Participant	Homo sapiens	NCBITAXON	NCBITaxon:9606	brain	UBERON	UBERON:0000955	male	PATO	PATO:0000384	15.974332	year	UO	UO:0000036	NaN	Recruitment Strategy	Participant Procedures	NDARNL807DKC	15.974332	male	ambidextrous
Healthy Brain Network Participant	Homo sapiens	NCBITAXON	NCBITaxon:9606	brain	UBERON	UBERON:0000955	female	PATO	PATO:0000383	13.61978	year	UO	UO:0000036	left	Recruitment Strategy	Participant Procedures	NDARNN218UGY	13.61978	female	left
Healthy Brain Network Participant	Homo sapiens	NCBITAXON	NCBITaxon:9606	brain	UBERON	UBERON:0000955	male	PATO	PATO:0000384	7.869723	year	UO	UO:0000036	NaN	Recruitment Strategy	Participant Procedures	NDARNR709MMQ	7.869723	male	ambidextrous
Healthy Brain Network Participant	Homo sapiens	NCBITAXON	NCBITaxon:9606	brain	UBERON	UBERON:0000955	male	PATO	PATO:0000384	6.03582	year	UO	UO:0000036	left	Recruitment Strategy	Participant Procedures	NDARNR773DL4	6.03582	male	left
Healthy Brain Network Participant	Homo sapiens	NCBITAXON	NCBITaxon:9606	brain	UBERON	UBERON:0000955	female	PATO	PATO:0000383	5.748459	year	UO	UO:0000036	left	Recruitment Strategy	Participant Procedures	NDARNU497GTX	5.748459	female	left
Healthy Brain Network Participant	Homo sapiens	NCBITAXON	NCBITaxon:9606	brain	UBERON	UBERON:0000955	male	PATO	PATO:0000384	8.157084	year	UO	UO:0000036	left	Recruitment Strategy	Participant Procedures	NDARNW687HMZ	8.157084	male	left
Healthy Brain Network Participant	Homo sapiens	NCBITAXON	NCBITaxon:9606	brain	UBERON	UBERON:0000955	female	PATO	PATO:0000383	7.700547	year	UO	UO:0000036	left	Recruitment Strategy	Participant Procedures	NDARNY217PLD	7.700547	female	left
Healthy Brain Network Participant	Homo sapiens	NCBITAXON	NCBITaxon:9606	brain	UBERON	UBERON:0000955	male	PATO	PATO:0000384	9.920488	year	UO	UO:0000036	left	Recruitment Strategy	Participant Procedures	NDARNZ615UEU	9.920488	male	left
Healthy Brain Network Participant	Homo sapiens	NCBITAXON	NCBITaxon:9606	brain	UBERON	UBERON:0000955	female	PATO	PATO:0000383	14.520533	year	UO	UO:0000036	left	Recruitment Strategy	Participant Procedures	NDARPC817XZ5	14.520533	female	left
Healthy Brain Network Participant	Homo sapiens	NCBITAXON	NCBITaxon:9606	brain	UBERON	UBERON:0000955	male	PATO	PATO:0000384	10.712069	year	UO	UO:0000036	left	Recruitment Strategy	Participant Procedures	NDARPF179GNV	10.712069	male	left
Healthy Brain Network Participant	Homo sapiens	NCBITAXON	NCBITaxon:9606	brain	UBERON	UBERON:0000955	male	PATO	PATO:0000384	8.885352	year	UO	UO:0000036	left	Recruitment Strategy	Participant Procedures	NDARPH844KP2	8.885352	male	left
Healthy Brain Network Participant	Homo sapiens	NCBITAXON	NCBITaxon:9606	brain	UBERON	UBERON:0000955	male	PATO	PATO:0000384	9.230549	year	UO	UO:0000036	left	Recruitment Strategy	Participant Procedures	NDARPL306LC6	9.230549	male	left
Healthy Brain Network Participant	Homo sapiens	NCBITAXON	NCBITaxon:9606	brain	UBERON	UBERON:0000955	male	PATO	PATO:0000384	9.348733	year	UO	UO:0000036	left	Recruitment Strategy	Participant Procedures	NDARPM105MKA	9.348733	male	left
Healthy Brain Network Participant	Homo sapiens	NCBITAXON	NCBITaxon:9606	brain	UBERON	UBERON:0000955	male	PATO	PATO:0000384	11.50057	year	UO	UO:0000036	left	Recruitment Strategy	Participant Procedures	NDARPT910NEE	11.50057	male	left
Healthy Brain Network Participant	Homo sapiens	NCBITAXON	NCBITaxon:9606	brain	UBERON	UBERON:0000955	male	PATO	PATO:0000384	13.671343	year	UO	UO:0000036	ambidextrous	Recruitment Strategy	Participant Procedures	NDARPU897CM5	13.671343	male	ambidextrous
Healthy Brain Network Participant	Homo sapiens	NCBITAXON	NCBITaxon:9606	brain	UBERON	UBERON:0000955	male	PATO	PATO:0000384	9.942276	year	UO	UO:0000036	left	Recruitment Strategy	Participant Procedures	NDARPW577WJ7	9.942276	male	left
Healthy Brain Network Participant	Homo sapiens	NCBITAXON	NCBITaxon:9606	brain	UBERON	UBERON:0000955	male	PATO	PATO:0000384	6.88193	year	UO	UO:0000036	left	Recruitment Strategy	Participant Procedures	NDARPW635LN4	6.88193	male	left
Healthy Brain Network Participant	Homo sapiens	NCBITAXON	NCBITaxon:9606	brain	UBERON	UBERON:0000955	female	PATO	PATO:0000383	8.710244	year	UO	UO:0000036	left	Recruitment Strategy	Participant Procedures	NDARPX155RF3	8.710244	female	left
Healthy Brain Network Participant	Homo sapiens	NCBITAXON	NCBITaxon:9606	brain	UBERON	UBERON:0000955	female	PATO	PATO:0000383	15.60746	year	UO	UO:0000036	left	Recruitment Strategy	Participant Procedures	NDARPX219TW0	15.60746	female	left
Healthy Brain Network Participant	Homo sapiens	NCBITAXON	NCBITaxon:9606	brain	UBERON	UBERON:0000955	female	PATO	PATO:0000383	9.463267	year	UO	UO:0000036	right	Recruitment Strategy	Participant Procedures	NDARRA717GYV	9.463267	female	right
Healthy Brain Network Participant	Homo sapiens	NCBITAXON	NCBITaxon:9606	brain	UBERON	UBERON:0000955	female	PATO	PATO:0000383	16.075633	year	UO	UO:0000036	left	Recruitment Strategy	Participant Procedures	NDARRB942UWU	16.075633	female	left
Healthy Brain Network Participant	Homo sapiens	NCBITAXON	NCBITaxon:9606	brain	UBERON	UBERON:0000955	male	PATO	PATO:0000384	6.47958	year	UO	UO:0000036	left	Recruitment Strategy	Participant Procedures	NDARRC190NKB	6.47958	male	left
Healthy Brain Network Participant	Homo sapiens	NCBITAXON	NCBITaxon:9606	brain	UBERON	UBERON:0000955	female	PATO	PATO:0000383	13.00924	year	UO	UO:0000036	left	Recruitment Strategy	Participant Procedures	NDARRD326KB9	13.00924	female	left
Healthy Brain Network Participant	Homo sapiens	NCBITAXON	NCBITaxon:9606	brain	UBERON	UBERON:0000955	male	PATO	PATO:0000384	6.276294	year	UO	UO:0000036	left	Recruitment Strategy	Participant Procedures	NDARRF897HB5	6.276294	male	left
Healthy Brain Network Participant	Homo sapiens	NCBITAXON	NCBITaxon:9606	brain	UBERON	UBERON:0000955	male	PATO	PATO:0000384	11.207278	year	UO	UO:0000036	right	Recruitment Strategy	Participant Procedures	NDARRG199RU4	11.207278	male	right
Healthy Brain Network Participant	Homo sapiens	NCBITAXON	NCBITaxon:9606	brain	UBERON	UBERON:0000955	female	PATO	PATO:0000383	10.410905	year	UO	UO:0000036	left	Recruitment Strategy	Participant Procedures	NDARRK213WCF	10.410905	female	left
Healthy Brain Network Participant	Homo sapiens	NCBITAXON	NCBITaxon:9606	brain	UBERON	UBERON:0000955	female	PATO	PATO:0000383	9.200319	year	UO	UO:0000036	left	Recruitment Strategy	Participant Procedures	NDARRL660CME	9.200319	female	left
Healthy Brain Network Participant	Homo sapiens	NCBITAXON	NCBITaxon:9606	brain	UBERON	UBERON:0000955	female	PATO	PATO:0000383	7.845083	year	UO	UO:0000036	left	Recruitment Strategy	Participant Procedures	NDARRP163YRC	7.845083	female	left
Healthy Brain Network Participant	Homo sapiens	NCBITAXON	NCBITaxon:9606	brain	UBERON	UBERON:0000955	female	PATO	PATO:0000383	13.745151	year	UO	UO:0000036	left	Recruitment Strategy	Participant Procedures	NDARRP818DWL	13.745151	female	left
Healthy Brain Network Participant	Homo sapiens	NCBITAXON	NCBITaxon:9606	brain	UBERON	UBERON:0000955	male	PATO	PATO:0000384	9.085329	year	UO	UO:0000036	left	Recruitment Strategy	Participant Procedures	NDARRU720LG4	9.085329	male	left
Healthy Brain Network Participant	Homo sapiens	NCBITAXON	NCBITaxon:9606	brain	UBERON	UBERON:0000955	female	PATO	PATO:0000383	8.910107	year	UO	UO:0000036	left	Recruitment Strategy	Participant Procedures	NDARRV480PU1	8.910107	female	left
Healthy Brain Network Participant	Homo sapiens	NCBITAXON	NCBITaxon:9606	brain	UBERON	UBERON:0000955	male	PATO	PATO:0000384	7.667693	year	UO	UO:0000036	left	Recruitment Strategy	Participant Procedures	NDARRW100AU0	7.667693	male	left
Healthy Brain Network Participant	Homo sapiens	NCBITAXON	NCBITaxon:9606	brain	UBERON	UBERON:0000955	female	PATO	PATO:0000383	9.351471	year	UO	UO:0000036	left	Recruitment Strategy	Participant Procedures	NDARRW940BL6	9.351471	female	left
Healthy Brain Network Participant	Homo sapiens	NCBITAXON	NCBITaxon:9606	brain	UBERON	UBERON:0000955	male	PATO	PATO:0000384	7.949691	year	UO	UO:0000036	right	Recruitment Strategy	Participant Procedures	NDARRY280KNW	7.949691	male	right
Healthy Brain Network Participant	Homo sapiens	NCBITAXON	NCBITaxon:9606	brain	UBERON	UBERON:0000955	male	PATO	PATO:0000384	5.17294	year	UO	UO:0000036	left	Recruitment Strategy	Participant Procedures	NDARTB329GFY	5.17294	male	left
Healthy Brain Network Participant	Homo sapiens	NCBITAXON	NCBITaxon:9606	brain	UBERON	UBERON:0000955	male	PATO	PATO:0000384	9.389915	year	UO	UO:0000036	NaN	Recruitment Strategy	Participant Procedures	NDARTB552HP0	9.389915	male	ambidextrous
Healthy Brain Network Participant	Homo sapiens	NCBITAXON	NCBITaxon:9606	brain	UBERON	UBERON:0000955	male	PATO	PATO:0000384	8.103011	year	UO	UO:0000036	left	Recruitment Strategy	Participant Procedures	NDARTE785ZMJ	8.103011	male	left
Healthy Brain Network Participant	Homo sapiens	NCBITAXON	NCBITaxon:9606	brain	UBERON	UBERON:0000955	female	PATO	PATO:0000383	9.285078	year	UO	UO:0000036	left	Recruitment Strategy	Participant Procedures	NDARTF133LLM	9.285078	female	left
Healthy Brain Network Participant	Homo sapiens	NCBITAXON	NCBITaxon:9606	brain	UBERON	UBERON:0000955	female	PATO	PATO:0000383	16.310631	year	UO	UO:0000036	left	Recruitment Strategy	Participant Procedures	NDARTJ032FJ2	16.310631	female	left
Healthy Brain Network Participant	Homo sapiens	NCBITAXON	NCBITaxon:9606	brain	UBERON	UBERON:0000955	male	PATO	PATO:0000384	9.731576	year	UO	UO:0000036	left	Recruitment Strategy	Participant Procedures	NDARTK933KL9	9.731576	male	left
Healthy Brain Network Participant	Homo sapiens	NCBITAXON	NCBITaxon:9606	brain	UBERON	UBERON:0000955	male	PATO	PATO:0000384	8.373488	year	UO	UO:0000036	left	Recruitment Strategy	Participant Procedures	NDARTL336THT	8.373488	male	left
Healthy Brain Network Participant	Homo sapiens	NCBITAXON	NCBITaxon:9606	brain	UBERON	UBERON:0000955	female	PATO	PATO:0000383	7.875313	year	UO	UO:0000036	left	Recruitment Strategy	Participant Procedures	NDARTN158LRF	7.875313	female	left
Healthy Brain Network Participant	Homo sapiens	NCBITAXON	NCBITaxon:9606	brain	UBERON	UBERON:0000955	male	PATO	PATO:0000384	9.704654	year	UO	UO:0000036	left	Recruitment Strategy	Participant Procedures	NDARTP313AGH	9.704654	male	left
Healthy Brain Network Participant	Homo sapiens	NCBITAXON	NCBITaxon:9606	brain	UBERON	UBERON:0000955	male	PATO	PATO:0000384	5.274811	year	UO	UO:0000036	left	Recruitment Strategy	Participant Procedures	NDARTT242GNN	5.274811	male	left
Healthy Brain Network Participant	Homo sapiens	NCBITAXON	NCBITaxon:9606	brain	UBERON	UBERON:0000955	female	PATO	PATO:0000383	15.316678	year	UO	UO:0000036	right	Recruitment Strategy	Participant Procedures	NDARTW855BPJ	15.316678	female	right
Healthy Brain Network Participant	Homo sapiens	NCBITAXON	NCBITaxon:9606	brain	UBERON	UBERON:0000955	female	PATO	PATO:0000383	16.346566	year	UO	UO:0000036	left	Recruitment Strategy	Participant Procedures	NDARTX659HAF	16.346566	female	left
Healthy Brain Network Participant	Homo sapiens	NCBITAXON	NCBITaxon:9606	brain	UBERON	UBERON:0000955	female	PATO	PATO:0000383	5.890828	year	UO	UO:0000036	left	Recruitment Strategy	Participant Procedures	NDARTZ634BAN	5.890828	female	left
Healthy Brain Network Participant	Homo sapiens	NCBITAXON	NCBITaxon:9606	brain	UBERON	UBERON:0000955	male	PATO	PATO:0000384	6.333903	year	UO	UO:0000036	left	Recruitment Strategy	Participant Procedures	NDARTZ926NMZ	6.333903	male	left
Healthy Brain Network Participant	Homo sapiens	NCBITAXON	NCBITaxon:9606	brain	UBERON	UBERON:0000955	female	PATO	PATO:0000383	5.36459	year	UO	UO:0000036	left	Recruitment Strategy	Participant Procedures	NDARUA481FK4	5.36459	female	left
Healthy Brain Network Participant	Homo sapiens	NCBITAXON	NCBITaxon:9606	brain	UBERON	UBERON:0000955	male	PATO	PATO:0000384	16.382386	year	UO	UO:0000036	left	Recruitment Strategy	Participant Procedures	NDARUE533XNH	16.382386	male	left
Healthy Brain Network Participant	Homo sapiens	NCBITAXON	NCBITaxon:9606	brain	UBERON	UBERON:0000955	female	PATO	PATO:0000383	9.698608	year	UO	UO:0000036	left	Recruitment Strategy	Participant Procedures	NDARUJ891VL9	9.698608	female	left
Healthy Brain Network Participant	Homo sapiens	NCBITAXON	NCBITaxon:9606	brain	UBERON	UBERON:0000955	male	PATO	PATO:0000384	9.622062	year	UO	UO:0000036	left	Recruitment Strategy	Participant Procedures	NDARUL224GN6	9.622062	male	left
Healthy Brain Network Participant	Homo sapiens	NCBITAXON	NCBITaxon:9606	brain	UBERON	UBERON:0000955	male	PATO	PATO:0000384	7.401551	year	UO	UO:0000036	left	Recruitment Strategy	Participant Procedures	NDARUN300FG1	7.401551	male	left
Healthy Brain Network Participant	Homo sapiens	NCBITAXON	NCBITaxon:9606	brain	UBERON	UBERON:0000955	male	PATO	PATO:0000384	12.671914	year	UO	UO:0000036	left	Recruitment Strategy	Participant Procedures	NDARUR987CDM	12.671914	male	left
Healthy Brain Network Participant	Homo sapiens	NCBITAXON	NCBITaxon:9606	brain	UBERON	UBERON:0000955	male	PATO	PATO:0000384	9.564567	year	UO	UO:0000036	right	Recruitment Strategy	Participant Procedures	NDARUT607MWK	9.564567	male	right
Healthy Brain Network Participant	Homo sapiens	NCBITAXON	NCBITaxon:9606	brain	UBERON	UBERON:0000955	female	PATO	PATO:0000383	15.401665	year	UO	UO:0000036	left	Recruitment Strategy	Participant Procedures	NDARUV263YB5	15.401665	female	left
Healthy Brain Network Participant	Homo sapiens	NCBITAXON	NCBITaxon:9606	brain	UBERON	UBERON:0000955	male	PATO	PATO:0000384	7.09765	year	UO	UO:0000036	left	Recruitment Strategy	Participant Procedures	NDARUW816MP3	7.09765	male	left
Healthy Brain Network Participant	Homo sapiens	NCBITAXON	NCBITaxon:9606	brain	UBERON	UBERON:0000955	male	PATO	PATO:0000384	10.18104	year	UO	UO:0000036	NaN	Recruitment Strategy	Participant Procedures	NDARUX216VHK	10.18104	male	ambidextrous
Healthy Brain Network Participant	Homo sapiens	NCBITAXON	NCBITaxon:9606	brain	UBERON	UBERON:0000955	female	PATO	PATO:0000383	7.752452	year	UO	UO:0000036	left	Recruitment Strategy	Participant Procedures	NDARVB297WUM	7.752452	female	left
Healthy Brain Network Participant	Homo sapiens	NCBITAXON	NCBITaxon:9606	brain	UBERON	UBERON:0000955	female	PATO	PATO:0000383	16.461099	year	UO	UO:0000036	left	Recruitment Strategy	Participant Procedures	NDARVD685RRJ	16.461099	female	left
Healthy Brain Network Participant	Homo sapiens	NCBITAXON	NCBITaxon:9606	brain	UBERON	UBERON:0000955	male	PATO	PATO:0000384	9.260438	year	UO	UO:0000036	left	Recruitment Strategy	Participant Procedures	NDARVL555VVA	9.260438	male	left
Healthy Brain Network Participant	Homo sapiens	NCBITAXON	NCBITaxon:9606	brain	UBERON	UBERON:0000955	female	PATO	PATO:0000383	7.193931	year	UO	UO:0000036	left	Recruitment Strategy	Participant Procedures	NDARVP135ZGE	7.193931	female	left
Healthy Brain Network Participant	Homo sapiens	NCBITAXON	NCBITaxon:9606	brain	UBERON	UBERON:0000955	male	PATO	PATO:0000384	6.72861	year	UO	UO:0000036	left	Recruitment Strategy	Participant Procedures	NDARVP281CJ4	6.72861	male	left
Healthy Brain Network Participant	Homo sapiens	NCBITAXON	NCBITaxon:9606	brain	UBERON	UBERON:0000955	male	PATO	PATO:0000384	14.72804	year	UO	UO:0000036	left	Recruitment Strategy	Participant Procedures	NDARVU683CTN	14.72804	male	left
Healthy Brain Network Participant	Homo sapiens	NCBITAXON	NCBITaxon:9606	brain	UBERON	UBERON:0000955	male	PATO	PATO:0000384	6.552931	year	UO	UO:0000036	left	Recruitment Strategy	Participant Procedures	NDARVV174JHW	6.552931	male	left
Healthy Brain Network Participant	Homo sapiens	NCBITAXON	NCBITaxon:9606	brain	UBERON	UBERON:0000955	male	PATO	PATO:0000384	7.921857	year	UO	UO:0000036	left	Recruitment Strategy	Participant Procedures	NDARVV199XK2	7.921857	male	left
Healthy Brain Network Participant	Homo sapiens	NCBITAXON	NCBITaxon:9606	brain	UBERON	UBERON:0000955	male	PATO	PATO:0000384	16.278348	year	UO	UO:0000036	left	Recruitment Strategy	Participant Procedures	NDARVX162AZU	16.278348	male	left
Healthy Brain Network Participant	Homo sapiens	NCBITAXON	NCBITaxon:9606	brain	UBERON	UBERON:0000955	male	PATO	PATO:0000384	14.610426	year	UO	UO:0000036	left	Recruitment Strategy	Participant Procedures	NDARWA513WM2	14.610426	male	left
Healthy Brain Network Participant	Homo sapiens	NCBITAXON	NCBITaxon:9606	brain	UBERON	UBERON:0000955	female	PATO	PATO:0000383	8.154574	year	UO	UO:0000036	left	Recruitment Strategy	Participant Procedures	NDARWA622HHZ	8.154574	female	left
Healthy Brain Network Participant	Homo sapiens	NCBITAXON	NCBITaxon:9606	brain	UBERON	UBERON:0000955	female	PATO	PATO:0000383	13.157084	year	UO	UO:0000036	left	Recruitment Strategy	Participant Procedures	NDARWG831JJ8	13.157084	female	left
Healthy Brain Network Participant	Homo sapiens	NCBITAXON	NCBITaxon:9606	brain	UBERON	UBERON:0000955	female	PATO	PATO:0000383	7.782112	year	UO	UO:0000036	left	Recruitment Strategy	Participant Procedures	NDARWJ217HDQ	7.782112	female	left
Healthy Brain Network Participant	Homo sapiens	NCBITAXON	NCBITaxon:9606	brain	UBERON	UBERON:0000955	male	PATO	PATO:0000384	10.990873	year	UO	UO:0000036	left	Recruitment Strategy	Participant Procedures	NDARWK065NJ9	10.990873	male	left
Healthy Brain Network Participant	Homo sapiens	NCBITAXON	NCBITaxon:9606	brain	UBERON	UBERON:0000955	female	PATO	PATO:0000383	7.993041	year	UO	UO:0000036	left	Recruitment Strategy	Participant Procedures	NDARWM319UU2	7.993041	female	left
Healthy Brain Network Participant	Homo sapiens	NCBITAXON	NCBITaxon:9606	brain	UBERON	UBERON:0000955	male	PATO	PATO:0000384	12.16872	year	UO	UO:0000036	left	Recruitment Strategy	Participant Procedures	NDARWM527PRT	12.16872	male	left
Healthy Brain Network Participant	Homo sapiens	NCBITAXON	NCBITaxon:9606	brain	UBERON	UBERON:0000955	male	PATO	PATO:0000384	5.342687	year	UO	UO:0000036	left	Recruitment Strategy	Participant Procedures	NDARWP954GPJ	5.342687	male	left
Healthy Brain Network Participant	Homo sapiens	NCBITAXON	NCBITaxon:9606	brain	UBERON	UBERON:0000955	male	PATO	PATO:0000384	10.49806	year	UO	UO:0000036	left	Recruitment Strategy	Participant Procedures	NDARWR732NZE	10.49806	male	left
Healthy Brain Network Participant	Homo sapiens	NCBITAXON	NCBITaxon:9606	brain	UBERON	UBERON:0000955	male	PATO	PATO:0000384	10.629477	year	UO	UO:0000036	left	Recruitment Strategy	Participant Procedures	NDARWT389BYY	10.629477	male	left
Healthy Brain Network Participant	Homo sapiens	NCBITAXON	NCBITaxon:9606	brain	UBERON	UBERON:0000955	female	PATO	PATO:0000383	10.172256	year	UO	UO:0000036	left	Recruitment Strategy	Participant Procedures	NDARWV405ZW0	10.172256	female	left
Healthy Brain Network Participant	Homo sapiens	NCBITAXON	NCBITaxon:9606	brain	UBERON	UBERON:0000955	male	PATO	PATO:0000384	6.274013	year	UO	UO:0000036	left	Recruitment Strategy	Participant Procedures	NDARWW003WWW	6.274013	male	left
Healthy Brain Network Participant	Homo sapiens	NCBITAXON	NCBITaxon:9606	brain	UBERON	UBERON:0000955	female	PATO	PATO:0000383	9.165297	year	UO	UO:0000036	left	Recruitment Strategy	Participant Procedures	NDARWW005GCU	9.165297	female	left
Healthy Brain Network Participant	Homo sapiens	NCBITAXON	NCBITaxon:9606	brain	UBERON	UBERON:0000955	male	PATO	PATO:0000384	11.825918	year	UO	UO:0000036	right	Recruitment Strategy	Participant Procedures	NDARWX338NDL	11.825918	male	right
Healthy Brain Network Participant	Homo sapiens	NCBITAXON	NCBITaxon:9606	brain	UBERON	UBERON:0000955	male	PATO	PATO:0000384	5.76443	year	UO	UO:0000036	left	Recruitment Strategy	Participant Procedures	NDARXC878WB2	5.76443	male	left
Healthy Brain Network Participant	Homo sapiens	NCBITAXON	NCBITaxon:9606	brain	UBERON	UBERON:0000955	male	PATO	PATO:0000384	5.507529	year	UO	UO:0000036	left	Recruitment Strategy	Participant Procedures	NDARXD388TTE	5.507529	male	left
Healthy Brain Network Participant	Homo sapiens	NCBITAXON	NCBITaxon:9606	brain	UBERON	UBERON:0000955	male	PATO	PATO:0000384	5.225416	year	UO	UO:0000036	left	Recruitment Strategy	Participant Procedures	NDARXG736VP9	5.225416	male	left
Healthy Brain Network Participant	Homo sapiens	NCBITAXON	NCBITaxon:9606	brain	UBERON	UBERON:0000955	female	PATO	PATO:0000383	10.917522	year	UO	UO:0000036	left	Recruitment Strategy	Participant Procedures	NDARXH597ML1	10.917522	female	left
Healthy Brain Network Participant	Homo sapiens	NCBITAXON	NCBITaxon:9606	brain	UBERON	UBERON:0000955	male	PATO	PATO:0000384	6.490417	year	UO	UO:0000036	left	Recruitment Strategy	Participant Procedures	NDARXK076XU8	6.490417	male	left
Healthy Brain Network Participant	Homo sapiens	NCBITAXON	NCBITaxon:9606	brain	UBERON	UBERON:0000955	male	PATO	PATO:0000384	8.395391	year	UO	UO:0000036	left	Recruitment Strategy	Participant Procedures	NDARXL588FFJ	8.395391	male	left
Healthy Brain Network Participant	Homo sapiens	NCBITAXON	NCBITaxon:9606	brain	UBERON	UBERON:0000955	female	PATO	PATO:0000383	8.319415	year	UO	UO:0000036	left	Recruitment Strategy	Participant Procedures	NDARXR965TFK	8.319415	female	left
Healthy Brain Network Participant	Homo sapiens	NCBITAXON	NCBITaxon:9606	brain	UBERON	UBERON:0000955	female	PATO	PATO:0000383	6.706137	year	UO	UO:0000036	left	Recruitment Strategy	Participant Procedures	NDARXT792GY8	6.706137	female	left
Healthy Brain Network Participant	Homo sapiens	NCBITAXON	NCBITaxon:9606	brain	UBERON	UBERON:0000955	male	PATO	PATO:0000384	7.50057	year	UO	UO:0000036	left	Recruitment Strategy	Participant Procedures	NDARXU018RGY	7.50057	male	left
Healthy Brain Network Participant	Homo sapiens	NCBITAXON	NCBITaxon:9606	brain	UBERON	UBERON:0000955	male	PATO	PATO:0000384	8.455624	year	UO	UO:0000036	left	Recruitment Strategy	Participant Procedures	NDARXU253JHC	8.455624	male	left
Healthy Brain Network Participant	Homo sapiens	NCBITAXON	NCBITaxon:9606	brain	UBERON	UBERON:0000955	male	PATO	PATO:0000384	12.031371	year	UO	UO:0000036	left	Recruitment Strategy	Participant Procedures	NDARXU715EGL	12.031371	male	left
Healthy Brain Network Participant	Homo sapiens	NCBITAXON	NCBITaxon:9606	brain	UBERON	UBERON:0000955	female	PATO	PATO:0000383	12.141227	year	UO	UO:0000036	left	Recruitment Strategy	Participant Procedures	NDARXX895FNJ	12.141227	female	left
Healthy Brain Network Participant	Homo sapiens	NCBITAXON	NCBITaxon:9606	brain	UBERON	UBERON:0000955	male	PATO	PATO:0000384	7.806867	year	UO	UO:0000036	left	Recruitment Strategy	Participant Procedures	NDARXY162ERA	7.806867	male	left
Healthy Brain Network Participant	Homo sapiens	NCBITAXON	NCBITaxon:9606	brain	UBERON	UBERON:0000955	male	PATO	PATO:0000384	15.136093	year	UO	UO:0000036	left	Recruitment Strategy	Participant Procedures	NDARXY938XY7	15.136093	male	left
Healthy Brain Network Participant	Homo sapiens	NCBITAXON	NCBITaxon:9606	brain	UBERON	UBERON:0000955	female	PATO	PATO:0000383	8.880561	year	UO	UO:0000036	left	Recruitment Strategy	Participant Procedures	NDARXZ685TU4	8.880561	female	left
Healthy Brain Network Participant	Homo sapiens	NCBITAXON	NCBITaxon:9606	brain	UBERON	UBERON:0000955	male	PATO	PATO:0000384	11.163928	year	UO	UO:0000036	left	Recruitment Strategy	Participant Procedures	NDARYA503XVQ	11.163928	male	left
Healthy Brain Network Participant	Homo sapiens	NCBITAXON	NCBITaxon:9606	brain	UBERON	UBERON:0000955	female	PATO	PATO:0000383	20.803559	year	UO	UO:0000036	left	Recruitment Strategy	Participant Procedures	NDARYA556KP8	20.803559	female	left
Healthy Brain Network Participant	Homo sapiens	NCBITAXON	NCBITaxon:9606	brain	UBERON	UBERON:0000955	male	PATO	PATO:0000384	7.119552	year	UO	UO:0000036	left	Recruitment Strategy	Participant Procedures	NDARYD195BDH	7.119552	male	left
Healthy Brain Network Participant	Homo sapiens	NCBITAXON	NCBITaxon:9606	brain	UBERON	UBERON:0000955	male	PATO	PATO:0000384	6.597193	year	UO	UO:0000036	left	Recruitment Strategy	Participant Procedures	NDARYD546HCB	6.597193	male	left
Healthy Brain Network Participant	Homo sapiens	NCBITAXON	NCBITaxon:9606	brain	UBERON	UBERON:0000955	male	PATO	PATO:0000384	8.619895	year	UO	UO:0000036	left	Recruitment Strategy	Participant Procedures	NDARYF135ZHU	8.619895	male	left
Healthy Brain Network Participant	Homo sapiens	NCBITAXON	NCBITaxon:9606	brain	UBERON	UBERON:0000955	female	PATO	PATO:0000383	8.584759	year	UO	UO:0000036	right	Recruitment Strategy	Participant Procedures	NDARYG546ZFF	8.584759	female	right
Healthy Brain Network Participant	Homo sapiens	NCBITAXON	NCBITaxon:9606	brain	UBERON	UBERON:0000955	male	PATO	PATO:0000384	16.567875	year	UO	UO:0000036	left	Recruitment Strategy	Participant Procedures	NDARYG874EKA	16.567875	male	left
Healthy Brain Network Participant	Homo sapiens	NCBITAXON	NCBITaxon:9606	brain	UBERON	UBERON:0000955	female	PATO	PATO:0000383	6.468058	year	UO	UO:0000036	left	Recruitment Strategy	Participant Procedures	NDARYK942YHY	6.468058	female	left
Healthy Brain Network Participant	Homo sapiens	NCBITAXON	NCBITaxon:9606	brain	UBERON	UBERON:0000955	female	PATO	PATO:0000383	5.816906	year	UO	UO:0000036	right	Recruitment Strategy	Participant Procedures	NDARYL124VM6	5.816906	female	right
Healthy Brain Network Participant	Homo sapiens	NCBITAXON	NCBITaxon:9606	brain	UBERON	UBERON:0000955	female	PATO	PATO:0000383	8.474903	year	UO	UO:0000036	left	Recruitment Strategy	Participant Procedures	NDARYR150UDP	8.474903	female	left
Healthy Brain Network Participant	Homo sapiens	NCBITAXON	NCBITaxon:9606	brain	UBERON	UBERON:0000955	female	PATO	PATO:0000383	13.693132	year	UO	UO:0000036	right	Recruitment Strategy	Participant Procedures	NDARYR829KD8	13.693132	female	right
Healthy Brain Network Participant	Homo sapiens	NCBITAXON	NCBITaxon:9606	brain	UBERON	UBERON:0000955	female	PATO	PATO:0000383	5.252338	year	UO	UO:0000036	left	Recruitment Strategy	Participant Procedures	NDARYR994ELB	5.252338	female	left
Healthy Brain Network Participant	Homo sapiens	NCBITAXON	NCBITaxon:9606	brain	UBERON	UBERON:0000955	male	PATO	PATO:0000384	5.980606	year	UO	UO:0000036	NaN	Recruitment Strategy	Participant Procedures	NDARYZ363HP4	5.980606	male	ambidextrous
Healthy Brain Network Participant	Homo sapiens	NCBITAXON	NCBITaxon:9606	brain	UBERON	UBERON:0000955	male	PATO	PATO:0000384	9.452201	year	UO	UO:0000036	left	Recruitment Strategy	Participant Procedures	NDARYZ770NA1	9.452201	male	left
Healthy Brain Network Participant	Homo sapiens	NCBITAXON	NCBITaxon:9606	brain	UBERON	UBERON:0000955	male	PATO	PATO:0000384	12.899269	year	UO	UO:0000036	left	Recruitment Strategy	Participant Procedures	NDARZA694WHF	12.899269	male	left
Healthy Brain Network Participant	Homo sapiens	NCBITAXON	NCBITaxon:9606	brain	UBERON	UBERON:0000955	male	PATO	PATO:0000384	11.201688	year	UO	UO:0000036	left	Recruitment Strategy	Participant Procedures	NDARZC499NVX	11.201688	male	left
Healthy Brain Network Participant	Homo sapiens	NCBITAXON	NCBITaxon:9606	brain	UBERON	UBERON:0000955	male	PATO	PATO:0000384	12.757243	year	UO	UO:0000036	right	Recruitment Strategy	Participant Procedures	NDARZD099KWW	12.757243	male	right
Healthy Brain Network Participant	Homo sapiens	NCBITAXON	NCBITaxon:9606	brain	UBERON	UBERON:0000955	female	PATO	PATO:0000383	7.883527	year	UO	UO:0000036	left	Recruitment Strategy	Participant Procedures	NDARZF602KU6	7.883527	female	left
Healthy Brain Network Participant	Homo sapiens	NCBITAXON	NCBITaxon:9606	brain	UBERON	UBERON:0000955	male	PATO	PATO:0000384	9.069016	year	UO	UO:0000036	left	Recruitment Strategy	Participant Procedures	NDARZH451LRZ	9.069016	male	left
Healthy Brain Network Participant	Homo sapiens	NCBITAXON	NCBITaxon:9606	brain	UBERON	UBERON:0000955	female	PATO	PATO:0000383	10.654688	year	UO	UO:0000036	right	Recruitment Strategy	Participant Procedures	NDARZJ016GL0	10.654688	female	right
Healthy Brain Network Participant	Homo sapiens	NCBITAXON	NCBITaxon:9606	brain	UBERON	UBERON:0000955	male	PATO	PATO:0000384	9.086014	year	UO	UO:0000036	left	Recruitment Strategy	Participant Procedures	NDARZJ460RWZ	9.086014	male	left
Healthy Brain Network Participant	Homo sapiens	NCBITAXON	NCBITaxon:9606	brain	UBERON	UBERON:0000955	male	PATO	PATO:0000384	7.881131	year	UO	UO:0000036	left	Recruitment Strategy	Participant Procedures	NDARZL724HAX	7.881131	male	left
Healthy Brain Network Participant	Homo sapiens	NCBITAXON	NCBITaxon:9606	brain	UBERON	UBERON:0000955	female	PATO	PATO:0000383	14.878736	year	UO	UO:0000036	left	Recruitment Strategy	Participant Procedures	NDARZN277NR6	14.878736	female	left
Healthy Brain Network Participant	Homo sapiens	NCBITAXON	NCBITaxon:9606	brain	UBERON	UBERON:0000955	male	PATO	PATO:0000384	18.654688	year	UO	UO:0000036	left	Recruitment Strategy	Participant Procedures	NDARZP630WYL	18.654688	male	left
Healthy Brain Network Participant	Homo sapiens	NCBITAXON	NCBITaxon:9606	brain	UBERON	UBERON:0000955	male	PATO	PATO:0000384	5.994296	year	UO	UO:0000036	left	Recruitment Strategy	Participant Procedures	NDARZX561DR9	5.994296	male	left
Healthy Brain Network Participant	Homo sapiens	NCBITAXON	NCBITaxon:9606	brain	UBERON	UBERON:0000955	female	PATO	PATO:0000383	11.623431	year	UO	UO:0000036	right	Recruitment Strategy	Participant Procedures	NDARZY668NMV	11.623431	female	right
Healthy Brain Network Participant	Homo sapiens	NCBITAXON	NCBITaxon:9606	brain	UBERON	UBERON:0000955	male	PATO	PATO:0000384	7.664841	year	UO	UO:0000036	left	Recruitment Strategy	Participant Procedures	NDARAG143ARJ	7.664841	male	left
Healthy Brain Network Participant	Homo sapiens	NCBITAXON	NCBITaxon:9606	brain	UBERON	UBERON:0000955	male	PATO	PATO:0000384	10.708875	year	UO	UO:0000036	left	Recruitment Strategy	Participant Procedures	NDARAN385MDH	10.708875	male	left
Healthy Brain Network Participant	Homo sapiens	NCBITAXON	NCBITaxon:9606	brain	UBERON	UBERON:0000955	female	PATO	PATO:0000383	12.842231	year	UO	UO:0000036	left	Recruitment Strategy	Participant Procedures	NDARAP359UM6	12.842231	female	left
Healthy Brain Network Participant	Homo sapiens	NCBITAXON	NCBITaxon:9606	brain	UBERON	UBERON:0000955	male	PATO	PATO:0000384	6.361852	year	UO	UO:0000036	right	Recruitment Strategy	Participant Procedures	NDARAW320CGR	6.361852	male	right
Healthy Brain Network Participant	Homo sapiens	NCBITAXON	NCBITaxon:9606	brain	UBERON	UBERON:0000955	male	PATO	PATO:0000384	13.975701	year	UO	UO:0000036	left	Recruitment Strategy	Participant Procedures	NDARBD879MBX	13.975701	male	left
Healthy Brain Network Participant	Homo sapiens	NCBITAXON	NCBITaxon:9606	brain	UBERON	UBERON:0000955	female	PATO	PATO:0000383	8.688341	year	UO	UO:0000036	left	Recruitment Strategy	Participant Procedures	NDARBH024NH2	8.688341	female	left
Healthy Brain Network Participant	Homo sapiens	NCBITAXON	NCBITaxon:9606	brain	UBERON	UBERON:0000955	male	PATO	PATO:0000384	6.057951	year	UO	UO:0000036	right	Recruitment Strategy	Participant Procedures	NDARBL117AUV	6.057951	male	right
Healthy Brain Network Participant	Homo sapiens	NCBITAXON	NCBITaxon:9606	brain	UBERON	UBERON:0000955	female	PATO	PATO:0000383	6.306411	year	UO	UO:0000036	left	Recruitment Strategy	Participant Procedures	NDARCB370UK4	6.306411	female	left
Healthy Brain Network Participant	Homo sapiens	NCBITAXON	NCBITaxon:9606	brain	UBERON	UBERON:0000955	male	PATO	PATO:0000384	15.651266	year	UO	UO:0000036	left	Recruitment Strategy	Participant Procedures	NDARCB959FYA	15.651266	male	left
Healthy Brain Network Participant	Homo sapiens	NCBITAXON	NCBITaxon:9606	brain	UBERON	UBERON:0000955	male	PATO	PATO:0000384	8.647843	year	UO	UO:0000036	left	Recruitment Strategy	Participant Procedures	NDARCF247TDJ	8.647843	male	left
Healthy Brain Network Participant	Homo sapiens	NCBITAXON	NCBITaxon:9606	brain	UBERON	UBERON:0000955	male	PATO	PATO:0000384	12.458475	year	UO	UO:0000036	left	Recruitment Strategy	Participant Procedures	NDARCJ594BWQ	12.458475	male	left
Healthy Brain Network Participant	Homo sapiens	NCBITAXON	NCBITaxon:9606	brain	UBERON	UBERON:0000955	male	PATO	PATO:0000384	18.257243	year	UO	UO:0000036	NaN	Recruitment Strategy	Participant Procedures	NDARCN305EVQ	18.257243	male	ambidextrous
Healthy Brain Network Participant	Homo sapiens	NCBITAXON	NCBITaxon:9606	brain	UBERON	UBERON:0000955	female	PATO	PATO:0000383	6.602099	year	UO	UO:0000036	left	Recruitment Strategy	Participant Procedures	NDARCU034JPB	6.602099	female	left
Healthy Brain Network Participant	Homo sapiens	NCBITAXON	NCBITaxon:9606	brain	UBERON	UBERON:0000955	male	PATO	PATO:0000384	9.063883	year	UO	UO:0000036	left	Recruitment Strategy	Participant Procedures	NDARCX221CWA	9.063883	male	left
Healthy Brain Network Participant	Homo sapiens	NCBITAXON	NCBITaxon:9606	brain	UBERON	UBERON:0000955	female	PATO	PATO:0000383	13.00924	year	UO	UO:0000036	left	Recruitment Strategy	Participant Procedures	NDARDH670PXH	13.00924	female	left
Healthy Brain Network Participant	Homo sapiens	NCBITAXON	NCBITaxon:9606	brain	UBERON	UBERON:0000955	female	PATO	PATO:0000383	15.278462	year	UO	UO:0000036	left	Recruitment Strategy	Participant Procedures	NDARDV088AA3	15.278462	female	left
Healthy Brain Network Participant	Homo sapiens	NCBITAXON	NCBITaxon:9606	brain	UBERON	UBERON:0000955	female	PATO	PATO:0000383	6.374857	year	UO	UO:0000036	right	Recruitment Strategy	Participant Procedures	NDAREH905REB	6.374857	female	right
Healthy Brain Network Participant	Homo sapiens	NCBITAXON	NCBITaxon:9606	brain	UBERON	UBERON:0000955	female	PATO	PATO:0000383	14.216062	year	UO	UO:0000036	left	Recruitment Strategy	Participant Procedures	NDAREL622FA6	14.216062	female	left
Healthy Brain Network Participant	Homo sapiens	NCBITAXON	NCBITaxon:9606	brain	UBERON	UBERON:0000955	male	PATO	PATO:0000384	5.386949	year	UO	UO:0000036	left	Recruitment Strategy	Participant Procedures	NDARER386NRV	5.386949	male	left
Healthy Brain Network Participant	Homo sapiens	NCBITAXON	NCBITaxon:9606	brain	UBERON	UBERON:0000955	male	PATO	PATO:0000384	14.208418	year	UO	UO:0000036	left	Recruitment Strategy	Participant Procedures	NDAREV970HAN	14.208418	male	left
Healthy Brain Network Participant	Homo sapiens	NCBITAXON	NCBITaxon:9606	brain	UBERON	UBERON:0000955	male	PATO	PATO:0000384	7.607004	year	UO	UO:0000036	left	Recruitment Strategy	Participant Procedures	NDAREY741MG9	7.607004	male	left
Healthy Brain Network Participant	Homo sapiens	NCBITAXON	NCBITaxon:9606	brain	UBERON	UBERON:0000955	male	PATO	PATO:0000384	16.152292	year	UO	UO:0000036	left	Recruitment Strategy	Participant Procedures	NDARFD316UD2	16.152292	male	left
Healthy Brain Network Participant	Homo sapiens	NCBITAXON	NCBITaxon:9606	brain	UBERON	UBERON:0000955	female	PATO	PATO:0000383	6.703399	year	UO	UO:0000036	left	Recruitment Strategy	Participant Procedures	NDARFT581ZW5	6.703399	female	left
Healthy Brain Network Participant	Homo sapiens	NCBITAXON	NCBITaxon:9606	brain	UBERON	UBERON:0000955	female	PATO	PATO:0000383	19.379648	year	UO	UO:0000036	left	Recruitment Strategy	Participant Procedures	NDARGR106TJB	19.379648	female	left
Healthy Brain Network Participant	Homo sapiens	NCBITAXON	NCBITaxon:9606	brain	UBERON	UBERON:0000955	male	PATO	PATO:0000384	5.630161	year	UO	UO:0000036	right	Recruitment Strategy	Participant Procedures	NDARGW362UJZ	5.630161	male	right
Healthy Brain Network Participant	Homo sapiens	NCBITAXON	NCBITaxon:9606	brain	UBERON	UBERON:0000955	male	PATO	PATO:0000384	16.387291	year	UO	UO:0000036	left	Recruitment Strategy	Participant Procedures	NDARHB772TE5	16.387291	male	left
Healthy Brain Network Participant	Homo sapiens	NCBITAXON	NCBITaxon:9606	brain	UBERON	UBERON:0000955	male	PATO	PATO:0000384	8.0154	year	UO	UO:0000036	left	Recruitment Strategy	Participant Procedures	NDARHC287ZF4	8.0154	male	left
Healthy Brain Network Participant	Homo sapiens	NCBITAXON	NCBITaxon:9606	brain	UBERON	UBERON:0000955	female	PATO	PATO:0000383	17.288044	year	UO	UO:0000036	left	Recruitment Strategy	Participant Procedures	NDARHN131ZP6	17.288044	female	left
Healthy Brain Network Participant	Homo sapiens	NCBITAXON	NCBITaxon:9606	brain	UBERON	UBERON:0000955	female	PATO	PATO:0000383	21.673967	year	UO	UO:0000036	left	Recruitment Strategy	Participant Procedures	NDARHR443EHF	21.673967	female	left
Healthy Brain Network Participant	Homo sapiens	NCBITAXON	NCBITaxon:9606	brain	UBERON	UBERON:0000955	male	PATO	PATO:0000384	10.65138	year	UO	UO:0000036	left	Recruitment Strategy	Participant Procedures	NDARJF775DT9	10.65138	male	left
Healthy Brain Network Participant	Homo sapiens	NCBITAXON	NCBITaxon:9606	brain	UBERON	UBERON:0000955	male	PATO	PATO:0000384	7.174423	year	UO	UO:0000036	left	Recruitment Strategy	Participant Procedures	NDARJH441HJD	7.174423	male	left
Healthy Brain Network Participant	Homo sapiens	NCBITAXON	NCBITaxon:9606	brain	UBERON	UBERON:0000955	male	PATO	PATO:0000384	14.17294	year	UO	UO:0000036	left	Recruitment Strategy	Participant Procedures	NDARJM759GYH	14.17294	male	left
Healthy Brain Network Participant	Homo sapiens	NCBITAXON	NCBITaxon:9606	brain	UBERON	UBERON:0000955	male	PATO	PATO:0000384	7.089436	year	UO	UO:0000036	NaN	Recruitment Strategy	Participant Procedures	NDARJU805JG5	7.089436	male	ambidextrous
Healthy Brain Network Participant	Homo sapiens	NCBITAXON	NCBITaxon:9606	brain	UBERON	UBERON:0000955	male	PATO	PATO:0000384	12.667122	year	UO	UO:0000036	left	Recruitment Strategy	Participant Procedures	NDARKE331EHD	12.667122	male	left
Healthy Brain Network Participant	Homo sapiens	NCBITAXON	NCBITaxon:9606	brain	UBERON	UBERON:0000955	female	PATO	PATO:0000383	15.207164	year	UO	UO:0000036	left	Recruitment Strategy	Participant Procedures	NDARKU278YRR	15.207164	female	left
Healthy Brain Network Participant	Homo sapiens	NCBITAXON	NCBITaxon:9606	brain	UBERON	UBERON:0000955	male	PATO	PATO:0000384	9.91216	year	UO	UO:0000036	left	Recruitment Strategy	Participant Procedures	NDARLC868GLL	9.91216	male	left
Healthy Brain Network Participant	Homo sapiens	NCBITAXON	NCBITaxon:9606	brain	UBERON	UBERON:0000955	female	PATO	PATO:0000383	15.631644	year	UO	UO:0000036	left	Recruitment Strategy	Participant Procedures	NDARLG890JDU	15.631644	female	left
Healthy Brain Network Participant	Homo sapiens	NCBITAXON	NCBITaxon:9606	brain	UBERON	UBERON:0000955	male	PATO	PATO:0000384	11.054414	year	UO	UO:0000036	NaN	Recruitment Strategy	Participant Procedures	NDARLG943AAN	11.054414	male	ambidextrous
Healthy Brain Network Participant	Homo sapiens	NCBITAXON	NCBITaxon:9606	brain	UBERON	UBERON:0000955	male	PATO	PATO:0000384	17.271503	year	UO	UO:0000036	left	Recruitment Strategy	Participant Procedures	NDARLJ311YNA	17.271503	male	left
Healthy Brain Network Participant	Homo sapiens	NCBITAXON	NCBITaxon:9606	brain	UBERON	UBERON:0000955	female	PATO	PATO:0000383	13.417065	year	UO	UO:0000036	left	Recruitment Strategy	Participant Procedures	NDARLJ549WTT	13.417065	female	left
Healthy Brain Network Participant	Homo sapiens	NCBITAXON	NCBITaxon:9606	brain	UBERON	UBERON:0000955	male	PATO	PATO:0000384	7.67545	year	UO	UO:0000036	left	Recruitment Strategy	Participant Procedures	NDARLV387GP4	7.67545	male	left
Healthy Brain Network Participant	Homo sapiens	NCBITAXON	NCBITaxon:9606	brain	UBERON	UBERON:0000955	male	PATO	PATO:0000384	10.586128	year	UO	UO:0000036	left	Recruitment Strategy	Participant Procedures	NDARMH625WKL	10.586128	male	left
Healthy Brain Network Participant	Homo sapiens	NCBITAXON	NCBITaxon:9606	brain	UBERON	UBERON:0000955	male	PATO	PATO:0000384	8.726671	year	UO	UO:0000036	left	Recruitment Strategy	Participant Procedures	NDARMR491LM5	8.726671	male	left
Healthy Brain Network Participant	Homo sapiens	NCBITAXON	NCBITaxon:9606	brain	UBERON	UBERON:0000955	male	PATO	PATO:0000384	10.881473	year	UO	UO:0000036	left	Recruitment Strategy	Participant Procedures	NDARND085WZK	10.881473	male	left
Healthy Brain Network Participant	Homo sapiens	NCBITAXON	NCBITaxon:9606	brain	UBERON	UBERON:0000955	male	PATO	PATO:0000384	8.370864	year	UO	UO:0000036	right	Recruitment Strategy	Participant Procedures	NDARNF766VW2	8.370864	male	right
Healthy Brain Network Participant	Homo sapiens	NCBITAXON	NCBITaxon:9606	brain	UBERON	UBERON:0000955	male	PATO	PATO:0000384	14.175564	year	UO	UO:0000036	left	Recruitment Strategy	Participant Procedures	NDARNW182PJC	14.175564	male	left
Healthy Brain Network Participant	Homo sapiens	NCBITAXON	NCBITaxon:9606	brain	UBERON	UBERON:0000955	male	PATO	PATO:0000384	8.212069	year	UO	UO:0000036	left	Recruitment Strategy	Participant Procedures	NDARNX795LFK	8.212069	male	left
Healthy Brain Network Participant	Homo sapiens	NCBITAXON	NCBITaxon:9606	brain	UBERON	UBERON:0000955	male	PATO	PATO:0000384	5.983458	year	UO	UO:0000036	left	Recruitment Strategy	Participant Procedures	NDARPN418ZKT	5.983458	male	left
Healthy Brain Network Participant	Homo sapiens	NCBITAXON	NCBITaxon:9606	brain	UBERON	UBERON:0000955	male	PATO	PATO:0000384	15.062172	year	UO	UO:0000036	left	Recruitment Strategy	Participant Procedures	NDARRH407MEY	15.062172	male	left
Healthy Brain Network Participant	Homo sapiens	NCBITAXON	NCBITaxon:9606	brain	UBERON	UBERON:0000955	female	PATO	PATO:0000383	6.330937	year	UO	UO:0000036	right	Recruitment Strategy	Participant Procedures	NDARRM467NP2	6.330937	female	right
Healthy Brain Network Participant	Homo sapiens	NCBITAXON	NCBITaxon:9606	brain	UBERON	UBERON:0000955	male	PATO	PATO:0000384	7.24344	year	UO	UO:0000036	left	Recruitment Strategy	Participant Procedures	NDARRN444MJG	7.24344	male	left
Healthy Brain Network Participant	Homo sapiens	NCBITAXON	NCBITaxon:9606	brain	UBERON	UBERON:0000955	female	PATO	PATO:0000383	17.055327	year	UO	UO:0000036	left	Recruitment Strategy	Participant Procedures	NDARRR45VUU	17.055327	female	left
Healthy Brain Network Participant	Homo sapiens	NCBITAXON	NCBITaxon:9606	brain	UBERON	UBERON:0000955	male	PATO	PATO:0000384	8.204312	year	UO	UO:0000036	left	Recruitment Strategy	Participant Procedures	NDARRV638MJV	8.204312	male	left
Healthy Brain Network Participant	Homo sapiens	NCBITAXON	NCBITaxon:9606	brain	UBERON	UBERON:0000955	male	PATO	PATO:0000384	11.850673	year	UO	UO:0000036	left	Recruitment Strategy	Participant Procedures	NDARTD468TUH	11.850673	male	left
Healthy Brain Network Participant	Homo sapiens	NCBITAXON	NCBITaxon:9606	brain	UBERON	UBERON:0000955	male	PATO	PATO:0000384	8.297513	year	UO	UO:0000036	left	Recruitment Strategy	Participant Procedures	NDARTG464MWG	8.297513	male	left
Healthy Brain Network Participant	Homo sapiens	NCBITAXON	NCBITaxon:9606	brain	UBERON	UBERON:0000955	female	PATO	PATO:0000383	5.233629	year	UO	UO:0000036	left	Recruitment Strategy	Participant Procedures	NDARTX934NH6	5.233629	female	left
Healthy Brain Network Participant	Homo sapiens	NCBITAXON	NCBITaxon:9606	brain	UBERON	UBERON:0000955	female	PATO	PATO:0000383	10.092972	year	UO	UO:0000036	left	Recruitment Strategy	Participant Procedures	NDARUJ962NZB	10.092972	female	left
Healthy Brain Network Participant	Homo sapiens	NCBITAXON	NCBITaxon:9606	brain	UBERON	UBERON:0000955	male	PATO	PATO:0000384	8.655601	year	UO	UO:0000036	left	Recruitment Strategy	Participant Procedures	NDARUN221VCJ	8.655601	male	left
Healthy Brain Network Participant	Homo sapiens	NCBITAXON	NCBITaxon:9606	brain	UBERON	UBERON:0000955	female	PATO	PATO:0000383	10.695185	year	UO	UO:0000036	left	Recruitment Strategy	Participant Procedures	NDARUV418FB8	10.695185	female	left
Healthy Brain Network Participant	Homo sapiens	NCBITAXON	NCBITaxon:9606	brain	UBERON	UBERON:0000955	male	PATO	PATO:0000384	7.732831	year	UO	UO:0000036	left	Recruitment Strategy	Participant Procedures	NDARUW904FMQ	7.732831	male	left
Healthy Brain Network Participant	Homo sapiens	NCBITAXON	NCBITaxon:9606	brain	UBERON	UBERON:0000955	male	PATO	PATO:0000384	11.445471	year	UO	UO:0000036	left	Recruitment Strategy	Participant Procedures	NDARUX114RGJ	11.445471	male	left
Healthy Brain Network Participant	Homo sapiens	NCBITAXON	NCBITaxon:9606	brain	UBERON	UBERON:0000955	male	PATO	PATO:0000384	9.356833	year	UO	UO:0000036	left	Recruitment Strategy	Participant Procedures	NDARVN666JV7	9.356833	male	left
Healthy Brain Network Participant	Homo sapiens	NCBITAXON	NCBITaxon:9606	brain	UBERON	UBERON:0000955	female	PATO	PATO:0000383	13.884782	year	UO	UO:0000036	left	Recruitment Strategy	Participant Procedures	NDARVX337AC0	13.884782	female	left
Healthy Brain Network Participant	Homo sapiens	NCBITAXON	NCBITaxon:9606	brain	UBERON	UBERON:0000955	female	PATO	PATO:0000383	9.337211	year	UO	UO:0000036	left	Recruitment Strategy	Participant Procedures	NDARWZ495PG4	9.337211	female	left
Healthy Brain Network Participant	Homo sapiens	NCBITAXON	NCBITaxon:9606	brain	UBERON	UBERON:0000955	female	PATO	PATO:0000383	8.187885	year	UO	UO:0000036	left	Recruitment Strategy	Participant Procedures	NDARXC534KT4	8.187885	female	left
Healthy Brain Network Participant	Homo sapiens	NCBITAXON	NCBITaxon:9606	brain	UBERON	UBERON:0000955	male	PATO	PATO:0000384	13.847022	year	UO	UO:0000036	left	Recruitment Strategy	Participant Procedures	NDARXF203DCD	13.847022	male	left
Healthy Brain Network Participant	Homo sapiens	NCBITAXON	NCBITaxon:9606	brain	UBERON	UBERON:0000955	female	PATO	PATO:0000383	9.209103	year	UO	UO:0000036	right	Recruitment Strategy	Participant Procedures	NDARXG469XGP	9.209103	female	right
Healthy Brain Network Participant	Homo sapiens	NCBITAXON	NCBITaxon:9606	brain	UBERON	UBERON:0000955	male	PATO	PATO:0000384	10.177846	year	UO	UO:0000036	left	Recruitment Strategy	Participant Procedures	NDARXL523GHX	10.177846	male	left
Healthy Brain Network Participant	Homo sapiens	NCBITAXON	NCBITaxon:9606	brain	UBERON	UBERON:0000955	female	PATO	PATO:0000383	16.269906	year	UO	UO:0000036	left	Recruitment Strategy	Participant Procedures	NDARXW933TUJ	16.269906	female	left
Healthy Brain Network Participant	Homo sapiens	NCBITAXON	NCBITaxon:9606	brain	UBERON	UBERON:0000955	male	PATO	PATO:0000384	16.567875	year	UO	UO:0000036	left	Recruitment Strategy	Participant Procedures	NDARYG874KEA	16.567875	male	left
Healthy Brain Network Participant	Homo sapiens	NCBITAXON	NCBITaxon:9606	brain	UBERON	UBERON:0000955	female	PATO	PATO:0000383	13.685603	year	UO	UO:0000036	left	Recruitment Strategy	Participant Procedures	NDARYJ389DWX	13.685603	female	left
Healthy Brain Network Participant	Homo sapiens	NCBITAXON	NCBITaxon:9606	brain	UBERON	UBERON:0000955	male	PATO	PATO:0000384	14.58031	year	UO	UO:0000036	left	Recruitment Strategy	Participant Procedures	NDARYL758JGG	14.58031	male	left
Healthy Brain Network Participant	Homo sapiens	NCBITAXON	NCBITaxon:9606	brain	UBERON	UBERON:0000955	female	PATO	PATO:0000383	13.441364	year	UO	UO:0000036	left	Recruitment Strategy	Participant Procedures	NDARYT885XH3	13.441364	female	left
Healthy Brain Network Participant	Homo sapiens	NCBITAXON	NCBITaxon:9606	brain	UBERON	UBERON:0000955	male	PATO	PATO:0000384	6.591147	year	UO	UO:0000036	left	Recruitment Strategy	Participant Procedures	NDARYX551LBY	6.591147	male	left
Healthy Brain Network Participant	Homo sapiens	NCBITAXON	NCBITaxon:9606	brain	UBERON	UBERON:0000955	male	PATO	PATO:0000384	6.259981	year	UO	UO:0000036	right	Recruitment Strategy	Participant Procedures	NDARYY218LU2	6.259981	male	right
Healthy Brain Network Participant	Homo sapiens	NCBITAXON	NCBITaxon:9606	brain	UBERON	UBERON:0000955	male	PATO	PATO:0000384	7.697923	year	UO	UO:0000036	left	Recruitment Strategy	Participant Procedures	NDARZD415ZZ1	7.697923	male	left
Healthy Brain Network Participant	Homo sapiens	NCBITAXON	NCBITaxon:9606	brain	UBERON	UBERON:0000955	male	PATO	PATO:0000384	7.541181	year	UO	UO:0000036	right	Recruitment Strategy	Participant Procedures	NDARZD424NP6	7.541181	male	right
Healthy Brain Network Participant	Homo sapiens	NCBITAXON	NCBITaxon:9606	brain	UBERON	UBERON:0000955	female	PATO	PATO:0000383	7.502966	year	UO	UO:0000036	left	Recruitment Strategy	Participant Procedures	NDARZH761YA7	7.502966	female	left
Healthy Brain Network Participant	Homo sapiens	NCBITAXON	NCBITaxon:9606	brain	UBERON	UBERON:0000955	female	PATO	PATO:0000383	14.418777	year	UO	UO:0000036	left	Recruitment Strategy	Participant Procedures	NDARZV608BL8	14.418777	female	left
Healthy Brain Network Participant	Homo sapiens	NCBITAXON	NCBITaxon:9606				male	PATO	PATO:0000384	5	year	UO	UO:0000036		Recruitment Strategy	Participant Procedures	NDARFH463EZ3	5	male
Healthy Brain Network Participant	Homo sapiens	NCBITAXON	NCBITaxon:9606				male	PATO	PATO:0000384	5	year	UO	UO:0000036		Recruitment Strategy	Participant Procedures	NDARVD547NLC	5	male
Healthy Brain Network Participant	Homo sapiens	NCBITAXON	NCBITaxon:9606				female	PATO	PATO:0000383	5.1	year	UO	UO:0000036		Recruitment Strategy	Participant Procedures	NDARAJ552LY6	5.1	female
Healthy Brain Network Participant	Homo sapiens	NCBITAXON	NCBITaxon:9606				female	PATO	PATO:0000383	5.1	year	UO	UO:0000036		Recruitment Strategy	Participant Procedures	NDARAL185AKW	5.1	female
Healthy Brain Network Participant	Homo sapiens	NCBITAXON	NCBITaxon:9606				male	PATO	PATO:0000384	5.1	year	UO	UO:0000036		Recruitment Strategy	Participant Procedures	NDARRU501YED	5.1	male
Healthy Brain Network Participant	Homo sapiens	NCBITAXON	NCBITaxon:9606				male	PATO	PATO:0000384	5.1	year	UO	UO:0000036		Recruitment Strategy	Participant Procedures	NDARJC848TLE	5.1	male
Healthy Brain Network Participant	Homo sapiens	NCBITAXON	NCBITaxon:9606				female	PATO	PATO:0000383	5.2	year	UO	UO:0000036		Recruitment Strategy	Participant Procedures	NDARUZ807GNL	5.2	female
Healthy Brain Network Participant	Homo sapiens	NCBITAXON	NCBITaxon:9606				male	PATO	PATO:0000384	5.2	year	UO	UO:0000036		Recruitment Strategy	Participant Procedures	NDARMU282UA1	5.2	male
Healthy Brain Network Participant	Homo sapiens	NCBITAXON	NCBITaxon:9606				female	PATO	PATO:0000383	5.2	year	UO	UO:0000036		Recruitment Strategy	Participant Procedures	NDARFX721WR8	5.2	female
Healthy Brain Network Participant	Homo sapiens	NCBITAXON	NCBITaxon:9606				female	PATO	PATO:0000383	5.2	year	UO	UO:0000036		Recruitment Strategy	Participant Procedures	NDARYR538EP0	5.2	female
Healthy Brain Network Participant	Homo sapiens	NCBITAXON	NCBITaxon:9606				male	PATO	PATO:0000384	5.2	year	UO	UO:0000036		Recruitment Strategy	Participant Procedures	NDARGW843CWC	5.2	male
Healthy Brain Network Participant	Homo sapiens	NCBITAXON	NCBITaxon:9606				female	PATO	PATO:0000383	5.3	year	UO	UO:0000036		Recruitment Strategy	Participant Procedures	NDARBY518PRN	5.3	female
Healthy Brain Network Participant	Homo sapiens	NCBITAXON	NCBITaxon:9606				male	PATO	PATO:0000384	5.3	year	UO	UO:0000036		Recruitment Strategy	Participant Procedures	NDARPH321FG5	5.3	male
Healthy Brain Network Participant	Homo sapiens	NCBITAXON	NCBITaxon:9606				male	PATO	PATO:0000384	5.3	year	UO	UO:0000036		Recruitment Strategy	Participant Procedures	NDARMG839NNU	5.3	male
Healthy Brain Network Participant	Homo sapiens	NCBITAXON	NCBITaxon:9606				male	PATO	PATO:0000384	5.4	year	UO	UO:0000036		Recruitment Strategy	Participant Procedures	NDARZN417KEQ	5.4	male
Healthy Brain Network Participant	Homo sapiens	NCBITAXON	NCBITaxon:9606				male	PATO	PATO:0000384	5.4	year	UO	UO:0000036		Recruitment Strategy	Participant Procedures	NDARPD439RPL	5.4	male
Healthy Brain Network Participant	Homo sapiens	NCBITAXON	NCBITaxon:9606				female	PATO	PATO:0000383	5.4	year	UO	UO:0000036		Recruitment Strategy	Participant Procedures	NDARYR771VED	5.4	female
Healthy Brain Network Participant	Homo sapiens	NCBITAXON	NCBITaxon:9606				female	PATO	PATO:0000383	5.4	year	UO	UO:0000036		Recruitment Strategy	Participant Procedures	NDARCT472UJ7	5.4	female
Healthy Brain Network Participant	Homo sapiens	NCBITAXON	NCBITaxon:9606				male	PATO	PATO:0000384	5.5	year	UO	UO:0000036		Recruitment Strategy	Participant Procedures	NDARDN831CXJ	5.5	male
Healthy Brain Network Participant	Homo sapiens	NCBITAXON	NCBITaxon:9606				female	PATO	PATO:0000383	5.5	year	UO	UO:0000036		Recruitment Strategy	Participant Procedures	NDARWC925WDX	5.5	female
Healthy Brain Network Participant	Homo sapiens	NCBITAXON	NCBITaxon:9606				male	PATO	PATO:0000384	5.5	year	UO	UO:0000036		Recruitment Strategy	Participant Procedures	NDARXF189EGD	5.5	male
Healthy Brain Network Participant	Homo sapiens	NCBITAXON	NCBITaxon:9606				male	PATO	PATO:0000384	5.6	year	UO	UO:0000036		Recruitment Strategy	Participant Procedures	NDARYL958WG6	5.6	male
Healthy Brain Network Participant	Homo sapiens	NCBITAXON	NCBITaxon:9606				male	PATO	PATO:0000384	5.8	year	UO	UO:0000036		Recruitment Strategy	Participant Procedures	NDARPK339NA6	5.8	male
Healthy Brain Network Participant	Homo sapiens	NCBITAXON	NCBITaxon:9606				female	PATO	PATO:0000383	5.8	year	UO	UO:0000036		Recruitment Strategy	Participant Procedures	NDARXN278KTH	5.8	female
Healthy Brain Network Participant	Homo sapiens	NCBITAXON	NCBITaxon:9606				male	PATO	PATO:0000384	5.8	year	UO	UO:0000036		Recruitment Strategy	Participant Procedures	NDARTR811WH9	5.8	male
Healthy Brain Network Participant	Homo sapiens	NCBITAXON	NCBITaxon:9606				female	PATO	PATO:0000383	5.8	year	UO	UO:0000036		Recruitment Strategy	Participant Procedures	NDARHX021WA4	5.8	female
Healthy Brain Network Participant	Homo sapiens	NCBITAXON	NCBITaxon:9606				male	PATO	PATO:0000384	5.8	year	UO	UO:0000036		Recruitment Strategy	Participant Procedures	NDARMD567YYM	5.8	male
Healthy Brain Network Participant	Homo sapiens	NCBITAXON	NCBITaxon:9606				female	PATO	PATO:0000383	5.9	year	UO	UO:0000036		Recruitment Strategy	Participant Procedures	NDARYE814TBX	5.9	female
Healthy Brain Network Participant	Homo sapiens	NCBITAXON	NCBITaxon:9606				male	PATO	PATO:0000384	5.9	year	UO	UO:0000036		Recruitment Strategy	Participant Procedures	NDARDB759DHF	5.9	male
Healthy Brain Network Participant	Homo sapiens	NCBITAXON	NCBITaxon:9606				male	PATO	PATO:0000384	5.9	year	UO	UO:0000036		Recruitment Strategy	Participant Procedures	NDARCX004NU5	5.9	male
Healthy Brain Network Participant	Homo sapiens	NCBITAXON	NCBITaxon:9606				male	PATO	PATO:0000384	5.9	year	UO	UO:0000036		Recruitment Strategy	Participant Procedures	NDARRG499ZWN	5.9	male
Healthy Brain Network Participant	Homo sapiens	NCBITAXON	NCBITaxon:9606				male	PATO	PATO:0000384	6.1	year	UO	UO:0000036		Recruitment Strategy	Participant Procedures	NDARBK886XLE	6.1	male
Healthy Brain Network Participant	Homo sapiens	NCBITAXON	NCBITaxon:9606				male	PATO	PATO:0000384	6.1	year	UO	UO:0000036		Recruitment Strategy	Participant Procedures	NDARYY041BTJ	6.1	male
Healthy Brain Network Participant	Homo sapiens	NCBITAXON	NCBITaxon:9606				female	PATO	PATO:0000383	6.2	year	UO	UO:0000036		Recruitment Strategy	Participant Procedures	NDARLY067FD6	6.2	female
Healthy Brain Network Participant	Homo sapiens	NCBITAXON	NCBITaxon:9606				male	PATO	PATO:0000384	6.3	year	UO	UO:0000036		Recruitment Strategy	Participant Procedures	NDARET893AK8	6.3	male
Healthy Brain Network Participant	Homo sapiens	NCBITAXON	NCBITaxon:9606				male	PATO	PATO:0000384	6.3	year	UO	UO:0000036		Recruitment Strategy	Participant Procedures	NDARNL546VTE	6.3	male
Healthy Brain Network Participant	Homo sapiens	NCBITAXON	NCBITaxon:9606				male	PATO	PATO:0000384	6.4	year	UO	UO:0000036		Recruitment Strategy	Participant Procedures	NDARNX290WGP	6.4	male
Healthy Brain Network Participant	Homo sapiens	NCBITAXON	NCBITaxon:9606				female	PATO	PATO:0000383	6.6	year	UO	UO:0000036		Recruitment Strategy	Participant Procedures	NDARXR252CCU	6.6	female
Healthy Brain Network Participant	Homo sapiens	NCBITAXON	NCBITaxon:9606				male	PATO	PATO:0000384	6.6	year	UO	UO:0000036		Recruitment Strategy	Participant Procedures	NDARVG618BM6	6.6	male
Healthy Brain Network Participant	Homo sapiens	NCBITAXON	NCBITaxon:9606				male	PATO	PATO:0000384	6.6	year	UO	UO:0000036		Recruitment Strategy	Participant Procedures	NDARGX719HE1	6.6	male
Healthy Brain Network Participant	Homo sapiens	NCBITAXON	NCBITaxon:9606				female	PATO	PATO:0000383	6.7	year	UO	UO:0000036		Recruitment Strategy	Participant Procedures	NDARDW251MKV	6.7	female
Healthy Brain Network Participant	Homo sapiens	NCBITAXON	NCBITaxon:9606				male	PATO	PATO:0000384	6.7	year	UO	UO:0000036		Recruitment Strategy	Participant Procedures	NDARZG464NY0	6.7	male
Healthy Brain Network Participant	Homo sapiens	NCBITAXON	NCBITaxon:9606				male	PATO	PATO:0000384	6.8	year	UO	UO:0000036		Recruitment Strategy	Participant Procedures	NDARJL058RDV	6.8	male
Healthy Brain Network Participant	Homo sapiens	NCBITAXON	NCBITaxon:9606				female	PATO	PATO:0000383	6.9	year	UO	UO:0000036		Recruitment Strategy	Participant Procedures	NDARWB124EMA	6.9	female
Healthy Brain Network Participant	Homo sapiens	NCBITAXON	NCBITaxon:9606				male	PATO	PATO:0000384	6.9	year	UO	UO:0000036		Recruitment Strategy	Participant Procedures	NDARZT045TYT	6.9	male
Healthy Brain Network Participant	Homo sapiens	NCBITAXON	NCBITaxon:9606				male	PATO	PATO:0000384	7	year	UO	UO:0000036		Recruitment Strategy	Participant Procedures	NDARJV084FN5	7	male
Healthy Brain Network Participant	Homo sapiens	NCBITAXON	NCBITaxon:9606				male	PATO	PATO:0000384	7	year	UO	UO:0000036		Recruitment Strategy	Participant Procedures	NDARXM398VU8	7	male
Healthy Brain Network Participant	Homo sapiens	NCBITAXON	NCBITaxon:9606				male	PATO	PATO:0000384	7.1	year	UO	UO:0000036		Recruitment Strategy	Participant Procedures	NDARKW145LNX	7.1	male
Healthy Brain Network Participant	Homo sapiens	NCBITAXON	NCBITaxon:9606				male	PATO	PATO:0000384	7.2	year	UO	UO:0000036		Recruitment Strategy	Participant Procedures	NDAREW976FNL	7.2	male
Healthy Brain Network Participant	Homo sapiens	NCBITAXON	NCBITaxon:9606				male	PATO	PATO:0000384	7.2	year	UO	UO:0000036		Recruitment Strategy	Participant Procedures	NDARJE086YU0	7.2	male
Healthy Brain Network Participant	Homo sapiens	NCBITAXON	NCBITaxon:9606				male	PATO	PATO:0000384	7.3	year	UO	UO:0000036		Recruitment Strategy	Participant Procedures	NDARTX191DVA	7.3	male
Healthy Brain Network Participant	Homo sapiens	NCBITAXON	NCBITaxon:9606				male	PATO	PATO:0000384	7.3	year	UO	UO:0000036		Recruitment Strategy	Participant Procedures	NDARAE480GGU	7.3	male
Healthy Brain Network Participant	Homo sapiens	NCBITAXON	NCBITaxon:9606				female	PATO	PATO:0000383	7.3	year	UO	UO:0000036		Recruitment Strategy	Participant Procedures	NDARKA685MF5	7.3	female
Healthy Brain Network Participant	Homo sapiens	NCBITAXON	NCBITaxon:9606				male	PATO	PATO:0000384	7.4	year	UO	UO:0000036		Recruitment Strategy	Participant Procedures	NDARJJ859RRW	7.4	male
Healthy Brain Network Participant	Homo sapiens	NCBITAXON	NCBITaxon:9606				female	PATO	PATO:0000383	7.5	year	UO	UO:0000036		Recruitment Strategy	Participant Procedures	NDARWZ446KHP	7.5	female
Healthy Brain Network Participant	Homo sapiens	NCBITAXON	NCBITaxon:9606				male	PATO	PATO:0000384	7.5	year	UO	UO:0000036		Recruitment Strategy	Participant Procedures	NDARNU117UNQ	7.5	male
Healthy Brain Network Participant	Homo sapiens	NCBITAXON	NCBITaxon:9606				male	PATO	PATO:0000384	7.5	year	UO	UO:0000036		Recruitment Strategy	Participant Procedures	NDARZZ284ZDH	7.5	male
Healthy Brain Network Participant	Homo sapiens	NCBITAXON	NCBITaxon:9606				male	PATO	PATO:0000384	7.6	year	UO	UO:0000036		Recruitment Strategy	Participant Procedures	NDARWY198BVY	7.6	male
Healthy Brain Network Participant	Homo sapiens	NCBITAXON	NCBITaxon:9606				male	PATO	PATO:0000384	7.7	year	UO	UO:0000036		Recruitment Strategy	Participant Procedures	NDARTD640PC5	7.7	male
Healthy Brain Network Participant	Homo sapiens	NCBITAXON	NCBITaxon:9606				male	PATO	PATO:0000384	7.7	year	UO	UO:0000036		Recruitment Strategy	Participant Procedures	NDARLN658KCD	7.7	male
Healthy Brain Network Participant	Homo sapiens	NCBITAXON	NCBITaxon:9606				male	PATO	PATO:0000384	7.8	year	UO	UO:0000036		Recruitment Strategy	Participant Procedures	NDARZT011LBZ	7.8	male
Healthy Brain Network Participant	Homo sapiens	NCBITAXON	NCBITaxon:9606				male	PATO	PATO:0000384	7.8	year	UO	UO:0000036		Recruitment Strategy	Participant Procedures	NDARPC902VXW	7.8	male
Healthy Brain Network Participant	Homo sapiens	NCBITAXON	NCBITaxon:9606				male	PATO	PATO:0000384	7.8	year	UO	UO:0000036		Recruitment Strategy	Participant Procedures	NDARXD325BGG	7.8	male
Healthy Brain Network Participant	Homo sapiens	NCBITAXON	NCBITaxon:9606				male	PATO	PATO:0000384	7.8	year	UO	UO:0000036		Recruitment Strategy	Participant Procedures	NDARBW448RJN	7.8	male
Healthy Brain Network Participant	Homo sapiens	NCBITAXON	NCBITaxon:9606				male	PATO	PATO:0000384	7.9	year	UO	UO:0000036		Recruitment Strategy	Participant Procedures	NDARFJ100BDZ	7.9	male
Healthy Brain Network Participant	Homo sapiens	NCBITAXON	NCBITaxon:9606				female	PATO	PATO:0000383	8	year	UO	UO:0000036		Recruitment Strategy	Participant Procedures	NDARLG027HUK	8	female
Healthy Brain Network Participant	Homo sapiens	NCBITAXON	NCBITaxon:9606				female	PATO	PATO:0000383	8	year	UO	UO:0000036		Recruitment Strategy	Participant Procedures	NDARXC826NW7	8	female
Healthy Brain Network Participant	Homo sapiens	NCBITAXON	NCBITaxon:9606				male	PATO	PATO:0000384	8.1	year	UO	UO:0000036		Recruitment Strategy	Participant Procedures	NDARPL415XWH	8.1	male
Healthy Brain Network Participant	Homo sapiens	NCBITAXON	NCBITaxon:9606				male	PATO	PATO:0000384	8.1	year	UO	UO:0000036		Recruitment Strategy	Participant Procedures	NDARMG164JDF	8.1	male
Healthy Brain Network Participant	Homo sapiens	NCBITAXON	NCBITaxon:9606				female	PATO	PATO:0000383	8.1	year	UO	UO:0000036		Recruitment Strategy	Participant Procedures	NDARER840MKU	8.1	female
Healthy Brain Network Participant	Homo sapiens	NCBITAXON	NCBITaxon:9606				male	PATO	PATO:0000384	8.1	year	UO	UO:0000036		Recruitment Strategy	Participant Procedures	NDARGH426RGF	8.1	male
Healthy Brain Network Participant	Homo sapiens	NCBITAXON	NCBITaxon:9606				female	PATO	PATO:0000383	8.2	year	UO	UO:0000036		Recruitment Strategy	Participant Procedures	NDARGN148MK2	8.2	female
Healthy Brain Network Participant	Homo sapiens	NCBITAXON	NCBITaxon:9606				female	PATO	PATO:0000383	8.4	year	UO	UO:0000036		Recruitment Strategy	Participant Procedures	NDARCM168XYX	8.4	female
Healthy Brain Network Participant	Homo sapiens	NCBITAXON	NCBITaxon:9606				male	PATO	PATO:0000384	8.4	year	UO	UO:0000036		Recruitment Strategy	Participant Procedures	NDARKP112YZ1	8.4	male
Healthy Brain Network Participant	Homo sapiens	NCBITAXON	NCBITaxon:9606				male	PATO	PATO:0000384	8.4	year	UO	UO:0000036		Recruitment Strategy	Participant Procedures	NDARFH098GGK	8.4	male
Healthy Brain Network Participant	Homo sapiens	NCBITAXON	NCBITaxon:9606				male	PATO	PATO:0000384	8.5	year	UO	UO:0000036		Recruitment Strategy	Participant Procedures	NDARJU766FBU	8.5	male
Healthy Brain Network Participant	Homo sapiens	NCBITAXON	NCBITaxon:9606				male	PATO	PATO:0000384	8.5	year	UO	UO:0000036		Recruitment Strategy	Participant Procedures	NDARMJ980ZHY	8.5	male
Healthy Brain Network Participant	Homo sapiens	NCBITAXON	NCBITaxon:9606				male	PATO	PATO:0000384	8.5	year	UO	UO:0000036		Recruitment Strategy	Participant Procedures	NDARXX648WV5	8.5	male
Healthy Brain Network Participant	Homo sapiens	NCBITAXON	NCBITaxon:9606				female	PATO	PATO:0000383	8.5	year	UO	UO:0000036		Recruitment Strategy	Participant Procedures	NDARFY075REK	8.5	female
Healthy Brain Network Participant	Homo sapiens	NCBITAXON	NCBITaxon:9606				female	PATO	PATO:0000383	8.5	year	UO	UO:0000036		Recruitment Strategy	Participant Procedures	NDARJD282HJ4	8.5	female
Healthy Brain Network Participant	Homo sapiens	NCBITAXON	NCBITaxon:9606				male	PATO	PATO:0000384	8.5	year	UO	UO:0000036		Recruitment Strategy	Participant Procedures	NDARHW929JDN	8.5	male
Healthy Brain Network Participant	Homo sapiens	NCBITAXON	NCBITaxon:9606				female	PATO	PATO:0000383	8.5	year	UO	UO:0000036		Recruitment Strategy	Participant Procedures	NDARAE264WPZ	8.5	female
Healthy Brain Network Participant	Homo sapiens	NCBITAXON	NCBITaxon:9606				female	PATO	PATO:0000383	8.5	year	UO	UO:0000036		Recruitment Strategy	Participant Procedures	NDARNF758KYB	8.5	female
Healthy Brain Network Participant	Homo sapiens	NCBITAXON	NCBITaxon:9606				male	PATO	PATO:0000384	8.5	year	UO	UO:0000036		Recruitment Strategy	Participant Procedures	NDARRJ728NMD	8.5	male
Healthy Brain Network Participant	Homo sapiens	NCBITAXON	NCBITaxon:9606				male	PATO	PATO:0000384	8.6	year	UO	UO:0000036		Recruitment Strategy	Participant Procedures	NDAREA136BDX	8.6	male
Healthy Brain Network Participant	Homo sapiens	NCBITAXON	NCBITaxon:9606				female	PATO	PATO:0000383	8.6	year	UO	UO:0000036		Recruitment Strategy	Participant Procedures	NDARCE368YHM	8.6	female
Healthy Brain Network Participant	Homo sapiens	NCBITAXON	NCBITaxon:9606				male	PATO	PATO:0000384	8.6	year	UO	UO:0000036		Recruitment Strategy	Participant Procedures	NDARWA905FZW	8.6	male
Healthy Brain Network Participant	Homo sapiens	NCBITAXON	NCBITaxon:9606				male	PATO	PATO:0000384	8.6	year	UO	UO:0000036		Recruitment Strategy	Participant Procedures	NDARVJ655BNC	8.6	male
Healthy Brain Network Participant	Homo sapiens	NCBITAXON	NCBITaxon:9606				female	PATO	PATO:0000383	8.6	year	UO	UO:0000036		Recruitment Strategy	Participant Procedures	NDARBT747UHM	8.6	female
Healthy Brain Network Participant	Homo sapiens	NCBITAXON	NCBITaxon:9606				female	PATO	PATO:0000383	8.6	year	UO	UO:0000036		Recruitment Strategy	Participant Procedures	NDARRZ979FZ4	8.6	female
Healthy Brain Network Participant	Homo sapiens	NCBITAXON	NCBITaxon:9606				male	PATO	PATO:0000384	8.7	year	UO	UO:0000036		Recruitment Strategy	Participant Procedures	NDARRC819NLC	8.7	male
Healthy Brain Network Participant	Homo sapiens	NCBITAXON	NCBITaxon:9606				male	PATO	PATO:0000384	8.7	year	UO	UO:0000036		Recruitment Strategy	Participant Procedures	NDARAJ807UYR	8.7	male
Healthy Brain Network Participant	Homo sapiens	NCBITAXON	NCBITaxon:9606				male	PATO	PATO:0000384	8.8	year	UO	UO:0000036		Recruitment Strategy	Participant Procedures	NDARJZ715FE8	8.8	male
Healthy Brain Network Participant	Homo sapiens	NCBITAXON	NCBITaxon:9606				male	PATO	PATO:0000384	8.8	year	UO	UO:0000036		Recruitment Strategy	Participant Procedures	NDARLE222HJ5	8.8	male
Healthy Brain Network Participant	Homo sapiens	NCBITAXON	NCBITaxon:9606				male	PATO	PATO:0000384	8.8	year	UO	UO:0000036		Recruitment Strategy	Participant Procedures	NDARZY019GNZ	8.8	male
Healthy Brain Network Participant	Homo sapiens	NCBITAXON	NCBITaxon:9606				male	PATO	PATO:0000384	8.8	year	UO	UO:0000036		Recruitment Strategy	Participant Procedures	NDARZK659DWX	8.8	male
Healthy Brain Network Participant	Homo sapiens	NCBITAXON	NCBITaxon:9606				male	PATO	PATO:0000384	8.9	year	UO	UO:0000036		Recruitment Strategy	Participant Procedures	NDARHR929TMM	8.9	male
Healthy Brain Network Participant	Homo sapiens	NCBITAXON	NCBITaxon:9606				male	PATO	PATO:0000384	8.9	year	UO	UO:0000036		Recruitment Strategy	Participant Procedures	NDARPG908GWN	8.9	male
Healthy Brain Network Participant	Homo sapiens	NCBITAXON	NCBITaxon:9606				male	PATO	PATO:0000384	9	year	UO	UO:0000036		Recruitment Strategy	Participant Procedures	NDARTW939GJF	9	male
Healthy Brain Network Participant	Homo sapiens	NCBITAXON	NCBITaxon:9606				male	PATO	PATO:0000384	9	year	UO	UO:0000036		Recruitment Strategy	Participant Procedures	NDARYB204HKD	9	male
Healthy Brain Network Participant	Homo sapiens	NCBITAXON	NCBITaxon:9606				male	PATO	PATO:0000384	9.1	year	UO	UO:0000036		Recruitment Strategy	Participant Procedures	NDARCH798VDM	9.1	male
Healthy Brain Network Participant	Homo sapiens	NCBITAXON	NCBITaxon:9606				male	PATO	PATO:0000384	9.2	year	UO	UO:0000036		Recruitment Strategy	Participant Procedures	NDARFC233RND	9.2	male
Healthy Brain Network Participant	Homo sapiens	NCBITAXON	NCBITaxon:9606				male	PATO	PATO:0000384	9.2	year	UO	UO:0000036		Recruitment Strategy	Participant Procedures	NDARAK487JJ2	9.2	male
Healthy Brain Network Participant	Homo sapiens	NCBITAXON	NCBITaxon:9606				female	PATO	PATO:0000383	9.3	year	UO	UO:0000036		Recruitment Strategy	Participant Procedures	NDARGE507PRT	9.3	female
Healthy Brain Network Participant	Homo sapiens	NCBITAXON	NCBITaxon:9606				female	PATO	PATO:0000383	9.4	year	UO	UO:0000036		Recruitment Strategy	Participant Procedures	NDAREU551GPC	9.4	female
Healthy Brain Network Participant	Homo sapiens	NCBITAXON	NCBITaxon:9606				female	PATO	PATO:0000383	9.4	year	UO	UO:0000036		Recruitment Strategy	Participant Procedures	NDARFF598HGT	9.4	female
Healthy Brain Network Participant	Homo sapiens	NCBITAXON	NCBITaxon:9606				male	PATO	PATO:0000384	9.6	year	UO	UO:0000036		Recruitment Strategy	Participant Procedures	NDARWP864WGV	9.6	male
Healthy Brain Network Participant	Homo sapiens	NCBITAXON	NCBITaxon:9606				female	PATO	PATO:0000383	9.6	year	UO	UO:0000036		Recruitment Strategy	Participant Procedures	NDARDH637GW8	9.6	female
Healthy Brain Network Participant	Homo sapiens	NCBITAXON	NCBITaxon:9606				female	PATO	PATO:0000383	9.7	year	UO	UO:0000036		Recruitment Strategy	Participant Procedures	NDARNE767VAJ	9.7	female
Healthy Brain Network Participant	Homo sapiens	NCBITAXON	NCBITaxon:9606				female	PATO	PATO:0000383	9.7	year	UO	UO:0000036		Recruitment Strategy	Participant Procedures	NDARRG415BJM	9.7	female
Healthy Brain Network Participant	Homo sapiens	NCBITAXON	NCBITaxon:9606				male	PATO	PATO:0000384	9.8	year	UO	UO:0000036		Recruitment Strategy	Participant Procedures	NDARBN187GUQ	9.8	male
Healthy Brain Network Participant	Homo sapiens	NCBITAXON	NCBITaxon:9606				male	PATO	PATO:0000384	9.8	year	UO	UO:0000036		Recruitment Strategy	Participant Procedures	NDARDJ585AVY	9.8	male
Healthy Brain Network Participant	Homo sapiens	NCBITAXON	NCBITaxon:9606				male	PATO	PATO:0000384	10	year	UO	UO:0000036		Recruitment Strategy	Participant Procedures	NDARBD566RRW	10	male
Healthy Brain Network Participant	Homo sapiens	NCBITAXON	NCBITaxon:9606				male	PATO	PATO:0000384	10.1	year	UO	UO:0000036		Recruitment Strategy	Participant Procedures	NDARRM363BXZ	10.1	male
Healthy Brain Network Participant	Homo sapiens	NCBITAXON	NCBITaxon:9606				male	PATO	PATO:0000384	10.1	year	UO	UO:0000036		Recruitment Strategy	Participant Procedures	NDARGH492CF1	10.1	male
Healthy Brain Network Participant	Homo sapiens	NCBITAXON	NCBITaxon:9606				male	PATO	PATO:0000384	10.2	year	UO	UO:0000036		Recruitment Strategy	Participant Procedures	NDARUZ368TA8	10.2	male
Healthy Brain Network Participant	Homo sapiens	NCBITAXON	NCBITaxon:9606				female	PATO	PATO:0000383	10.3	year	UO	UO:0000036		Recruitment Strategy	Participant Procedures	NDARZJ607YLU	10.3	female
Healthy Brain Network Participant	Homo sapiens	NCBITAXON	NCBITaxon:9606				male	PATO	PATO:0000384	10.3	year	UO	UO:0000036		Recruitment Strategy	Participant Procedures	NDARRU137LJ9	10.3	male
Healthy Brain Network Participant	Homo sapiens	NCBITAXON	NCBITaxon:9606				male	PATO	PATO:0000384	10.3	year	UO	UO:0000036		Recruitment Strategy	Participant Procedures	NDARWJ204JF3	10.3	male
Healthy Brain Network Participant	Homo sapiens	NCBITAXON	NCBITaxon:9606				male	PATO	PATO:0000384	10.4	year	UO	UO:0000036		Recruitment Strategy	Participant Procedures	NDARYA496WZD	10.4	male
Healthy Brain Network Participant	Homo sapiens	NCBITAXON	NCBITaxon:9606				male	PATO	PATO:0000384	10.4	year	UO	UO:0000036		Recruitment Strategy	Participant Procedures	NDARLA623HN3	10.4	male
Healthy Brain Network Participant	Homo sapiens	NCBITAXON	NCBITaxon:9606				female	PATO	PATO:0000383	10.4	year	UO	UO:0000036		Recruitment Strategy	Participant Procedures	NDARRX999BX0	10.4	female
Healthy Brain Network Participant	Homo sapiens	NCBITAXON	NCBITaxon:9606				male	PATO	PATO:0000384	10.6	year	UO	UO:0000036		Recruitment Strategy	Participant Procedures	NDARRA314KW4	10.6	male
Healthy Brain Network Participant	Homo sapiens	NCBITAXON	NCBITaxon:9606				female	PATO	PATO:0000383	10.7	year	UO	UO:0000036		Recruitment Strategy	Participant Procedures	NDARKX486BDT	10.7	female
Healthy Brain Network Participant	Homo sapiens	NCBITAXON	NCBITaxon:9606				female	PATO	PATO:0000383	10.8	year	UO	UO:0000036		Recruitment Strategy	Participant Procedures	NDARYP516VUU	10.8	female
Healthy Brain Network Participant	Homo sapiens	NCBITAXON	NCBITaxon:9606				male	PATO	PATO:0000384	10.8	year	UO	UO:0000036		Recruitment Strategy	Participant Procedures	NDARVN415VF6	10.8	male
Healthy Brain Network Participant	Homo sapiens	NCBITAXON	NCBITaxon:9606				female	PATO	PATO:0000383	10.8	year	UO	UO:0000036		Recruitment Strategy	Participant Procedures	NDARYZ143NTF	10.8	female
Healthy Brain Network Participant	Homo sapiens	NCBITAXON	NCBITaxon:9606				male	PATO	PATO:0000384	10.9	year	UO	UO:0000036		Recruitment Strategy	Participant Procedures	NDAREB137MG8	10.9	male
Healthy Brain Network Participant	Homo sapiens	NCBITAXON	NCBITaxon:9606				male	PATO	PATO:0000384	11	year	UO	UO:0000036		Recruitment Strategy	Participant Procedures	NDARKU043JMU	11	male
Healthy Brain Network Participant	Homo sapiens	NCBITAXON	NCBITaxon:9606				male	PATO	PATO:0000384	11	year	UO	UO:0000036		Recruitment Strategy	Participant Procedures	NDARJF045MHG	11	male
Healthy Brain Network Participant	Homo sapiens	NCBITAXON	NCBITaxon:9606				female	PATO	PATO:0000383	11.1	year	UO	UO:0000036		Recruitment Strategy	Participant Procedures	NDARWM654UTC	11.1	female
Healthy Brain Network Participant	Homo sapiens	NCBITAXON	NCBITaxon:9606				female	PATO	PATO:0000383	11.1	year	UO	UO:0000036		Recruitment Strategy	Participant Procedures	NDARTK435YWU	11.1	female
Healthy Brain Network Participant	Homo sapiens	NCBITAXON	NCBITaxon:9606				female	PATO	PATO:0000383	11.1	year	UO	UO:0000036		Recruitment Strategy	Participant Procedures	NDARYB446NEC	11.1	female
Healthy Brain Network Participant	Homo sapiens	NCBITAXON	NCBITaxon:9606				female	PATO	PATO:0000383	11.1	year	UO	UO:0000036		Recruitment Strategy	Participant Procedures	NDARRY867DY4	11.1	female
Healthy Brain Network Participant	Homo sapiens	NCBITAXON	NCBITaxon:9606				female	PATO	PATO:0000383	11.2	year	UO	UO:0000036		Recruitment Strategy	Participant Procedures	NDARAU447JZH	11.2	female
Healthy Brain Network Participant	Homo sapiens	NCBITAXON	NCBITaxon:9606				male	PATO	PATO:0000384	11.2	year	UO	UO:0000036		Recruitment Strategy	Participant Procedures	NDARBP894XHG	11.2	male
Healthy Brain Network Participant	Homo sapiens	NCBITAXON	NCBITaxon:9606				male	PATO	PATO:0000384	11.2	year	UO	UO:0000036		Recruitment Strategy	Participant Procedures	NDARAN461TGQ	11.2	male
Healthy Brain Network Participant	Homo sapiens	NCBITAXON	NCBITaxon:9606				male	PATO	PATO:0000384	11.3	year	UO	UO:0000036		Recruitment Strategy	Participant Procedures	NDAREY721PVD	11.3	male
Healthy Brain Network Participant	Homo sapiens	NCBITAXON	NCBITaxon:9606				female	PATO	PATO:0000383	11.3	year	UO	UO:0000036		Recruitment Strategy	Participant Procedures	NDARVV248VW0	11.3	female
Healthy Brain Network Participant	Homo sapiens	NCBITAXON	NCBITaxon:9606				male	PATO	PATO:0000384	11.4	year	UO	UO:0000036		Recruitment Strategy	Participant Procedures	NDARLX063ZUX	11.4	male
Healthy Brain Network Participant	Homo sapiens	NCBITAXON	NCBITaxon:9606				male	PATO	PATO:0000384	11.4	year	UO	UO:0000036		Recruitment Strategy	Participant Procedures	NDARDW769HTK	11.4	male
Healthy Brain Network Participant	Homo sapiens	NCBITAXON	NCBITaxon:9606				male	PATO	PATO:0000384	11.5	year	UO	UO:0000036		Recruitment Strategy	Participant Procedures	NDARNN368BDH	11.5	male
Healthy Brain Network Participant	Homo sapiens	NCBITAXON	NCBITaxon:9606				male	PATO	PATO:0000384	11.5	year	UO	UO:0000036		Recruitment Strategy	Participant Procedures	NDARAG139HKA	11.5	male
Healthy Brain Network Participant	Homo sapiens	NCBITAXON	NCBITaxon:9606				male	PATO	PATO:0000384	11.6	year	UO	UO:0000036		Recruitment Strategy	Participant Procedures	NDARRB879NMU	11.6	male
Healthy Brain Network Participant	Homo sapiens	NCBITAXON	NCBITaxon:9606				female	PATO	PATO:0000383	11.6	year	UO	UO:0000036		Recruitment Strategy	Participant Procedures	NDARUF104ZRZ	11.6	female
Healthy Brain Network Participant	Homo sapiens	NCBITAXON	NCBITaxon:9606				female	PATO	PATO:0000383	11.9	year	UO	UO:0000036		Recruitment Strategy	Participant Procedures	NDARNU282ZYZ	11.9	female
Healthy Brain Network Participant	Homo sapiens	NCBITAXON	NCBITaxon:9606				male	PATO	PATO:0000384	11.9	year	UO	UO:0000036		Recruitment Strategy	Participant Procedures	NDARTP190KAN	11.9	male
Healthy Brain Network Participant	Homo sapiens	NCBITAXON	NCBITaxon:9606				female	PATO	PATO:0000383	11.9	year	UO	UO:0000036		Recruitment Strategy	Participant Procedures	NDARFJ302HVD	11.9	female
Healthy Brain Network Participant	Homo sapiens	NCBITAXON	NCBITaxon:9606				female	PATO	PATO:0000383	12	year	UO	UO:0000036		Recruitment Strategy	Participant Procedures	NDARAX573RMT	12	female
Healthy Brain Network Participant	Homo sapiens	NCBITAXON	NCBITaxon:9606				female	PATO	PATO:0000383	12	year	UO	UO:0000036		Recruitment Strategy	Participant Procedures	NDARDW069YC8	12	female
Healthy Brain Network Participant	Homo sapiens	NCBITAXON	NCBITaxon:9606				male	PATO	PATO:0000384	12.1	year	UO	UO:0000036		Recruitment Strategy	Participant Procedures	NDARXV930FRQ	12.1	male
Healthy Brain Network Participant	Homo sapiens	NCBITAXON	NCBITaxon:9606				female	PATO	PATO:0000383	12.1	year	UO	UO:0000036		Recruitment Strategy	Participant Procedures	NDARGM645PL4	12.1	female
Healthy Brain Network Participant	Homo sapiens	NCBITAXON	NCBITaxon:9606				male	PATO	PATO:0000384	12.2	year	UO	UO:0000036		Recruitment Strategy	Participant Procedures	NDARVA563PV1	12.2	male
Healthy Brain Network Participant	Homo sapiens	NCBITAXON	NCBITaxon:9606				female	PATO	PATO:0000383	12.2	year	UO	UO:0000036		Recruitment Strategy	Participant Procedures	NDARYW084LNT	12.2	female
Healthy Brain Network Participant	Homo sapiens	NCBITAXON	NCBITaxon:9606				male	PATO	PATO:0000384	12.2	year	UO	UO:0000036		Recruitment Strategy	Participant Procedures	NDARHB000YF8	12.2	male
Healthy Brain Network Participant	Homo sapiens	NCBITAXON	NCBITaxon:9606				male	PATO	PATO:0000384	12.3	year	UO	UO:0000036		Recruitment Strategy	Participant Procedures	NDARDH462FWD	12.3	male
Healthy Brain Network Participant	Homo sapiens	NCBITAXON	NCBITaxon:9606				female	PATO	PATO:0000383	12.3	year	UO	UO:0000036		Recruitment Strategy	Participant Procedures	NDARUW586LLL	12.3	female
Healthy Brain Network Participant	Homo sapiens	NCBITAXON	NCBITaxon:9606				female	PATO	PATO:0000383	12.4	year	UO	UO:0000036		Recruitment Strategy	Participant Procedures	NDARLE953JYU	12.4	female
Healthy Brain Network Participant	Homo sapiens	NCBITAXON	NCBITaxon:9606				female	PATO	PATO:0000383	12.4	year	UO	UO:0000036		Recruitment Strategy	Participant Procedures	NDARDC239VBV	12.4	female
Healthy Brain Network Participant	Homo sapiens	NCBITAXON	NCBITaxon:9606				male	PATO	PATO:0000384	12.4	year	UO	UO:0000036		Recruitment Strategy	Participant Procedures	NDARNW797PD6	12.4	male
Healthy Brain Network Participant	Homo sapiens	NCBITAXON	NCBITaxon:9606				female	PATO	PATO:0000383	12.5	year	UO	UO:0000036		Recruitment Strategy	Participant Procedures	NDARHF269ATU	12.5	female
Healthy Brain Network Participant	Homo sapiens	NCBITAXON	NCBITaxon:9606				male	PATO	PATO:0000384	12.5	year	UO	UO:0000036		Recruitment Strategy	Participant Procedures	NDARFG114VB1	12.5	male
Healthy Brain Network Participant	Homo sapiens	NCBITAXON	NCBITaxon:9606				female	PATO	PATO:0000383	12.5	year	UO	UO:0000036		Recruitment Strategy	Participant Procedures	NDARLH832VMB	12.5	female
Healthy Brain Network Participant	Homo sapiens	NCBITAXON	NCBITaxon:9606				male	PATO	PATO:0000384	12.6	year	UO	UO:0000036		Recruitment Strategy	Participant Procedures	NDARGJ761GA8	12.6	male
Healthy Brain Network Participant	Homo sapiens	NCBITAXON	NCBITaxon:9606				male	PATO	PATO:0000384	12.7	year	UO	UO:0000036		Recruitment Strategy	Participant Procedures	NDARRG735TU5	12.7	male
Healthy Brain Network Participant	Homo sapiens	NCBITAXON	NCBITaxon:9606				female	PATO	PATO:0000383	12.7	year	UO	UO:0000036		Recruitment Strategy	Participant Procedures	NDARMT898BME	12.7	female
Healthy Brain Network Participant	Homo sapiens	NCBITAXON	NCBITaxon:9606				female	PATO	PATO:0000383	12.7	year	UO	UO:0000036		Recruitment Strategy	Participant Procedures	NDARCC740MGU	12.7	female
Healthy Brain Network Participant	Homo sapiens	NCBITAXON	NCBITaxon:9606				female	PATO	PATO:0000383	13	year	UO	UO:0000036		Recruitment Strategy	Participant Procedures	NDARHR748HK2	13	female
Healthy Brain Network Participant	Homo sapiens	NCBITAXON	NCBITaxon:9606				female	PATO	PATO:0000383	13	year	UO	UO:0000036		Recruitment Strategy	Participant Procedures	NDARTM680FLB	13	female
Healthy Brain Network Participant	Homo sapiens	NCBITAXON	NCBITaxon:9606				male	PATO	PATO:0000384	13	year	UO	UO:0000036		Recruitment Strategy	Participant Procedures	NDARKB067LN7	13	male
Healthy Brain Network Participant	Homo sapiens	NCBITAXON	NCBITaxon:9606				female	PATO	PATO:0000383	13.1	year	UO	UO:0000036		Recruitment Strategy	Participant Procedures	NDARWU447TL0	13.1	female
Healthy Brain Network Participant	Homo sapiens	NCBITAXON	NCBITaxon:9606				male	PATO	PATO:0000384	13.3	year	UO	UO:0000036		Recruitment Strategy	Participant Procedures	NDARWR881WMX	13.3	male
Healthy Brain Network Participant	Homo sapiens	NCBITAXON	NCBITaxon:9606				male	PATO	PATO:0000384	13.3	year	UO	UO:0000036		Recruitment Strategy	Participant Procedures	NDARXC367LA4	13.3	male
Healthy Brain Network Participant	Homo sapiens	NCBITAXON	NCBITaxon:9606				male	PATO	PATO:0000384	13.4	year	UO	UO:0000036		Recruitment Strategy	Participant Procedures	NDARGR875AXY	13.4	male
Healthy Brain Network Participant	Homo sapiens	NCBITAXON	NCBITaxon:9606				female	PATO	PATO:0000383	13.4	year	UO	UO:0000036		Recruitment Strategy	Participant Procedures	NDARRW714HLA	13.4	female
Healthy Brain Network Participant	Homo sapiens	NCBITAXON	NCBITaxon:9606				male	PATO	PATO:0000384	13.5	year	UO	UO:0000036		Recruitment Strategy	Participant Procedures	NDARYE405NK0	13.5	male
Healthy Brain Network Participant	Homo sapiens	NCBITAXON	NCBITaxon:9606				female	PATO	PATO:0000383	13.5	year	UO	UO:0000036		Recruitment Strategy	Participant Procedures	NDARUH605MHP	13.5	female
Healthy Brain Network Participant	Homo sapiens	NCBITAXON	NCBITaxon:9606				female	PATO	PATO:0000383	13.7	year	UO	UO:0000036		Recruitment Strategy	Participant Procedures	NDARRY601WEC	13.7	female
Healthy Brain Network Participant	Homo sapiens	NCBITAXON	NCBITaxon:9606				female	PATO	PATO:0000383	13.8	year	UO	UO:0000036		Recruitment Strategy	Participant Procedures	NDARNY964EA0	13.8	female
Healthy Brain Network Participant	Homo sapiens	NCBITAXON	NCBITaxon:9606				female	PATO	PATO:0000383	13.8	year	UO	UO:0000036		Recruitment Strategy	Participant Procedures	NDARNP399JVF	13.8	female
Healthy Brain Network Participant	Homo sapiens	NCBITAXON	NCBITaxon:9606				male	PATO	PATO:0000384	13.8	year	UO	UO:0000036		Recruitment Strategy	Participant Procedures	NDARMT271DT6	13.8	male
Healthy Brain Network Participant	Homo sapiens	NCBITAXON	NCBITaxon:9606				female	PATO	PATO:0000383	13.9	year	UO	UO:0000036		Recruitment Strategy	Participant Procedures	NDARAY734WB0	13.9	female
Healthy Brain Network Participant	Homo sapiens	NCBITAXON	NCBITaxon:9606				male	PATO	PATO:0000384	13.9	year	UO	UO:0000036		Recruitment Strategy	Participant Procedures	NDARDC298NW4	13.9	male
Healthy Brain Network Participant	Homo sapiens	NCBITAXON	NCBITaxon:9606				male	PATO	PATO:0000384	14.1	year	UO	UO:0000036		Recruitment Strategy	Participant Procedures	NDARTJ418GP0	14.1	male
Healthy Brain Network Participant	Homo sapiens	NCBITAXON	NCBITaxon:9606				female	PATO	PATO:0000383	14.1	year	UO	UO:0000036		Recruitment Strategy	Participant Procedures	NDARCH540NW4	14.1	female
Healthy Brain Network Participant	Homo sapiens	NCBITAXON	NCBITaxon:9606				male	PATO	PATO:0000384	14.1	year	UO	UO:0000036		Recruitment Strategy	Participant Procedures	NDARFB355YM3	14.1	male
Healthy Brain Network Participant	Homo sapiens	NCBITAXON	NCBITaxon:9606				male	PATO	PATO:0000384	14.2	year	UO	UO:0000036		Recruitment Strategy	Participant Procedures	NDARKL637YBF	14.2	male
Healthy Brain Network Participant	Homo sapiens	NCBITAXON	NCBITaxon:9606				male	PATO	PATO:0000384	14.2	year	UO	UO:0000036		Recruitment Strategy	Participant Procedures	NDARCF462HNM	14.2	male
Healthy Brain Network Participant	Homo sapiens	NCBITAXON	NCBITaxon:9606				male	PATO	PATO:0000384	14.3	year	UO	UO:0000036		Recruitment Strategy	Participant Procedures	NDARGX583YNZ	14.3	male
Healthy Brain Network Participant	Homo sapiens	NCBITAXON	NCBITaxon:9606				female	PATO	PATO:0000383	14.4	year	UO	UO:0000036		Recruitment Strategy	Participant Procedures	NDARGV440YK7	14.4	female
Healthy Brain Network Participant	Homo sapiens	NCBITAXON	NCBITaxon:9606				male	PATO	PATO:0000384	14.4	year	UO	UO:0000036		Recruitment Strategy	Participant Procedures	NDARRH732EVM	14.4	male
Healthy Brain Network Participant	Homo sapiens	NCBITAXON	NCBITaxon:9606				male	PATO	PATO:0000384	14.4	year	UO	UO:0000036		Recruitment Strategy	Participant Procedures	NDARRL487DFW	14.4	male
Healthy Brain Network Participant	Homo sapiens	NCBITAXON	NCBITaxon:9606				male	PATO	PATO:0000384	14.7	year	UO	UO:0000036		Recruitment Strategy	Participant Procedures	NDARHL140YCD	14.7	male
Healthy Brain Network Participant	Homo sapiens	NCBITAXON	NCBITaxon:9606				female	PATO	PATO:0000383	14.7	year	UO	UO:0000036		Recruitment Strategy	Participant Procedures	NDARYT389KC1	14.7	female
Healthy Brain Network Participant	Homo sapiens	NCBITAXON	NCBITaxon:9606				male	PATO	PATO:0000384	14.8	year	UO	UO:0000036		Recruitment Strategy	Participant Procedures	NDARUL641ZWT	14.8	male
Healthy Brain Network Participant	Homo sapiens	NCBITAXON	NCBITaxon:9606				female	PATO	PATO:0000383	14.8	year	UO	UO:0000036		Recruitment Strategy	Participant Procedures	NDARYE463XRZ	14.8	female
Healthy Brain Network Participant	Homo sapiens	NCBITAXON	NCBITaxon:9606				female	PATO	PATO:0000383	14.9	year	UO	UO:0000036		Recruitment Strategy	Participant Procedures	NDARLC358CYJ	14.9	female
Healthy Brain Network Participant	Homo sapiens	NCBITAXON	NCBITaxon:9606				male	PATO	PATO:0000384	15	year	UO	UO:0000036		Recruitment Strategy	Participant Procedures	NDARNF384JN0	15	male
Healthy Brain Network Participant	Homo sapiens	NCBITAXON	NCBITaxon:9606				female	PATO	PATO:0000383	15	year	UO	UO:0000036		Recruitment Strategy	Participant Procedures	NDARAK653RYE	15	female
Healthy Brain Network Participant	Homo sapiens	NCBITAXON	NCBITaxon:9606				female	PATO	PATO:0000383	15.1	year	UO	UO:0000036		Recruitment Strategy	Participant Procedures	NDARNH263WZP	15.1	female
Healthy Brain Network Participant	Homo sapiens	NCBITAXON	NCBITaxon:9606				female	PATO	PATO:0000383	15.1	year	UO	UO:0000036		Recruitment Strategy	Participant Procedures	NDARRJ137CH3	15.1	female
Healthy Brain Network Participant	Homo sapiens	NCBITAXON	NCBITaxon:9606				male	PATO	PATO:0000384	15.2	year	UO	UO:0000036		Recruitment Strategy	Participant Procedures	NDARLZ655UE3	15.2	male
Healthy Brain Network Participant	Homo sapiens	NCBITAXON	NCBITaxon:9606				female	PATO	PATO:0000383	15.2	year	UO	UO:0000036		Recruitment Strategy	Participant Procedures	NDARPB871EXV	15.2	female
Healthy Brain Network Participant	Homo sapiens	NCBITAXON	NCBITaxon:9606				male	PATO	PATO:0000384	15.5	year	UO	UO:0000036		Recruitment Strategy	Participant Procedures	NDARHY161JYH	15.5	male
Healthy Brain Network Participant	Homo sapiens	NCBITAXON	NCBITaxon:9606				female	PATO	PATO:0000383	15.5	year	UO	UO:0000036		Recruitment Strategy	Participant Procedures	NDARXM301XJL	15.5	female
Healthy Brain Network Participant	Homo sapiens	NCBITAXON	NCBITaxon:9606				female	PATO	PATO:0000383	15.6	year	UO	UO:0000036		Recruitment Strategy	Participant Procedures	NDARLV086DEH	15.6	female
Healthy Brain Network Participant	Homo sapiens	NCBITAXON	NCBITaxon:9606				male	PATO	PATO:0000384	15.7	year	UO	UO:0000036		Recruitment Strategy	Participant Procedures	NDARAV534CJH	15.7	male
Healthy Brain Network Participant	Homo sapiens	NCBITAXON	NCBITaxon:9606				female	PATO	PATO:0000383	15.7	year	UO	UO:0000036		Recruitment Strategy	Participant Procedures	NDARHW650FXU	15.7	female
Healthy Brain Network Participant	Homo sapiens	NCBITAXON	NCBITaxon:9606				male	PATO	PATO:0000384	15.9	year	UO	UO:0000036		Recruitment Strategy	Participant Procedures	NDARGL022VAA	15.9	male
Healthy Brain Network Participant	Homo sapiens	NCBITAXON	NCBITaxon:9606				female	PATO	PATO:0000383	15.9	year	UO	UO:0000036		Recruitment Strategy	Participant Procedures	NDARAT419DWK	15.9	female
Healthy Brain Network Participant	Homo sapiens	NCBITAXON	NCBITaxon:9606				female	PATO	PATO:0000383	15.9	year	UO	UO:0000036		Recruitment Strategy	Participant Procedures	NDARFB575BAT	15.9	female
Healthy Brain Network Participant	Homo sapiens	NCBITAXON	NCBITaxon:9606				female	PATO	PATO:0000383	16	year	UO	UO:0000036		Recruitment Strategy	Participant Procedures	NDARGL107GFK	16	female
Healthy Brain Network Participant	Homo sapiens	NCBITAXON	NCBITaxon:9606				male	PATO	PATO:0000384	16	year	UO	UO:0000036		Recruitment Strategy	Participant Procedures	NDARXN719LXU	16	male
Healthy Brain Network Participant	Homo sapiens	NCBITAXON	NCBITaxon:9606				female	PATO	PATO:0000383	16	year	UO	UO:0000036		Recruitment Strategy	Participant Procedures	NDARVN469KP6	16	female
Healthy Brain Network Participant	Homo sapiens	NCBITAXON	NCBITaxon:9606				female	PATO	PATO:0000383	16.1	year	UO	UO:0000036		Recruitment Strategy	Participant Procedures	NDARTG810FRE	16.1	female
Healthy Brain Network Participant	Homo sapiens	NCBITAXON	NCBITaxon:9606				male	PATO	PATO:0000384	16.2	year	UO	UO:0000036		Recruitment Strategy	Participant Procedures	NDARAM048AFP	16.2	male
Healthy Brain Network Participant	Homo sapiens	NCBITAXON	NCBITaxon:9606				female	PATO	PATO:0000383	16.2	year	UO	UO:0000036		Recruitment Strategy	Participant Procedures	NDARDV310UEG	16.2	female
Healthy Brain Network Participant	Homo sapiens	NCBITAXON	NCBITaxon:9606				male	PATO	PATO:0000384	16.2	year	UO	UO:0000036		Recruitment Strategy	Participant Procedures	NDARNP939DDQ	16.2	male
Healthy Brain Network Participant	Homo sapiens	NCBITAXON	NCBITaxon:9606				male	PATO	PATO:0000384	16.2	year	UO	UO:0000036		Recruitment Strategy	Participant Procedures	NDARFU545YLK	16.2	male
Healthy Brain Network Participant	Homo sapiens	NCBITAXON	NCBITaxon:9606				male	PATO	PATO:0000384	16.5	year	UO	UO:0000036		Recruitment Strategy	Participant Procedures	NDARCH755XDL	16.5	male
Healthy Brain Network Participant	Homo sapiens	NCBITAXON	NCBITaxon:9606				female	PATO	PATO:0000383	16.7	year	UO	UO:0000036		Recruitment Strategy	Participant Procedures	NDARXJ623UJH	16.7	female
Healthy Brain Network Participant	Homo sapiens	NCBITAXON	NCBITaxon:9606				female	PATO	PATO:0000383	16.8	year	UO	UO:0000036		Recruitment Strategy	Participant Procedures	NDARGV956EGX	16.8	female
Healthy Brain Network Participant	Homo sapiens	NCBITAXON	NCBITaxon:9606				female	PATO	PATO:0000383	17.1	year	UO	UO:0000036		Recruitment Strategy	Participant Procedures	NDARRR450VUU	17.1	female
Healthy Brain Network Participant	Homo sapiens	NCBITAXON	NCBITaxon:9606				female	PATO	PATO:0000383	17.1	year	UO	UO:0000036		Recruitment Strategy	Participant Procedures	NDARFZ700FAH	17.1	female
Healthy Brain Network Participant	Homo sapiens	NCBITAXON	NCBITaxon:9606				female	PATO	PATO:0000383	17.2	year	UO	UO:0000036		Recruitment Strategy	Participant Procedures	NDARJA964DYF	17.2	female
Healthy Brain Network Participant	Homo sapiens	NCBITAXON	NCBITaxon:9606				male	PATO	PATO:0000384	17.5	year	UO	UO:0000036		Recruitment Strategy	Participant Procedures	NDAREH876HG2	17.5	male
Healthy Brain Network Participant	Homo sapiens	NCBITAXON	NCBITaxon:9606				female	PATO	PATO:0000383	17.7	year	UO	UO:0000036		Recruitment Strategy	Participant Procedures	NDARDL862DP6	17.7	female
Healthy Brain Network Participant	Homo sapiens	NCBITAXON	NCBITaxon:9606				female	PATO	PATO:0000383	18.2	year	UO	UO:0000036		Recruitment Strategy	Participant Procedures	NDARBE439ND3	18.2	female
Healthy Brain Network Participant	Homo sapiens	NCBITAXON	NCBITaxon:9606				male	PATO	PATO:0000384	18.3	year	UO	UO:0000036		Recruitment Strategy	Participant Procedures	NDARYA084HC4	18.3	male
Healthy Brain Network Participant	Homo sapiens	NCBITAXON	NCBITaxon:9606				female	PATO	PATO:0000383	18.3	year	UO	UO:0000036		Recruitment Strategy	Participant Procedures	NDARBG483VFW	18.3	female
Healthy Brain Network Participant	Homo sapiens	NCBITAXON	NCBITaxon:9606				female	PATO	PATO:0000383	20.4	year	UO	UO:0000036		Recruitment Strategy	Participant Procedures	NDARMY301WFK	20.4	female
Healthy Brain Network Participant	Homo sapiens	NCBITAXON	NCBITaxon:9606				female	PATO	PATO:0000383	20.4	year	UO	UO:0000036		Recruitment Strategy	Participant Procedures	NDARYU863UY9	20.4	female
Healthy Brain Network Participant	Homo sapiens	NCBITAXON	NCBITaxon:9606				female	PATO	PATO:0000383	21.3	year	UO	UO:0000036		Recruitment Strategy	Participant Procedures	NDARML926NEG	21.3	female
Healthy Brain Network Participant	Homo sapiens	NCBITAXON	NCBITaxon:9606				female	PATO	PATO:0000383	21.8	year	UO	UO:0000036		Recruitment Strategy	Participant Procedures	NDAREW737LJP	21.8	female
