# Supplementary material for: An open resource for transdiagnostic research in pediatric mental health and learning disorders
Source: Sci Data. 2017 Dec 19;4:170181. doi: 10.1038/sdata.2017.181 (PMC5735921; doi:10.1038/sdata.2017.181)
Supplement: Supplementary file 1 [file sdata2017181-isa1.zip › a_phenotype_Milham.txt]

Sample Name	Protocol REF	Protocol REF	Protocol REF	Protocol REF	Assay Name	Raw Data File	Comment[Data Repository]	Comment[Data Record Accession]	Comment[Data Record URI]	Factor Value[age]	Factor Value[sex]	Factor Value[laterality]
NDARFH463EZ3	Clinician-Administered Assessments	Self-Administered Assessments	Computerized Testing	Fitness Testing	NDARFH463EZ3_phenotype	doi:10.15387/CMI_HBN	Functional Connectomes Project International Neuroimaging Data-Sharing Initiative	doi:10.15387/CMI_HBN	http://dx.doi.org/10.15387/CMI_HBN	5	male
NDARVD547NLC	Clinician-Administered Assessments	Self-Administered Assessments	Computerized Testing	Fitness Testing	NDARVD547NLC_phenotype	doi:10.15387/CMI_HBN	Functional Connectomes Project International Neuroimaging Data-Sharing Initiative	doi:10.15387/CMI_HBN	http://dx.doi.org/10.15387/CMI_HBN	5	male
NDARHV527DNK	Clinician-Administered Assessments	Self-Administered Assessments	Computerized Testing	Fitness Testing	NDARHV527DNK_phenotype	doi:10.15387/CMI_HBN	Functional Connectomes Project International Neuroimaging Data-Sharing Initiative	doi:10.15387/CMI_HBN	http://dx.doi.org/10.15387/CMI_HBN	5.016997	male	left
NDARAJ552LY6	Clinician-Administered Assessments	Self-Administered Assessments	Computerized Testing	Fitness Testing	NDARAJ552LY6_phenotype	doi:10.15387/CMI_HBN	Functional Connectomes Project International Neuroimaging Data-Sharing Initiative	doi:10.15387/CMI_HBN	http://dx.doi.org/10.15387/CMI_HBN	5.1	female
NDARAL185AKW	Clinician-Administered Assessments	Self-Administered Assessments	Computerized Testing	Fitness Testing	NDARAL185AKW_phenotype	doi:10.15387/CMI_HBN	Functional Connectomes Project International Neuroimaging Data-Sharing Initiative	doi:10.15387/CMI_HBN	http://dx.doi.org/10.15387/CMI_HBN	5.1	female
NDARRU501YED	Clinician-Administered Assessments	Self-Administered Assessments	Computerized Testing	Fitness Testing	NDARRU501YED_phenotype	doi:10.15387/CMI_HBN	Functional Connectomes Project International Neuroimaging Data-Sharing Initiative	doi:10.15387/CMI_HBN	http://dx.doi.org/10.15387/CMI_HBN	5.1	male
NDARJC848TLE	Clinician-Administered Assessments	Self-Administered Assessments	Computerized Testing	Fitness Testing	NDARJC848TLE_phenotype	doi:10.15387/CMI_HBN	Functional Connectomes Project International Neuroimaging Data-Sharing Initiative	doi:10.15387/CMI_HBN	http://dx.doi.org/10.15387/CMI_HBN	5.1	male
NDARUZ807GNL	Clinician-Administered Assessments	Self-Administered Assessments	Computerized Testing	Fitness Testing	NDARUZ807GNL_phenotype	doi:10.15387/CMI_HBN	Functional Connectomes Project International Neuroimaging Data-Sharing Initiative	doi:10.15387/CMI_HBN	http://dx.doi.org/10.15387/CMI_HBN	5.2	female
NDARTB329GFY	Clinician-Administered Assessments	Self-Administered Assessments	Computerized Testing	Fitness Testing	NDARTB329GFY_phenotype	doi:10.15387/CMI_HBN	Functional Connectomes Project International Neuroimaging Data-Sharing Initiative	doi:10.15387/CMI_HBN	http://dx.doi.org/10.15387/CMI_HBN	5.17294	male	left
NDARMU282UA1	Clinician-Administered Assessments	Self-Administered Assessments	Computerized Testing	Fitness Testing	NDARMU282UA1_phenotype	doi:10.15387/CMI_HBN	Functional Connectomes Project International Neuroimaging Data-Sharing Initiative	doi:10.15387/CMI_HBN	http://dx.doi.org/10.15387/CMI_HBN	5.2	male
NDARFX721WR8	Clinician-Administered Assessments	Self-Administered Assessments	Computerized Testing	Fitness Testing	NDARFX721WR8_phenotype	doi:10.15387/CMI_HBN	Functional Connectomes Project International Neuroimaging Data-Sharing Initiative	doi:10.15387/CMI_HBN	http://dx.doi.org/10.15387/CMI_HBN	5.2	female
NDARYR538EP0	Clinician-Administered Assessments	Self-Administered Assessments	Computerized Testing	Fitness Testing	NDARYR538EP0_phenotype	doi:10.15387/CMI_HBN	Functional Connectomes Project International Neuroimaging Data-Sharing Initiative	doi:10.15387/CMI_HBN	http://dx.doi.org/10.15387/CMI_HBN	5.2	female
NDARGW843CWC	Clinician-Administered Assessments	Self-Administered Assessments	Computerized Testing	Fitness Testing	NDARGW843CWC_phenotype	doi:10.15387/CMI_HBN	Functional Connectomes Project International Neuroimaging Data-Sharing Initiative	doi:10.15387/CMI_HBN	http://dx.doi.org/10.15387/CMI_HBN	5.2	male
NDARTT242GNN	Clinician-Administered Assessments	Self-Administered Assessments	Computerized Testing	Fitness Testing	NDARTT242GNN_phenotype	doi:10.15387/CMI_HBN	Functional Connectomes Project International Neuroimaging Data-Sharing Initiative	doi:10.15387/CMI_HBN	http://dx.doi.org/10.15387/CMI_HBN	5.274811	male	left
NDARBY518PRN	Clinician-Administered Assessments	Self-Administered Assessments	Computerized Testing	Fitness Testing	NDARBY518PRN_phenotype	doi:10.15387/CMI_HBN	Functional Connectomes Project International Neuroimaging Data-Sharing Initiative	doi:10.15387/CMI_HBN	http://dx.doi.org/10.15387/CMI_HBN	5.3	female
NDARPH321FG5	Clinician-Administered Assessments	Self-Administered Assessments	Computerized Testing	Fitness Testing	NDARPH321FG5_phenotype	doi:10.15387/CMI_HBN	Functional Connectomes Project International Neuroimaging Data-Sharing Initiative	doi:10.15387/CMI_HBN	http://dx.doi.org/10.15387/CMI_HBN	5.3	male
NDARVX292KKC	Clinician-Administered Assessments	Self-Administered Assessments	Computerized Testing	Fitness Testing	NDARVX292KKC_phenotype	doi:10.15387/CMI_HBN	Functional Connectomes Project International Neuroimaging Data-Sharing Initiative	doi:10.15387/CMI_HBN	http://dx.doi.org/10.15387/CMI_HBN	5.345995	male	left
NDARMG839NNU	Clinician-Administered Assessments	Self-Administered Assessments	Computerized Testing	Fitness Testing	NDARMG839NNU_phenotype	doi:10.15387/CMI_HBN	Functional Connectomes Project International Neuroimaging Data-Sharing Initiative	doi:10.15387/CMI_HBN	http://dx.doi.org/10.15387/CMI_HBN	5.3	male
NDARZN417KEQ	Clinician-Administered Assessments	Self-Administered Assessments	Computerized Testing	Fitness Testing	NDARZN417KEQ_phenotype	doi:10.15387/CMI_HBN	Functional Connectomes Project International Neuroimaging Data-Sharing Initiative	doi:10.15387/CMI_HBN	http://dx.doi.org/10.15387/CMI_HBN	5.4	male
NDARPD439RPL	Clinician-Administered Assessments	Self-Administered Assessments	Computerized Testing	Fitness Testing	NDARPD439RPL_phenotype	doi:10.15387/CMI_HBN	Functional Connectomes Project International Neuroimaging Data-Sharing Initiative	doi:10.15387/CMI_HBN	http://dx.doi.org/10.15387/CMI_HBN	5.4	male
NDARER386NRV	Clinician-Administered Assessments	Self-Administered Assessments	Computerized Testing	Fitness Testing	NDARER386NRV_phenotype	doi:10.15387/CMI_HBN	Functional Connectomes Project International Neuroimaging Data-Sharing Initiative	doi:10.15387/CMI_HBN	http://dx.doi.org/10.15387/CMI_HBN	5.386949	male	left
NDARYR771VED	Clinician-Administered Assessments	Self-Administered Assessments	Computerized Testing	Fitness Testing	NDARYR771VED_phenotype	doi:10.15387/CMI_HBN	Functional Connectomes Project International Neuroimaging Data-Sharing Initiative	doi:10.15387/CMI_HBN	http://dx.doi.org/10.15387/CMI_HBN	5.4	female
NDARNU249EDF	Clinician-Administered Assessments	Self-Administered Assessments	Computerized Testing	Fitness Testing	NDARNU249EDF_phenotype	doi:10.15387/CMI_HBN	Functional Connectomes Project International Neuroimaging Data-Sharing Initiative	doi:10.15387/CMI_HBN	http://dx.doi.org/10.15387/CMI_HBN	5.397444	male	left
NDARMH677JDM	Clinician-Administered Assessments	Self-Administered Assessments	Computerized Testing	Fitness Testing	NDARMH677JDM_phenotype	doi:10.15387/CMI_HBN	Functional Connectomes Project International Neuroimaging Data-Sharing Initiative	doi:10.15387/CMI_HBN	http://dx.doi.org/10.15387/CMI_HBN	5.40292	male	left
NDARUV753MY9	Clinician-Administered Assessments	Self-Administered Assessments	Computerized Testing	Fitness Testing	NDARUV753MY9_phenotype	doi:10.15387/CMI_HBN	Functional Connectomes Project International Neuroimaging Data-Sharing Initiative	doi:10.15387/CMI_HBN	http://dx.doi.org/10.15387/CMI_HBN	5.430298	male	left
NDARCT472UJ7	Clinician-Administered Assessments	Self-Administered Assessments	Computerized Testing	Fitness Testing	NDARCT472UJ7_phenotype	doi:10.15387/CMI_HBN	Functional Connectomes Project International Neuroimaging Data-Sharing Initiative	doi:10.15387/CMI_HBN	http://dx.doi.org/10.15387/CMI_HBN	5.4	female
NDARDN831CXJ	Clinician-Administered Assessments	Self-Administered Assessments	Computerized Testing	Fitness Testing	NDARDN831CXJ_phenotype	doi:10.15387/CMI_HBN	Functional Connectomes Project International Neuroimaging Data-Sharing Initiative	doi:10.15387/CMI_HBN	http://dx.doi.org/10.15387/CMI_HBN	5.5	male
NDARWC925WDX	Clinician-Administered Assessments	Self-Administered Assessments	Computerized Testing	Fitness Testing	NDARWC925WDX_phenotype	doi:10.15387/CMI_HBN	Functional Connectomes Project International Neuroimaging Data-Sharing Initiative	doi:10.15387/CMI_HBN	http://dx.doi.org/10.15387/CMI_HBN	5.5	female
NDARMD700NUE	Clinician-Administered Assessments	Self-Administered Assessments	Computerized Testing	Fitness Testing	NDARMD700NUE_phenotype	doi:10.15387/CMI_HBN	Functional Connectomes Project International Neuroimaging Data-Sharing Initiative	doi:10.15387/CMI_HBN	http://dx.doi.org/10.15387/CMI_HBN	5.493269	female	right
NDARXD388TTE	Clinician-Administered Assessments	Self-Administered Assessments	Computerized Testing	Fitness Testing	NDARXD388TTE_phenotype	doi:10.15387/CMI_HBN	Functional Connectomes Project International Neuroimaging Data-Sharing Initiative	doi:10.15387/CMI_HBN	http://dx.doi.org/10.15387/CMI_HBN	5.507529	male	left
NDARHE236YLB	Clinician-Administered Assessments	Self-Administered Assessments	Computerized Testing	Fitness Testing	NDARHE236YLB_phenotype	doi:10.15387/CMI_HBN	Functional Connectomes Project International Neuroimaging Data-Sharing Initiative	doi:10.15387/CMI_HBN	http://dx.doi.org/10.15387/CMI_HBN	5.513004	female	ambidextrous
NDARMM878ZR1	Clinician-Administered Assessments	Self-Administered Assessments	Computerized Testing	Fitness Testing	NDARMM878ZR1_phenotype	doi:10.15387/CMI_HBN	Functional Connectomes Project International Neuroimaging Data-Sharing Initiative	doi:10.15387/CMI_HBN	http://dx.doi.org/10.15387/CMI_HBN	5.513118	male	ambidextrous
NDARHU391FD7	Clinician-Administered Assessments	Self-Administered Assessments	Computerized Testing	Fitness Testing	NDARHU391FD7_phenotype	doi:10.15387/CMI_HBN	Functional Connectomes Project International Neuroimaging Data-Sharing Initiative	doi:10.15387/CMI_HBN	http://dx.doi.org/10.15387/CMI_HBN	5.534337	female	left
NDARXF189EGD	Clinician-Administered Assessments	Self-Administered Assessments	Computerized Testing	Fitness Testing	NDARXF189EGD_phenotype	doi:10.15387/CMI_HBN	Functional Connectomes Project International Neuroimaging Data-Sharing Initiative	doi:10.15387/CMI_HBN	http://dx.doi.org/10.15387/CMI_HBN	5.5	male
NDARAA112DMH	Clinician-Administered Assessments	Self-Administered Assessments	Computerized Testing	Fitness Testing	NDARAA112DMH_phenotype	doi:10.15387/CMI_HBN	Functional Connectomes Project International Neuroimaging Data-Sharing Initiative	doi:10.15387/CMI_HBN	http://dx.doi.org/10.15387/CMI_HBN	5.545744	male	left
NDARJW315BUA	Clinician-Administered Assessments	Self-Administered Assessments	Computerized Testing	Fitness Testing	NDARJW315BUA_phenotype	doi:10.15387/CMI_HBN	Functional Connectomes Project International Neuroimaging Data-Sharing Initiative	doi:10.15387/CMI_HBN	http://dx.doi.org/10.15387/CMI_HBN	5.567191	male	left
NDARYL958WG6	Clinician-Administered Assessments	Self-Administered Assessments	Computerized Testing	Fitness Testing	NDARYL958WG6_phenotype	doi:10.15387/CMI_HBN	Functional Connectomes Project International Neuroimaging Data-Sharing Initiative	doi:10.15387/CMI_HBN	http://dx.doi.org/10.15387/CMI_HBN	5.6	male
NDARGW362UJZ	Clinician-Administered Assessments	Self-Administered Assessments	Computerized Testing	Fitness Testing	NDARGW362UJZ_phenotype	doi:10.15387/CMI_HBN	Functional Connectomes Project International Neuroimaging Data-Sharing Initiative	doi:10.15387/CMI_HBN	http://dx.doi.org/10.15387/CMI_HBN	5.630161	male	right
NDARDU799BZF	Clinician-Administered Assessments	Self-Administered Assessments	Computerized Testing	Fitness Testing	NDARDU799BZF_phenotype	doi:10.15387/CMI_HBN	Functional Connectomes Project International Neuroimaging Data-Sharing Initiative	doi:10.15387/CMI_HBN	http://dx.doi.org/10.15387/CMI_HBN	5.641113	male	left
NDARPK339NA6	Clinician-Administered Assessments	Self-Administered Assessments	Computerized Testing	Fitness Testing	NDARPK339NA6_phenotype	doi:10.15387/CMI_HBN	Functional Connectomes Project International Neuroimaging Data-Sharing Initiative	doi:10.15387/CMI_HBN	http://dx.doi.org/10.15387/CMI_HBN	5.8	male
NDARXC878WB2	Clinician-Administered Assessments	Self-Administered Assessments	Computerized Testing	Fitness Testing	NDARXC878WB2_phenotype	doi:10.15387/CMI_HBN	Functional Connectomes Project International Neuroimaging Data-Sharing Initiative	doi:10.15387/CMI_HBN	http://dx.doi.org/10.15387/CMI_HBN	5.76443	male	left
NDARXN278KTH	Clinician-Administered Assessments	Self-Administered Assessments	Computerized Testing	Fitness Testing	NDARXN278KTH_phenotype	doi:10.15387/CMI_HBN	Functional Connectomes Project International Neuroimaging Data-Sharing Initiative	doi:10.15387/CMI_HBN	http://dx.doi.org/10.15387/CMI_HBN	5.8	female
NDARTR811WH9	Clinician-Administered Assessments	Self-Administered Assessments	Computerized Testing	Fitness Testing	NDARTR811WH9_phenotype	doi:10.15387/CMI_HBN	Functional Connectomes Project International Neuroimaging Data-Sharing Initiative	doi:10.15387/CMI_HBN	http://dx.doi.org/10.15387/CMI_HBN	5.8	male
NDARHX021WA4	Clinician-Administered Assessments	Self-Administered Assessments	Computerized Testing	Fitness Testing	NDARHX021WA4_phenotype	doi:10.15387/CMI_HBN	Functional Connectomes Project International Neuroimaging Data-Sharing Initiative	doi:10.15387/CMI_HBN	http://dx.doi.org/10.15387/CMI_HBN	5.8	female
NDARMD567YYM	Clinician-Administered Assessments	Self-Administered Assessments	Computerized Testing	Fitness Testing	NDARMD567YYM_phenotype	doi:10.15387/CMI_HBN	Functional Connectomes Project International Neuroimaging Data-Sharing Initiative	doi:10.15387/CMI_HBN	http://dx.doi.org/10.15387/CMI_HBN	5.8	male
NDARYE814TBX	Clinician-Administered Assessments	Self-Administered Assessments	Computerized Testing	Fitness Testing	NDARYE814TBX_phenotype	doi:10.15387/CMI_HBN	Functional Connectomes Project International Neuroimaging Data-Sharing Initiative	doi:10.15387/CMI_HBN	http://dx.doi.org/10.15387/CMI_HBN	5.9	female
NDARDB759DHF	Clinician-Administered Assessments	Self-Administered Assessments	Computerized Testing	Fitness Testing	NDARDB759DHF_phenotype	doi:10.15387/CMI_HBN	Functional Connectomes Project International Neuroimaging Data-Sharing Initiative	doi:10.15387/CMI_HBN	http://dx.doi.org/10.15387/CMI_HBN	5.9	male
NDARCX004NU5	Clinician-Administered Assessments	Self-Administered Assessments	Computerized Testing	Fitness Testing	NDARCX004NU5_phenotype	doi:10.15387/CMI_HBN	Functional Connectomes Project International Neuroimaging Data-Sharing Initiative	doi:10.15387/CMI_HBN	http://dx.doi.org/10.15387/CMI_HBN	5.9	male
NDARGR661YZG	Clinician-Administered Assessments	Self-Administered Assessments	Computerized Testing	Fitness Testing	NDARGR661YZG_phenotype	doi:10.15387/CMI_HBN	Functional Connectomes Project International Neuroimaging Data-Sharing Initiative	doi:10.15387/CMI_HBN	http://dx.doi.org/10.15387/CMI_HBN	5.934633	female	left
NDARRG499ZWN	Clinician-Administered Assessments	Self-Administered Assessments	Computerized Testing	Fitness Testing	NDARRG499ZWN_phenotype	doi:10.15387/CMI_HBN	Functional Connectomes Project International Neuroimaging Data-Sharing Initiative	doi:10.15387/CMI_HBN	http://dx.doi.org/10.15387/CMI_HBN	5.9	male
NDARPN418ZKT	Clinician-Administered Assessments	Self-Administered Assessments	Computerized Testing	Fitness Testing	NDARPN418ZKT_phenotype	doi:10.15387/CMI_HBN	Functional Connectomes Project International Neuroimaging Data-Sharing Initiative	doi:10.15387/CMI_HBN	http://dx.doi.org/10.15387/CMI_HBN	5.983458	male	left
NDARJT523MV7	Clinician-Administered Assessments	Self-Administered Assessments	Computerized Testing	Fitness Testing	NDARJT523MV7_phenotype	doi:10.15387/CMI_HBN	Functional Connectomes Project International Neuroimaging Data-Sharing Initiative	doi:10.15387/CMI_HBN	http://dx.doi.org/10.15387/CMI_HBN	5.98882	male	left
NDARXK164TNN	Clinician-Administered Assessments	Self-Administered Assessments	Computerized Testing	Fitness Testing	NDARXK164TNN_phenotype	doi:10.15387/CMI_HBN	Functional Connectomes Project International Neuroimaging Data-Sharing Initiative	doi:10.15387/CMI_HBN	http://dx.doi.org/10.15387/CMI_HBN	6.00308	female	right
NDARZW013RUH	Clinician-Administered Assessments	Self-Administered Assessments	Computerized Testing	Fitness Testing	NDARZW013RUH_phenotype	doi:10.15387/CMI_HBN	Functional Connectomes Project International Neuroimaging Data-Sharing Initiative	doi:10.15387/CMI_HBN	http://dx.doi.org/10.15387/CMI_HBN	6.011407	female	right
NDARNR773DL4	Clinician-Administered Assessments	Self-Administered Assessments	Computerized Testing	Fitness Testing	NDARNR773DL4_phenotype	doi:10.15387/CMI_HBN	Functional Connectomes Project International Neuroimaging Data-Sharing Initiative	doi:10.15387/CMI_HBN	http://dx.doi.org/10.15387/CMI_HBN	6.03582	male	left
NDARBL117AUV	Clinician-Administered Assessments	Self-Administered Assessments	Computerized Testing	Fitness Testing	NDARBL117AUV_phenotype	doi:10.15387/CMI_HBN	Functional Connectomes Project International Neuroimaging Data-Sharing Initiative	doi:10.15387/CMI_HBN	http://dx.doi.org/10.15387/CMI_HBN	6.057951	male	right
NDARDH328DR9	Clinician-Administered Assessments	Self-Administered Assessments	Computerized Testing	Fitness Testing	NDARDH328DR9_phenotype	doi:10.15387/CMI_HBN	Functional Connectomes Project International Neuroimaging Data-Sharing Initiative	doi:10.15387/CMI_HBN	http://dx.doi.org/10.15387/CMI_HBN	6.079853	male	left
NDARBN100LCD	Clinician-Administered Assessments	Self-Administered Assessments	Computerized Testing	Fitness Testing	NDARBN100LCD_phenotype	doi:10.15387/CMI_HBN	Functional Connectomes Project International Neuroimaging Data-Sharing Initiative	doi:10.15387/CMI_HBN	http://dx.doi.org/10.15387/CMI_HBN	6.088067	female	left
NDARBK886XLE	Clinician-Administered Assessments	Self-Administered Assessments	Computerized Testing	Fitness Testing	NDARBK886XLE_phenotype	doi:10.15387/CMI_HBN	Functional Connectomes Project International Neuroimaging Data-Sharing Initiative	doi:10.15387/CMI_HBN	http://dx.doi.org/10.15387/CMI_HBN	6.1	male
NDARYY041BTJ	Clinician-Administered Assessments	Self-Administered Assessments	Computerized Testing	Fitness Testing	NDARYY041BTJ_phenotype	doi:10.15387/CMI_HBN	Functional Connectomes Project International Neuroimaging Data-Sharing Initiative	doi:10.15387/CMI_HBN	http://dx.doi.org/10.15387/CMI_HBN	6.1	male
NDARVB04TJA	Clinician-Administered Assessments	Self-Administered Assessments	Computerized Testing	Fitness Testing	NDARVB04TJA_phenotype	doi:10.15387/CMI_HBN	Functional Connectomes Project International Neuroimaging Data-Sharing Initiative	doi:10.15387/CMI_HBN	http://dx.doi.org/10.15387/CMI_HBN	6.14214	male	left
NDARCJ170CT9	Clinician-Administered Assessments	Self-Administered Assessments	Computerized Testing	Fitness Testing	NDARCJ170CT9_phenotype	doi:10.15387/CMI_HBN	Functional Connectomes Project International Neuroimaging Data-Sharing Initiative	doi:10.15387/CMI_HBN	http://dx.doi.org/10.15387/CMI_HBN	6.164042	male	left
NDARLY067FD6	Clinician-Administered Assessments	Self-Administered Assessments	Computerized Testing	Fitness Testing	NDARLY067FD6_phenotype	doi:10.15387/CMI_HBN	Functional Connectomes Project International Neuroimaging Data-Sharing Initiative	doi:10.15387/CMI_HBN	http://dx.doi.org/10.15387/CMI_HBN	6.2	female
NDARJM828PAL	Clinician-Administered Assessments	Self-Administered Assessments	Computerized Testing	Fitness Testing	NDARJM828PAL_phenotype	doi:10.15387/CMI_HBN	Functional Connectomes Project International Neuroimaging Data-Sharing Initiative	doi:10.15387/CMI_HBN	http://dx.doi.org/10.15387/CMI_HBN	6.227697	male	left
NDARET893AK8	Clinician-Administered Assessments	Self-Administered Assessments	Computerized Testing	Fitness Testing	NDARET893AK8_phenotype	doi:10.15387/CMI_HBN	Functional Connectomes Project International Neuroimaging Data-Sharing Initiative	doi:10.15387/CMI_HBN	http://dx.doi.org/10.15387/CMI_HBN	6.3	male
NDARNL546VTE	Clinician-Administered Assessments	Self-Administered Assessments	Computerized Testing	Fitness Testing	NDARNL546VTE_phenotype	doi:10.15387/CMI_HBN	Functional Connectomes Project International Neuroimaging Data-Sharing Initiative	doi:10.15387/CMI_HBN	http://dx.doi.org/10.15387/CMI_HBN	6.3	male
NDARCB370UK4	Clinician-Administered Assessments	Self-Administered Assessments	Computerized Testing	Fitness Testing	NDARCB370UK4_phenotype	doi:10.15387/CMI_HBN	Functional Connectomes Project International Neuroimaging Data-Sharing Initiative	doi:10.15387/CMI_HBN	http://dx.doi.org/10.15387/CMI_HBN	6.306411	female	left
NDARNJ687DMC	Clinician-Administered Assessments	Self-Administered Assessments	Computerized Testing	Fitness Testing	NDARNJ687DMC_phenotype	doi:10.15387/CMI_HBN	Functional Connectomes Project International Neuroimaging Data-Sharing Initiative	doi:10.15387/CMI_HBN	http://dx.doi.org/10.15387/CMI_HBN	6.348163	female	left
NDARNX290WGP	Clinician-Administered Assessments	Self-Administered Assessments	Computerized Testing	Fitness Testing	NDARNX290WGP_phenotype	doi:10.15387/CMI_HBN	Functional Connectomes Project International Neuroimaging Data-Sharing Initiative	doi:10.15387/CMI_HBN	http://dx.doi.org/10.15387/CMI_HBN	6.4	male
NDARKH421UB1	Clinician-Administered Assessments	Self-Administered Assessments	Computerized Testing	Fitness Testing	NDARKH421UB1_phenotype	doi:10.15387/CMI_HBN	Functional Connectomes Project International Neuroimaging Data-Sharing Initiative	doi:10.15387/CMI_HBN	http://dx.doi.org/10.15387/CMI_HBN	6.372689	male	left
NDAREH905REB	Clinician-Administered Assessments	Self-Administered Assessments	Computerized Testing	Fitness Testing	NDAREH905REB_phenotype	doi:10.15387/CMI_HBN	Functional Connectomes Project International Neuroimaging Data-Sharing Initiative	doi:10.15387/CMI_HBN	http://dx.doi.org/10.15387/CMI_HBN	6.374857	female	right
NDARMY064EAD	Clinician-Administered Assessments	Self-Administered Assessments	Computerized Testing	Fitness Testing	NDARMY064EAD_phenotype	doi:10.15387/CMI_HBN	Functional Connectomes Project International Neuroimaging Data-Sharing Initiative	doi:10.15387/CMI_HBN	http://dx.doi.org/10.15387/CMI_HBN	6.380903	male	left
NDARXF441RHQ	Clinician-Administered Assessments	Self-Administered Assessments	Computerized Testing	Fitness Testing	NDARXF441RHQ_phenotype	doi:10.15387/CMI_HBN	Functional Connectomes Project International Neuroimaging Data-Sharing Initiative	doi:10.15387/CMI_HBN	http://dx.doi.org/10.15387/CMI_HBN	6.383527	female	left
NDARDR658DRA	Clinician-Administered Assessments	Self-Administered Assessments	Computerized Testing	Fitness Testing	NDARDR658DRA_phenotype	doi:10.15387/CMI_HBN	Functional Connectomes Project International Neuroimaging Data-Sharing Initiative	doi:10.15387/CMI_HBN	http://dx.doi.org/10.15387/CMI_HBN	6.421857	male	left
NDARHB781DD8	Clinician-Administered Assessments	Self-Administered Assessments	Computerized Testing	Fitness Testing	NDARHB781DD8_phenotype	doi:10.15387/CMI_HBN	Functional Connectomes Project International Neuroimaging Data-Sharing Initiative	doi:10.15387/CMI_HBN	http://dx.doi.org/10.15387/CMI_HBN	6.443303	male	left
NDARVY007TEJ	Clinician-Administered Assessments	Self-Administered Assessments	Computerized Testing	Fitness Testing	NDARVY007TEJ_phenotype	doi:10.15387/CMI_HBN	Functional Connectomes Project International Neuroimaging Data-Sharing Initiative	doi:10.15387/CMI_HBN	http://dx.doi.org/10.15387/CMI_HBN	6.481633	male	left
NDARUA421HT8	Clinician-Administered Assessments	Self-Administered Assessments	Computerized Testing	Fitness Testing	NDARUA421HT8_phenotype	doi:10.15387/CMI_HBN	Functional Connectomes Project International Neuroimaging Data-Sharing Initiative	doi:10.15387/CMI_HBN	http://dx.doi.org/10.15387/CMI_HBN	6.533652	female	left
NDARAY238DFL	Clinician-Administered Assessments	Self-Administered Assessments	Computerized Testing	Fitness Testing	NDARAY238DFL_phenotype	doi:10.15387/CMI_HBN	Functional Connectomes Project International Neuroimaging Data-Sharing Initiative	doi:10.15387/CMI_HBN	http://dx.doi.org/10.15387/CMI_HBN	6.552817	male	left
NDARHT218GFA	Clinician-Administered Assessments	Self-Administered Assessments	Computerized Testing	Fitness Testing	NDARHT218GFA_phenotype	doi:10.15387/CMI_HBN	Functional Connectomes Project International Neuroimaging Data-Sharing Initiative	doi:10.15387/CMI_HBN	http://dx.doi.org/10.15387/CMI_HBN	6.555555	male	left
NDAREM141CKP	Clinician-Administered Assessments	Self-Administered Assessments	Computerized Testing	Fitness Testing	NDAREM141CKP_phenotype	doi:10.15387/CMI_HBN	Functional Connectomes Project International Neuroimaging Data-Sharing Initiative	doi:10.15387/CMI_HBN	http://dx.doi.org/10.15387/CMI_HBN	6.558293	male	left
NDARXR252CCU	Clinician-Administered Assessments	Self-Administered Assessments	Computerized Testing	Fitness Testing	NDARXR252CCU_phenotype	doi:10.15387/CMI_HBN	Functional Connectomes Project International Neuroimaging Data-Sharing Initiative	doi:10.15387/CMI_HBN	http://dx.doi.org/10.15387/CMI_HBN	6.6	female
NDARVG618BM6	Clinician-Administered Assessments	Self-Administered Assessments	Computerized Testing	Fitness Testing	NDARVG618BM6_phenotype	doi:10.15387/CMI_HBN	Functional Connectomes Project International Neuroimaging Data-Sharing Initiative	doi:10.15387/CMI_HBN	http://dx.doi.org/10.15387/CMI_HBN	6.6	male
NDARYX551LBY	Clinician-Administered Assessments	Self-Administered Assessments	Computerized Testing	Fitness Testing	NDARYX551LBY_phenotype	doi:10.15387/CMI_HBN	Functional Connectomes Project International Neuroimaging Data-Sharing Initiative	doi:10.15387/CMI_HBN	http://dx.doi.org/10.15387/CMI_HBN	6.591147	male	left
NDARCU034JPB	Clinician-Administered Assessments	Self-Administered Assessments	Computerized Testing	Fitness Testing	NDARCU034JPB_phenotype	doi:10.15387/CMI_HBN	Functional Connectomes Project International Neuroimaging Data-Sharing Initiative	doi:10.15387/CMI_HBN	http://dx.doi.org/10.15387/CMI_HBN	6.602099	female	left
NDARGX719HE1	Clinician-Administered Assessments	Self-Administered Assessments	Computerized Testing	Fitness Testing	NDARGX719HE1_phenotype	doi:10.15387/CMI_HBN	Functional Connectomes Project International Neuroimaging Data-Sharing Initiative	doi:10.15387/CMI_HBN	http://dx.doi.org/10.15387/CMI_HBN	6.6	male
NDARVJ504DAA	Clinician-Administered Assessments	Self-Administered Assessments	Computerized Testing	Fitness Testing	NDARVJ504DAA_phenotype	doi:10.15387/CMI_HBN	Functional Connectomes Project International Neuroimaging Data-Sharing Initiative	doi:10.15387/CMI_HBN	http://dx.doi.org/10.15387/CMI_HBN	6.649212	female	left
NDARDW251MKV	Clinician-Administered Assessments	Self-Administered Assessments	Computerized Testing	Fitness Testing	NDARDW251MKV_phenotype	doi:10.15387/CMI_HBN	Functional Connectomes Project International Neuroimaging Data-Sharing Initiative	doi:10.15387/CMI_HBN	http://dx.doi.org/10.15387/CMI_HBN	6.7	female
NDARCE721YB5	Clinician-Administered Assessments	Self-Administered Assessments	Computerized Testing	Fitness Testing	NDARCE721YB5_phenotype	doi:10.15387/CMI_HBN	Functional Connectomes Project International Neuroimaging Data-Sharing Initiative	doi:10.15387/CMI_HBN	http://dx.doi.org/10.15387/CMI_HBN	6.682067	male	left
NDARFT581ZW5	Clinician-Administered Assessments	Self-Administered Assessments	Computerized Testing	Fitness Testing	NDARFT581ZW5_phenotype	doi:10.15387/CMI_HBN	Functional Connectomes Project International Neuroimaging Data-Sharing Initiative	doi:10.15387/CMI_HBN	http://dx.doi.org/10.15387/CMI_HBN	6.703399	female	left
NDARZG464NY0	Clinician-Administered Assessments	Self-Administered Assessments	Computerized Testing	Fitness Testing	NDARZG464NY0_phenotype	doi:10.15387/CMI_HBN	Functional Connectomes Project International Neuroimaging Data-Sharing Initiative	doi:10.15387/CMI_HBN	http://dx.doi.org/10.15387/CMI_HBN	6.7	male
NDAREB290UCN	Clinician-Administered Assessments	Self-Administered Assessments	Computerized Testing	Fitness Testing	NDAREB290UCN_phenotype	doi:10.15387/CMI_HBN	Functional Connectomes Project International Neuroimaging Data-Sharing Initiative	doi:10.15387/CMI_HBN	http://dx.doi.org/10.15387/CMI_HBN	6.717545	male	left
NDARAA075AMK	Clinician-Administered Assessments	Self-Administered Assessments	Computerized Testing	Fitness Testing	NDARAA075AMK_phenotype	doi:10.15387/CMI_HBN	Functional Connectomes Project International Neuroimaging Data-Sharing Initiative	doi:10.15387/CMI_HBN	http://dx.doi.org/10.15387/CMI_HBN	6.72804	female	left
NDARVP281CJ4	Clinician-Administered Assessments	Self-Administered Assessments	Computerized Testing	Fitness Testing	NDARVP281CJ4_phenotype	doi:10.15387/CMI_HBN	Functional Connectomes Project International Neuroimaging Data-Sharing Initiative	doi:10.15387/CMI_HBN	http://dx.doi.org/10.15387/CMI_HBN	6.72861	male	left
NDAREK375DKR	Clinician-Administered Assessments	Self-Administered Assessments	Computerized Testing	Fitness Testing	NDAREK375DKR_phenotype	doi:10.15387/CMI_HBN	Functional Connectomes Project International Neuroimaging Data-Sharing Initiative	doi:10.15387/CMI_HBN	http://dx.doi.org/10.15387/CMI_HBN	6.750057	female	left
NDARZG623FYX	Clinician-Administered Assessments	Self-Administered Assessments	Computerized Testing	Fitness Testing	NDARZG623FYX_phenotype	doi:10.15387/CMI_HBN	Functional Connectomes Project International Neuroimaging Data-Sharing Initiative	doi:10.15387/CMI_HBN	http://dx.doi.org/10.15387/CMI_HBN	6.76637	male	left
NDARJX421FWR	Clinician-Administered Assessments	Self-Administered Assessments	Computerized Testing	Fitness Testing	NDARJX421FWR_phenotype	doi:10.15387/CMI_HBN	Functional Connectomes Project International Neuroimaging Data-Sharing Initiative	doi:10.15387/CMI_HBN	http://dx.doi.org/10.15387/CMI_HBN	6.818389	male	left
NDARJL058RDV	Clinician-Administered Assessments	Self-Administered Assessments	Computerized Testing	Fitness Testing	NDARJL058RDV_phenotype	doi:10.15387/CMI_HBN	Functional Connectomes Project International Neuroimaging Data-Sharing Initiative	doi:10.15387/CMI_HBN	http://dx.doi.org/10.15387/CMI_HBN	6.8	male
NDARAK187ZLP	Clinician-Administered Assessments	Self-Administered Assessments	Computerized Testing	Fitness Testing	NDARAK187ZLP_phenotype	doi:10.15387/CMI_HBN	Functional Connectomes Project International Neuroimaging Data-Sharing Initiative	doi:10.15387/CMI_HBN	http://dx.doi.org/10.15387/CMI_HBN	6.870408	male	left
NDARTT759PC5	Clinician-Administered Assessments	Self-Administered Assessments	Computerized Testing	Fitness Testing	NDARTT759PC5_phenotype	doi:10.15387/CMI_HBN	Functional Connectomes Project International Neuroimaging Data-Sharing Initiative	doi:10.15387/CMI_HBN	http://dx.doi.org/10.15387/CMI_HBN	6.870522	female	ambidextrous
NDARWB124EMA	Clinician-Administered Assessments	Self-Administered Assessments	Computerized Testing	Fitness Testing	NDARWB124EMA_phenotype	doi:10.15387/CMI_HBN	Functional Connectomes Project International Neuroimaging Data-Sharing Initiative	doi:10.15387/CMI_HBN	http://dx.doi.org/10.15387/CMI_HBN	6.9	female
NDARAE012DGA	Clinician-Administered Assessments	Self-Administered Assessments	Computerized Testing	Fitness Testing	NDARAE012DGA_phenotype	doi:10.15387/CMI_HBN	Functional Connectomes Project International Neuroimaging Data-Sharing Initiative	doi:10.15387/CMI_HBN	http://dx.doi.org/10.15387/CMI_HBN	6.927903	male	left
NDARZT045TYT	Clinician-Administered Assessments	Self-Administered Assessments	Computerized Testing	Fitness Testing	NDARZT045TYT_phenotype	doi:10.15387/CMI_HBN	Functional Connectomes Project International Neuroimaging Data-Sharing Initiative	doi:10.15387/CMI_HBN	http://dx.doi.org/10.15387/CMI_HBN	6.9	male
NDARJZ549HU8	Clinician-Administered Assessments	Self-Administered Assessments	Computerized Testing	Fitness Testing	NDARJZ549HU8_phenotype	doi:10.15387/CMI_HBN	Functional Connectomes Project International Neuroimaging Data-Sharing Initiative	doi:10.15387/CMI_HBN	http://dx.doi.org/10.15387/CMI_HBN	6.98266	male	left
NDARJV084FN5	Clinician-Administered Assessments	Self-Administered Assessments	Computerized Testing	Fitness Testing	NDARJV084FN5_phenotype	doi:10.15387/CMI_HBN	Functional Connectomes Project International Neuroimaging Data-Sharing Initiative	doi:10.15387/CMI_HBN	http://dx.doi.org/10.15387/CMI_HBN	7	male
NDARXM398VU8	Clinician-Administered Assessments	Self-Administered Assessments	Computerized Testing	Fitness Testing	NDARXM398VU8_phenotype	doi:10.15387/CMI_HBN	Functional Connectomes Project International Neuroimaging Data-Sharing Initiative	doi:10.15387/CMI_HBN	http://dx.doi.org/10.15387/CMI_HBN	7	male
NDARYM832PX3	Clinician-Administered Assessments	Self-Administered Assessments	Computerized Testing	Fitness Testing	NDARYM832PX3_phenotype	doi:10.15387/CMI_HBN	Functional Connectomes Project International Neuroimaging Data-Sharing Initiative	doi:10.15387/CMI_HBN	http://dx.doi.org/10.15387/CMI_HBN	7.048254	female	right
NDARHC737MHK	Clinician-Administered Assessments	Self-Administered Assessments	Computerized Testing	Fitness Testing	NDARHC737MHK_phenotype	doi:10.15387/CMI_HBN	Functional Connectomes Project International Neuroimaging Data-Sharing Initiative	doi:10.15387/CMI_HBN	http://dx.doi.org/10.15387/CMI_HBN	7.059434	male	left
NDAREU211JMY	Clinician-Administered Assessments	Self-Administered Assessments	Computerized Testing	Fitness Testing	NDAREU211JMY_phenotype	doi:10.15387/CMI_HBN	Functional Connectomes Project International Neuroimaging Data-Sharing Initiative	doi:10.15387/CMI_HBN	http://dx.doi.org/10.15387/CMI_HBN	7.068104	male	left
NDARJU805JG5	Clinician-Administered Assessments	Self-Administered Assessments	Computerized Testing	Fitness Testing	NDARJU805JG5_phenotype	doi:10.15387/CMI_HBN	Functional Connectomes Project International Neuroimaging Data-Sharing Initiative	doi:10.15387/CMI_HBN	http://dx.doi.org/10.15387/CMI_HBN	7.089436	male	ambidextrous
NDARGL834CMQ	Clinician-Administered Assessments	Self-Administered Assessments	Computerized Testing	Fitness Testing	NDARGL834CMQ_phenotype	doi:10.15387/CMI_HBN	Functional Connectomes Project International Neuroimaging Data-Sharing Initiative	doi:10.15387/CMI_HBN	http://dx.doi.org/10.15387/CMI_HBN	7.128108	male	right
NDAREX091KUR	Clinician-Administered Assessments	Self-Administered Assessments	Computerized Testing	Fitness Testing	NDAREX091KUR_phenotype	doi:10.15387/CMI_HBN	Functional Connectomes Project International Neuroimaging Data-Sharing Initiative	doi:10.15387/CMI_HBN	http://dx.doi.org/10.15387/CMI_HBN	7.144193	female	right
NDARKW145LNX	Clinician-Administered Assessments	Self-Administered Assessments	Computerized Testing	Fitness Testing	NDARKW145LNX_phenotype	doi:10.15387/CMI_HBN	Functional Connectomes Project International Neuroimaging Data-Sharing Initiative	doi:10.15387/CMI_HBN	http://dx.doi.org/10.15387/CMI_HBN	7.1	male
NDARJH441HJD	Clinician-Administered Assessments	Self-Administered Assessments	Computerized Testing	Fitness Testing	NDARJH441HJD_phenotype	doi:10.15387/CMI_HBN	Functional Connectomes Project International Neuroimaging Data-Sharing Initiative	doi:10.15387/CMI_HBN	http://dx.doi.org/10.15387/CMI_HBN	7.174423	male	left
NDAREW976FNL	Clinician-Administered Assessments	Self-Administered Assessments	Computerized Testing	Fitness Testing	NDAREW976FNL_phenotype	doi:10.15387/CMI_HBN	Functional Connectomes Project International Neuroimaging Data-Sharing Initiative	doi:10.15387/CMI_HBN	http://dx.doi.org/10.15387/CMI_HBN	7.2	male
NDARDA695XTL	Clinician-Administered Assessments	Self-Administered Assessments	Computerized Testing	Fitness Testing	NDARDA695XTL_phenotype	doi:10.15387/CMI_HBN	Functional Connectomes Project International Neuroimaging Data-Sharing Initiative	doi:10.15387/CMI_HBN	http://dx.doi.org/10.15387/CMI_HBN	7.20511	male	left
NDARHZ439EBY	Clinician-Administered Assessments	Self-Administered Assessments	Computerized Testing	Fitness Testing	NDARHZ439EBY_phenotype	doi:10.15387/CMI_HBN	Functional Connectomes Project International Neuroimaging Data-Sharing Initiative	doi:10.15387/CMI_HBN	http://dx.doi.org/10.15387/CMI_HBN	7.218571	female	left
NDARJE086YU0	Clinician-Administered Assessments	Self-Administered Assessments	Computerized Testing	Fitness Testing	NDARJE086YU0_phenotype	doi:10.15387/CMI_HBN	Functional Connectomes Project International Neuroimaging Data-Sharing Initiative	doi:10.15387/CMI_HBN	http://dx.doi.org/10.15387/CMI_HBN	7.2	male
NDARMU269TFY	Clinician-Administered Assessments	Self-Administered Assessments	Computerized Testing	Fitness Testing	NDARMU269TFY_phenotype	doi:10.15387/CMI_HBN	Functional Connectomes Project International Neuroimaging Data-Sharing Initiative	doi:10.15387/CMI_HBN	http://dx.doi.org/10.15387/CMI_HBN	7.231918	male	right
NDARXF623GEL	Clinician-Administered Assessments	Self-Administered Assessments	Computerized Testing	Fitness Testing	NDARXF623GEL_phenotype	doi:10.15387/CMI_HBN	Functional Connectomes Project International Neuroimaging Data-Sharing Initiative	doi:10.15387/CMI_HBN	http://dx.doi.org/10.15387/CMI_HBN	7.235455	female	right
NDARUL881JR9	Clinician-Administered Assessments	Self-Administered Assessments	Computerized Testing	Fitness Testing	NDARUL881JR9_phenotype	doi:10.15387/CMI_HBN	Functional Connectomes Project International Neuroimaging Data-Sharing Initiative	doi:10.15387/CMI_HBN	http://dx.doi.org/10.15387/CMI_HBN	7.23728	male	left
NDARRN444MJG	Clinician-Administered Assessments	Self-Administered Assessments	Computerized Testing	Fitness Testing	NDARRN444MJG_phenotype	doi:10.15387/CMI_HBN	Functional Connectomes Project International Neuroimaging Data-Sharing Initiative	doi:10.15387/CMI_HBN	http://dx.doi.org/10.15387/CMI_HBN	7.24344	male	left
NDARTX191DVA	Clinician-Administered Assessments	Self-Administered Assessments	Computerized Testing	Fitness Testing	NDARTX191DVA_phenotype	doi:10.15387/CMI_HBN	Functional Connectomes Project International Neuroimaging Data-Sharing Initiative	doi:10.15387/CMI_HBN	http://dx.doi.org/10.15387/CMI_HBN	7.3	male
NDARAE480GGU	Clinician-Administered Assessments	Self-Administered Assessments	Computerized Testing	Fitness Testing	NDARAE480GGU_phenotype	doi:10.15387/CMI_HBN	Functional Connectomes Project International Neuroimaging Data-Sharing Initiative	doi:10.15387/CMI_HBN	http://dx.doi.org/10.15387/CMI_HBN	7.3	male
NDARED047DTH	Clinician-Administered Assessments	Self-Administered Assessments	Computerized Testing	Fitness Testing	NDARED047DTH_phenotype	doi:10.15387/CMI_HBN	Functional Connectomes Project International Neuroimaging Data-Sharing Initiative	doi:10.15387/CMI_HBN	http://dx.doi.org/10.15387/CMI_HBN	7.284508	male	right
NDARKA685MF5	Clinician-Administered Assessments	Self-Administered Assessments	Computerized Testing	Fitness Testing	NDARKA685MF5_phenotype	doi:10.15387/CMI_HBN	Functional Connectomes Project International Neuroimaging Data-Sharing Initiative	doi:10.15387/CMI_HBN	http://dx.doi.org/10.15387/CMI_HBN	7.3	female
NDARWW901MTC	Clinician-Administered Assessments	Self-Administered Assessments	Computerized Testing	Fitness Testing	NDARWW901MTC_phenotype	doi:10.15387/CMI_HBN	Functional Connectomes Project International Neuroimaging Data-Sharing Initiative	doi:10.15387/CMI_HBN	http://dx.doi.org/10.15387/CMI_HBN	7.314054	female	left
NDARET653TAM	Clinician-Administered Assessments	Self-Administered Assessments	Computerized Testing	Fitness Testing	NDARET653TAM_phenotype	doi:10.15387/CMI_HBN	Functional Connectomes Project International Neuroimaging Data-Sharing Initiative	doi:10.15387/CMI_HBN	http://dx.doi.org/10.15387/CMI_HBN	7.314054	female	left
NDARXH017ZLE	Clinician-Administered Assessments	Self-Administered Assessments	Computerized Testing	Fitness Testing	NDARXH017ZLE_phenotype	doi:10.15387/CMI_HBN	Functional Connectomes Project International Neuroimaging Data-Sharing Initiative	doi:10.15387/CMI_HBN	http://dx.doi.org/10.15387/CMI_HBN	7.366529	male	right
NDARVE724GEF	Clinician-Administered Assessments	Self-Administered Assessments	Computerized Testing	Fitness Testing	NDARVE724GEF_phenotype	doi:10.15387/CMI_HBN	Functional Connectomes Project International Neuroimaging Data-Sharing Initiative	doi:10.15387/CMI_HBN	http://dx.doi.org/10.15387/CMI_HBN	7.377595	female	left
NDARET949LMU	Clinician-Administered Assessments	Self-Administered Assessments	Computerized Testing	Fitness Testing	NDARET949LMU_phenotype	doi:10.15387/CMI_HBN	Functional Connectomes Project International Neuroimaging Data-Sharing Initiative	doi:10.15387/CMI_HBN	http://dx.doi.org/10.15387/CMI_HBN	7.377595	female	left
NDARTM946WJ7	Clinician-Administered Assessments	Self-Administered Assessments	Computerized Testing	Fitness Testing	NDARTM946WJ7_phenotype	doi:10.15387/CMI_HBN	Functional Connectomes Project International Neuroimaging Data-Sharing Initiative	doi:10.15387/CMI_HBN	http://dx.doi.org/10.15387/CMI_HBN	7.406913	female	left
NDARJJ859RRW	Clinician-Administered Assessments	Self-Administered Assessments	Computerized Testing	Fitness Testing	NDARJJ859RRW_phenotype	doi:10.15387/CMI_HBN	Functional Connectomes Project International Neuroimaging Data-Sharing Initiative	doi:10.15387/CMI_HBN	http://dx.doi.org/10.15387/CMI_HBN	7.4	male
NDARCU417HRA	Clinician-Administered Assessments	Self-Administered Assessments	Computerized Testing	Fitness Testing	NDARCU417HRA_phenotype	doi:10.15387/CMI_HBN	Functional Connectomes Project International Neuroimaging Data-Sharing Initiative	doi:10.15387/CMI_HBN	http://dx.doi.org/10.15387/CMI_HBN	7.445471	male	left
NDARLG942AZ1	Clinician-Administered Assessments	Self-Administered Assessments	Computerized Testing	Fitness Testing	NDARLG942AZ1_phenotype	doi:10.15387/CMI_HBN	Functional Connectomes Project International Neuroimaging Data-Sharing Initiative	doi:10.15387/CMI_HBN	http://dx.doi.org/10.15387/CMI_HBN	7.465206	female	left
NDARAA117NEJ	Clinician-Administered Assessments	Self-Administered Assessments	Computerized Testing	Fitness Testing	NDARAA117NEJ_phenotype	doi:10.15387/CMI_HBN	Functional Connectomes Project International Neuroimaging Data-Sharing Initiative	doi:10.15387/CMI_HBN	http://dx.doi.org/10.15387/CMI_HBN	7.475929	male	left
NDARFH674DWX	Clinician-Administered Assessments	Self-Administered Assessments	Computerized Testing	Fitness Testing	NDARFH674DWX_phenotype	doi:10.15387/CMI_HBN	Functional Connectomes Project International Neuroimaging Data-Sharing Initiative	doi:10.15387/CMI_HBN	http://dx.doi.org/10.15387/CMI_HBN	7.484257	female	left
NDARUG507AZX	Clinician-Administered Assessments	Self-Administered Assessments	Computerized Testing	Fitness Testing	NDARUG507AZX_phenotype	doi:10.15387/CMI_HBN	Functional Connectomes Project International Neuroimaging Data-Sharing Initiative	doi:10.15387/CMI_HBN	http://dx.doi.org/10.15387/CMI_HBN	7.489961	male	ambidextrous
NDARLD990NH4	Clinician-Administered Assessments	Self-Administered Assessments	Computerized Testing	Fitness Testing	NDARLD990NH4_phenotype	doi:10.15387/CMI_HBN	Functional Connectomes Project International Neuroimaging Data-Sharing Initiative	doi:10.15387/CMI_HBN	http://dx.doi.org/10.15387/CMI_HBN	7.50616	male	left
NDARWZ446KHP	Clinician-Administered Assessments	Self-Administered Assessments	Computerized Testing	Fitness Testing	NDARWZ446KHP_phenotype	doi:10.15387/CMI_HBN	Functional Connectomes Project International Neuroimaging Data-Sharing Initiative	doi:10.15387/CMI_HBN	http://dx.doi.org/10.15387/CMI_HBN	7.5	female
NDARVT231LJG	Clinician-Administered Assessments	Self-Administered Assessments	Computerized Testing	Fitness Testing	NDARVT231LJG_phenotype	doi:10.15387/CMI_HBN	Functional Connectomes Project International Neuroimaging Data-Sharing Initiative	doi:10.15387/CMI_HBN	http://dx.doi.org/10.15387/CMI_HBN	7.528177	male	left
NDARNU117UNQ	Clinician-Administered Assessments	Self-Administered Assessments	Computerized Testing	Fitness Testing	NDARNU117UNQ_phenotype	doi:10.15387/CMI_HBN	Functional Connectomes Project International Neuroimaging Data-Sharing Initiative	doi:10.15387/CMI_HBN	http://dx.doi.org/10.15387/CMI_HBN	7.5	male
NDARZZ284ZDH	Clinician-Administered Assessments	Self-Administered Assessments	Computerized Testing	Fitness Testing	NDARZZ284ZDH_phenotype	doi:10.15387/CMI_HBN	Functional Connectomes Project International Neuroimaging Data-Sharing Initiative	doi:10.15387/CMI_HBN	http://dx.doi.org/10.15387/CMI_HBN	7.5	male
NDARBG702FED	Clinician-Administered Assessments	Self-Administered Assessments	Computerized Testing	Fitness Testing	NDARBG702FED_phenotype	doi:10.15387/CMI_HBN	Functional Connectomes Project International Neuroimaging Data-Sharing Initiative	doi:10.15387/CMI_HBN	http://dx.doi.org/10.15387/CMI_HBN	7.557608	male	left
NDARKA429EPF	Clinician-Administered Assessments	Self-Administered Assessments	Computerized Testing	Fitness Testing	NDARKA429EPF_phenotype	doi:10.15387/CMI_HBN	Functional Connectomes Project International Neuroimaging Data-Sharing Initiative	doi:10.15387/CMI_HBN	http://dx.doi.org/10.15387/CMI_HBN	7.560346	male	left
NDARDC704GKW	Clinician-Administered Assessments	Self-Administered Assessments	Computerized Testing	Fitness Testing	NDARDC704GKW_phenotype	doi:10.15387/CMI_HBN	Functional Connectomes Project International Neuroimaging Data-Sharing Initiative	doi:10.15387/CMI_HBN	http://dx.doi.org/10.15387/CMI_HBN	7.574492	male	left
NDARML148UCE	Clinician-Administered Assessments	Self-Administered Assessments	Computerized Testing	Fitness Testing	NDARML148UCE_phenotype	doi:10.15387/CMI_HBN	Functional Connectomes Project International Neuroimaging Data-Sharing Initiative	doi:10.15387/CMI_HBN	http://dx.doi.org/10.15387/CMI_HBN	7.577458	male	left
NDARAT299YRR	Clinician-Administered Assessments	Self-Administered Assessments	Computerized Testing	Fitness Testing	NDARAT299YRR_phenotype	doi:10.15387/CMI_HBN	Functional Connectomes Project International Neuroimaging Data-Sharing Initiative	doi:10.15387/CMI_HBN	http://dx.doi.org/10.15387/CMI_HBN	7.579625	male	right
NDAREY741MG9	Clinician-Administered Assessments	Self-Administered Assessments	Computerized Testing	Fitness Testing	NDAREY741MG9_phenotype	doi:10.15387/CMI_HBN	Functional Connectomes Project International Neuroimaging Data-Sharing Initiative	doi:10.15387/CMI_HBN	http://dx.doi.org/10.15387/CMI_HBN	7.607004	male	left
NDARYU620RH9	Clinician-Administered Assessments	Self-Administered Assessments	Computerized Testing	Fitness Testing	NDARYU620RH9_phenotype	doi:10.15387/CMI_HBN	Functional Connectomes Project International Neuroimaging Data-Sharing Initiative	doi:10.15387/CMI_HBN	http://dx.doi.org/10.15387/CMI_HBN	7.615103	female	left
NDARWY198BVY	Clinician-Administered Assessments	Self-Administered Assessments	Computerized Testing	Fitness Testing	NDARWY198BVY_phenotype	doi:10.15387/CMI_HBN	Functional Connectomes Project International Neuroimaging Data-Sharing Initiative	doi:10.15387/CMI_HBN	http://dx.doi.org/10.15387/CMI_HBN	7.6	male
NDARFM080VAF	Clinician-Administered Assessments	Self-Administered Assessments	Computerized Testing	Fitness Testing	NDARFM080VAF_phenotype	doi:10.15387/CMI_HBN	Functional Connectomes Project International Neuroimaging Data-Sharing Initiative	doi:10.15387/CMI_HBN	http://dx.doi.org/10.15387/CMI_HBN	7.623203	female	right
NDARTD640PC5	Clinician-Administered Assessments	Self-Administered Assessments	Computerized Testing	Fitness Testing	NDARTD640PC5_phenotype	doi:10.15387/CMI_HBN	Functional Connectomes Project International Neuroimaging Data-Sharing Initiative	doi:10.15387/CMI_HBN	http://dx.doi.org/10.15387/CMI_HBN	7.7	male
NDARMJ699RJN	Clinician-Administered Assessments	Self-Administered Assessments	Computerized Testing	Fitness Testing	NDARMJ699RJN_phenotype	doi:10.15387/CMI_HBN	Functional Connectomes Project International Neuroimaging Data-Sharing Initiative	doi:10.15387/CMI_HBN	http://dx.doi.org/10.15387/CMI_HBN	7.656171	male	left
NDARAG143ARJ	Clinician-Administered Assessments	Self-Administered Assessments	Computerized Testing	Fitness Testing	NDARAG143ARJ_phenotype	doi:10.15387/CMI_HBN	Functional Connectomes Project International Neuroimaging Data-Sharing Initiative	doi:10.15387/CMI_HBN	http://dx.doi.org/10.15387/CMI_HBN	7.664841	male	left
NDARPD977VX2	Clinician-Administered Assessments	Self-Administered Assessments	Computerized Testing	Fitness Testing	NDARPD977VX2_phenotype	doi:10.15387/CMI_HBN	Functional Connectomes Project International Neuroimaging Data-Sharing Initiative	doi:10.15387/CMI_HBN	http://dx.doi.org/10.15387/CMI_HBN	7.664955	male	left
NDARHJ946UPH	Clinician-Administered Assessments	Self-Administered Assessments	Computerized Testing	Fitness Testing	NDARHJ946UPH_phenotype	doi:10.15387/CMI_HBN	Functional Connectomes Project International Neuroimaging Data-Sharing Initiative	doi:10.15387/CMI_HBN	http://dx.doi.org/10.15387/CMI_HBN	7.681496	female	left
NDARWP237VB3	Clinician-Administered Assessments	Self-Administered Assessments	Computerized Testing	Fitness Testing	NDARWP237VB3_phenotype	doi:10.15387/CMI_HBN	Functional Connectomes Project International Neuroimaging Data-Sharing Initiative	doi:10.15387/CMI_HBN	http://dx.doi.org/10.15387/CMI_HBN	7.683892	male	ambidextrous
NDARZD415ZZ1	Clinician-Administered Assessments	Self-Administered Assessments	Computerized Testing	Fitness Testing	NDARZD415ZZ1_phenotype	doi:10.15387/CMI_HBN	Functional Connectomes Project International Neuroimaging Data-Sharing Initiative	doi:10.15387/CMI_HBN	http://dx.doi.org/10.15387/CMI_HBN	7.697923	male	left
NDARLN658KCD	Clinician-Administered Assessments	Self-Administered Assessments	Computerized Testing	Fitness Testing	NDARLN658KCD_phenotype	doi:10.15387/CMI_HBN	Functional Connectomes Project International Neuroimaging Data-Sharing Initiative	doi:10.15387/CMI_HBN	http://dx.doi.org/10.15387/CMI_HBN	7.7	male
NDARUF935UL3	Clinician-Administered Assessments	Self-Administered Assessments	Computerized Testing	Fitness Testing	NDARUF935UL3_phenotype	doi:10.15387/CMI_HBN	Functional Connectomes Project International Neuroimaging Data-Sharing Initiative	doi:10.15387/CMI_HBN	http://dx.doi.org/10.15387/CMI_HBN	7.736253	female	left
NDARUF389TXE	Clinician-Administered Assessments	Self-Administered Assessments	Computerized Testing	Fitness Testing	NDARUF389TXE_phenotype	doi:10.15387/CMI_HBN	Functional Connectomes Project International Neuroimaging Data-Sharing Initiative	doi:10.15387/CMI_HBN	http://dx.doi.org/10.15387/CMI_HBN	7.741159	male	left
NDARZT011LBZ	Clinician-Administered Assessments	Self-Administered Assessments	Computerized Testing	Fitness Testing	NDARZT011LBZ_phenotype	doi:10.15387/CMI_HBN	Functional Connectomes Project International Neuroimaging Data-Sharing Initiative	doi:10.15387/CMI_HBN	http://dx.doi.org/10.15387/CMI_HBN	7.8	male
NDARPC902VXW	Clinician-Administered Assessments	Self-Administered Assessments	Computerized Testing	Fitness Testing	NDARPC902VXW_phenotype	doi:10.15387/CMI_HBN	Functional Connectomes Project International Neuroimaging Data-Sharing Initiative	doi:10.15387/CMI_HBN	http://dx.doi.org/10.15387/CMI_HBN	7.8	male
NDARXD325BGG	Clinician-Administered Assessments	Self-Administered Assessments	Computerized Testing	Fitness Testing	NDARXD325BGG_phenotype	doi:10.15387/CMI_HBN	Functional Connectomes Project International Neuroimaging Data-Sharing Initiative	doi:10.15387/CMI_HBN	http://dx.doi.org/10.15387/CMI_HBN	7.8	male
NDARPL721WTD	Clinician-Administered Assessments	Self-Administered Assessments	Computerized Testing	Fitness Testing	NDARPL721WTD_phenotype	doi:10.15387/CMI_HBN	Functional Connectomes Project International Neuroimaging Data-Sharing Initiative	doi:10.15387/CMI_HBN	http://dx.doi.org/10.15387/CMI_HBN	7.784964	male	left
NDARWC737UJ0	Clinician-Administered Assessments	Self-Administered Assessments	Computerized Testing	Fitness Testing	NDARWC737UJ0_phenotype	doi:10.15387/CMI_HBN	Functional Connectomes Project International Neuroimaging Data-Sharing Initiative	doi:10.15387/CMI_HBN	http://dx.doi.org/10.15387/CMI_HBN	7.784964	male	left
NDARBW448RJN	Clinician-Administered Assessments	Self-Administered Assessments	Computerized Testing	Fitness Testing	NDARBW448RJN_phenotype	doi:10.15387/CMI_HBN	Functional Connectomes Project International Neuroimaging Data-Sharing Initiative	doi:10.15387/CMI_HBN	http://dx.doi.org/10.15387/CMI_HBN	7.8	male
NDARRU600XWW	Clinician-Administered Assessments	Self-Administered Assessments	Computerized Testing	Fitness Testing	NDARRU600XWW_phenotype	doi:10.15387/CMI_HBN	Functional Connectomes Project International Neuroimaging Data-Sharing Initiative	doi:10.15387/CMI_HBN	http://dx.doi.org/10.15387/CMI_HBN	7.804015	female	ambidextrous
NDARJR525HTX	Clinician-Administered Assessments	Self-Administered Assessments	Computerized Testing	Fitness Testing	NDARJR525HTX_phenotype	doi:10.15387/CMI_HBN	Functional Connectomes Project International Neuroimaging Data-Sharing Initiative	doi:10.15387/CMI_HBN	http://dx.doi.org/10.15387/CMI_HBN	7.853296	female	left
NDARKM497VKX	Clinician-Administered Assessments	Self-Administered Assessments	Computerized Testing	Fitness Testing	NDARKM497VKX_phenotype	doi:10.15387/CMI_HBN	Functional Connectomes Project International Neuroimaging Data-Sharing Initiative	doi:10.15387/CMI_HBN	http://dx.doi.org/10.15387/CMI_HBN	7.853296	male	left
NDARCW419GBD	Clinician-Administered Assessments	Self-Administered Assessments	Computerized Testing	Fitness Testing	NDARCW419GBD_phenotype	doi:10.15387/CMI_HBN	Functional Connectomes Project International Neuroimaging Data-Sharing Initiative	doi:10.15387/CMI_HBN	http://dx.doi.org/10.15387/CMI_HBN	7.856034	male	right
NDARFJ100BDZ	Clinician-Administered Assessments	Self-Administered Assessments	Computerized Testing	Fitness Testing	NDARFJ100BDZ_phenotype	doi:10.15387/CMI_HBN	Functional Connectomes Project International Neuroimaging Data-Sharing Initiative	doi:10.15387/CMI_HBN	http://dx.doi.org/10.15387/CMI_HBN	7.9	male
NDARKC452YVR	Clinician-Administered Assessments	Self-Administered Assessments	Computerized Testing	Fitness Testing	NDARKC452YVR_phenotype	doi:10.15387/CMI_HBN	Functional Connectomes Project International Neuroimaging Data-Sharing Initiative	doi:10.15387/CMI_HBN	http://dx.doi.org/10.15387/CMI_HBN	7.875313	male	left
NDARZF602KU6	Clinician-Administered Assessments	Self-Administered Assessments	Computerized Testing	Fitness Testing	NDARZF602KU6_phenotype	doi:10.15387/CMI_HBN	Functional Connectomes Project International Neuroimaging Data-Sharing Initiative	doi:10.15387/CMI_HBN	http://dx.doi.org/10.15387/CMI_HBN	7.883527	female	left
NDARXE684LUY	Clinician-Administered Assessments	Self-Administered Assessments	Computerized Testing	Fitness Testing	NDARXE684LUY_phenotype	doi:10.15387/CMI_HBN	Functional Connectomes Project International Neuroimaging Data-Sharing Initiative	doi:10.15387/CMI_HBN	http://dx.doi.org/10.15387/CMI_HBN	7.888888	male	left
NDARJJ356DAL	Clinician-Administered Assessments	Self-Administered Assessments	Computerized Testing	Fitness Testing	NDARJJ356DAL_phenotype	doi:10.15387/CMI_HBN	Functional Connectomes Project International Neuroimaging Data-Sharing Initiative	doi:10.15387/CMI_HBN	http://dx.doi.org/10.15387/CMI_HBN	7.90543	male	right
NDARGH407KVG	Clinician-Administered Assessments	Self-Administered Assessments	Computerized Testing	Fitness Testing	NDARGH407KVG_phenotype	doi:10.15387/CMI_HBN	Functional Connectomes Project International Neuroimaging Data-Sharing Initiative	doi:10.15387/CMI_HBN	http://dx.doi.org/10.15387/CMI_HBN	7.908053	male	right
NDARUM991EE8	Clinician-Administered Assessments	Self-Administered Assessments	Computerized Testing	Fitness Testing	NDARUM991EE8_phenotype	doi:10.15387/CMI_HBN	Functional Connectomes Project International Neuroimaging Data-Sharing Initiative	doi:10.15387/CMI_HBN	http://dx.doi.org/10.15387/CMI_HBN	7.930527	male	left
NDAREF057VX5	Clinician-Administered Assessments	Self-Administered Assessments	Computerized Testing	Fitness Testing	NDAREF057VX5_phenotype	doi:10.15387/CMI_HBN	Functional Connectomes Project International Neuroimaging Data-Sharing Initiative	doi:10.15387/CMI_HBN	http://dx.doi.org/10.15387/CMI_HBN	7.979237	male	left
NDARUY876VL1	Clinician-Administered Assessments	Self-Administered Assessments	Computerized Testing	Fitness Testing	NDARUY876VL1_phenotype	doi:10.15387/CMI_HBN	Functional Connectomes Project International Neuroimaging Data-Sharing Initiative	doi:10.15387/CMI_HBN	http://dx.doi.org/10.15387/CMI_HBN	7.987451	male	left
NDARZH629NVF	Clinician-Administered Assessments	Self-Administered Assessments	Computerized Testing	Fitness Testing	NDARZH629NVF_phenotype	doi:10.15387/CMI_HBN	Functional Connectomes Project International Neuroimaging Data-Sharing Initiative	doi:10.15387/CMI_HBN	http://dx.doi.org/10.15387/CMI_HBN	7.992927	male	ambidextrous
NDARWM319UU2	Clinician-Administered Assessments	Self-Administered Assessments	Computerized Testing	Fitness Testing	NDARWM319UU2_phenotype	doi:10.15387/CMI_HBN	Functional Connectomes Project International Neuroimaging Data-Sharing Initiative	doi:10.15387/CMI_HBN	http://dx.doi.org/10.15387/CMI_HBN	7.993041	female	left
NDARLB629BJ1	Clinician-Administered Assessments	Self-Administered Assessments	Computerized Testing	Fitness Testing	NDARLB629BJ1_phenotype	doi:10.15387/CMI_HBN	Functional Connectomes Project International Neuroimaging Data-Sharing Initiative	doi:10.15387/CMI_HBN	http://dx.doi.org/10.15387/CMI_HBN	7.995665	female	left
NDARHC287ZF4	Clinician-Administered Assessments	Self-Administered Assessments	Computerized Testing	Fitness Testing	NDARHC287ZF4_phenotype	doi:10.15387/CMI_HBN	Functional Connectomes Project International Neuroimaging Data-Sharing Initiative	doi:10.15387/CMI_HBN	http://dx.doi.org/10.15387/CMI_HBN	8.0154	male	left
NDARGU667MCK	Clinician-Administered Assessments	Self-Administered Assessments	Computerized Testing	Fitness Testing	NDARGU667MCK_phenotype	doi:10.15387/CMI_HBN	Functional Connectomes Project International Neuroimaging Data-Sharing Initiative	doi:10.15387/CMI_HBN	http://dx.doi.org/10.15387/CMI_HBN	8.015514	male	left
NDARLG027HUK	Clinician-Administered Assessments	Self-Administered Assessments	Computerized Testing	Fitness Testing	NDARLG027HUK_phenotype	doi:10.15387/CMI_HBN	Functional Connectomes Project International Neuroimaging Data-Sharing Initiative	doi:10.15387/CMI_HBN	http://dx.doi.org/10.15387/CMI_HBN	8	female
NDARXC826NW7	Clinician-Administered Assessments	Self-Administered Assessments	Computerized Testing	Fitness Testing	NDARXC826NW7_phenotype	doi:10.15387/CMI_HBN	Functional Connectomes Project International Neuroimaging Data-Sharing Initiative	doi:10.15387/CMI_HBN	http://dx.doi.org/10.15387/CMI_HBN	8	female
NDARHJ126UW2	Clinician-Administered Assessments	Self-Administered Assessments	Computerized Testing	Fitness Testing	NDARHJ126UW2_phenotype	doi:10.15387/CMI_HBN	Functional Connectomes Project International Neuroimaging Data-Sharing Initiative	doi:10.15387/CMI_HBN	http://dx.doi.org/10.15387/CMI_HBN	8.031257	male	left
NDARKR010EN7	Clinician-Administered Assessments	Self-Administered Assessments	Computerized Testing	Fitness Testing	NDARKR010EN7_phenotype	doi:10.15387/CMI_HBN	Functional Connectomes Project International Neuroimaging Data-Sharing Initiative	doi:10.15387/CMI_HBN	http://dx.doi.org/10.15387/CMI_HBN	8.034109	male	left
NDARLA516PH1	Clinician-Administered Assessments	Self-Administered Assessments	Computerized Testing	Fitness Testing	NDARLA516PH1_phenotype	doi:10.15387/CMI_HBN	Functional Connectomes Project International Neuroimaging Data-Sharing Initiative	doi:10.15387/CMI_HBN	http://dx.doi.org/10.15387/CMI_HBN	8.034109	male	left
NDARPL415XWH	Clinician-Administered Assessments	Self-Administered Assessments	Computerized Testing	Fitness Testing	NDARPL415XWH_phenotype	doi:10.15387/CMI_HBN	Functional Connectomes Project International Neuroimaging Data-Sharing Initiative	doi:10.15387/CMI_HBN	http://dx.doi.org/10.15387/CMI_HBN	8.1	male
NDARXJ799NEB	Clinician-Administered Assessments	Self-Administered Assessments	Computerized Testing	Fitness Testing	NDARXJ799NEB_phenotype	doi:10.15387/CMI_HBN	Functional Connectomes Project International Neuroimaging Data-Sharing Initiative	doi:10.15387/CMI_HBN	http://dx.doi.org/10.15387/CMI_HBN	8.064111	male	left
NDARMG164JDF	Clinician-Administered Assessments	Self-Administered Assessments	Computerized Testing	Fitness Testing	NDARMG164JDF_phenotype	doi:10.15387/CMI_HBN	Functional Connectomes Project International Neuroimaging Data-Sharing Initiative	doi:10.15387/CMI_HBN	http://dx.doi.org/10.15387/CMI_HBN	8.1	male
NDARHD059PEQ	Clinician-Administered Assessments	Self-Administered Assessments	Computerized Testing	Fitness Testing	NDARHD059PEQ_phenotype	doi:10.15387/CMI_HBN	Functional Connectomes Project International Neuroimaging Data-Sharing Initiative	doi:10.15387/CMI_HBN	http://dx.doi.org/10.15387/CMI_HBN	8.088751	male	ambidextrous
NDARER840MKU	Clinician-Administered Assessments	Self-Administered Assessments	Computerized Testing	Fitness Testing	NDARER840MKU_phenotype	doi:10.15387/CMI_HBN	Functional Connectomes Project International Neuroimaging Data-Sharing Initiative	doi:10.15387/CMI_HBN	http://dx.doi.org/10.15387/CMI_HBN	8.1	female
NDARYU323ZDJ	Clinician-Administered Assessments	Self-Administered Assessments	Computerized Testing	Fitness Testing	NDARYU323ZDJ_phenotype	doi:10.15387/CMI_HBN	Functional Connectomes Project International Neuroimaging Data-Sharing Initiative	doi:10.15387/CMI_HBN	http://dx.doi.org/10.15387/CMI_HBN	8.096851	female	left
NDARZH517ZVK	Clinician-Administered Assessments	Self-Administered Assessments	Computerized Testing	Fitness Testing	NDARZH517ZVK_phenotype	doi:10.15387/CMI_HBN	Functional Connectomes Project International Neuroimaging Data-Sharing Initiative	doi:10.15387/CMI_HBN	http://dx.doi.org/10.15387/CMI_HBN	8.111225	female	left
NDARFT834NT1	Clinician-Administered Assessments	Self-Administered Assessments	Computerized Testing	Fitness Testing	NDARFT834NT1_phenotype	doi:10.15387/CMI_HBN	Functional Connectomes Project International Neuroimaging Data-Sharing Initiative	doi:10.15387/CMI_HBN	http://dx.doi.org/10.15387/CMI_HBN	8.14636	male	left
NDARGH426RGF	Clinician-Administered Assessments	Self-Administered Assessments	Computerized Testing	Fitness Testing	NDARGH426RGF_phenotype	doi:10.15387/CMI_HBN	Functional Connectomes Project International Neuroimaging Data-Sharing Initiative	doi:10.15387/CMI_HBN	http://dx.doi.org/10.15387/CMI_HBN	8.1	male
NDARWA622HHZ	Clinician-Administered Assessments	Self-Administered Assessments	Computerized Testing	Fitness Testing	NDARWA622HHZ_phenotype	doi:10.15387/CMI_HBN	Functional Connectomes Project International Neuroimaging Data-Sharing Initiative	doi:10.15387/CMI_HBN	http://dx.doi.org/10.15387/CMI_HBN	8.154574	female	left
NDARGN148MK2	Clinician-Administered Assessments	Self-Administered Assessments	Computerized Testing	Fitness Testing	NDARGN148MK2_phenotype	doi:10.15387/CMI_HBN	Functional Connectomes Project International Neuroimaging Data-Sharing Initiative	doi:10.15387/CMI_HBN	http://dx.doi.org/10.15387/CMI_HBN	8.2	female
NDARXC534KT4	Clinician-Administered Assessments	Self-Administered Assessments	Computerized Testing	Fitness Testing	NDARXC534KT4_phenotype	doi:10.15387/CMI_HBN	Functional Connectomes Project International Neuroimaging Data-Sharing Initiative	doi:10.15387/CMI_HBN	http://dx.doi.org/10.15387/CMI_HBN	8.187885	female	left
NDARRV638MJV	Clinician-Administered Assessments	Self-Administered Assessments	Computerized Testing	Fitness Testing	NDARRV638MJV_phenotype	doi:10.15387/CMI_HBN	Functional Connectomes Project International Neuroimaging Data-Sharing Initiative	doi:10.15387/CMI_HBN	http://dx.doi.org/10.15387/CMI_HBN	8.204312	male	left
NDARCV412MDW	Clinician-Administered Assessments	Self-Administered Assessments	Computerized Testing	Fitness Testing	NDARCV412MDW_phenotype	doi:10.15387/CMI_HBN	Functional Connectomes Project International Neuroimaging Data-Sharing Initiative	doi:10.15387/CMI_HBN	http://dx.doi.org/10.15387/CMI_HBN	8.207164	male	right
NDARNX795LFK	Clinician-Administered Assessments	Self-Administered Assessments	Computerized Testing	Fitness Testing	NDARNX795LFK_phenotype	doi:10.15387/CMI_HBN	Functional Connectomes Project International Neuroimaging Data-Sharing Initiative	doi:10.15387/CMI_HBN	http://dx.doi.org/10.15387/CMI_HBN	8.212069	male	left
NDARHB993EV0	Clinician-Administered Assessments	Self-Administered Assessments	Computerized Testing	Fitness Testing	NDARHB993EV0_phenotype	doi:10.15387/CMI_HBN	Functional Connectomes Project International Neuroimaging Data-Sharing Initiative	doi:10.15387/CMI_HBN	http://dx.doi.org/10.15387/CMI_HBN	8.21743	male	ambidextrous
NDARKX761BH9	Clinician-Administered Assessments	Self-Administered Assessments	Computerized Testing	Fitness Testing	NDARKX761BH9_phenotype	doi:10.15387/CMI_HBN	Functional Connectomes Project International Neuroimaging Data-Sharing Initiative	doi:10.15387/CMI_HBN	http://dx.doi.org/10.15387/CMI_HBN	8.228382	male	left
NDARMM782KJK	Clinician-Administered Assessments	Self-Administered Assessments	Computerized Testing	Fitness Testing	NDARMM782KJK_phenotype	doi:10.15387/CMI_HBN	Functional Connectomes Project International Neuroimaging Data-Sharing Initiative	doi:10.15387/CMI_HBN	http://dx.doi.org/10.15387/CMI_HBN	8.239904	female	left
NDARTG464MWG	Clinician-Administered Assessments	Self-Administered Assessments	Computerized Testing	Fitness Testing	NDARTG464MWG_phenotype	doi:10.15387/CMI_HBN	Functional Connectomes Project International Neuroimaging Data-Sharing Initiative	doi:10.15387/CMI_HBN	http://dx.doi.org/10.15387/CMI_HBN	8.297513	male	left
NDARFW130NGG	Clinician-Administered Assessments	Self-Administered Assessments	Computerized Testing	Fitness Testing	NDARFW130NGG_phenotype	doi:10.15387/CMI_HBN	Functional Connectomes Project International Neuroimaging Data-Sharing Initiative	doi:10.15387/CMI_HBN	http://dx.doi.org/10.15387/CMI_HBN	8.316107	female	left
NDARXR965TFK	Clinician-Administered Assessments	Self-Administered Assessments	Computerized Testing	Fitness Testing	NDARXR965TFK_phenotype	doi:10.15387/CMI_HBN	Functional Connectomes Project International Neuroimaging Data-Sharing Initiative	doi:10.15387/CMI_HBN	http://dx.doi.org/10.15387/CMI_HBN	8.319415	female	left
NDARDX469TC1	Clinician-Administered Assessments	Self-Administered Assessments	Computerized Testing	Fitness Testing	NDARDX469TC1_phenotype	doi:10.15387/CMI_HBN	Functional Connectomes Project International Neuroimaging Data-Sharing Initiative	doi:10.15387/CMI_HBN	http://dx.doi.org/10.15387/CMI_HBN	8.340748	male	right
NDARCM168XYX	Clinician-Administered Assessments	Self-Administered Assessments	Computerized Testing	Fitness Testing	NDARCM168XYX_phenotype	doi:10.15387/CMI_HBN	Functional Connectomes Project International Neuroimaging Data-Sharing Initiative	doi:10.15387/CMI_HBN	http://dx.doi.org/10.15387/CMI_HBN	8.4	female
NDARCP360AFD	Clinician-Administered Assessments	Self-Administered Assessments	Computerized Testing	Fitness Testing	NDARCP360AFD_phenotype	doi:10.15387/CMI_HBN	Functional Connectomes Project International Neuroimaging Data-Sharing Initiative	doi:10.15387/CMI_HBN	http://dx.doi.org/10.15387/CMI_HBN	8.357061	male	left
NDARBK082PDD	Clinician-Administered Assessments	Self-Administered Assessments	Computerized Testing	Fitness Testing	NDARBK082PDD_phenotype	doi:10.15387/CMI_HBN	Functional Connectomes Project International Neuroimaging Data-Sharing Initiative	doi:10.15387/CMI_HBN	http://dx.doi.org/10.15387/CMI_HBN	8.36516	male	left
NDARNF766VW2	Clinician-Administered Assessments	Self-Administered Assessments	Computerized Testing	Fitness Testing	NDARNF766VW2_phenotype	doi:10.15387/CMI_HBN	Functional Connectomes Project International Neuroimaging Data-Sharing Initiative	doi:10.15387/CMI_HBN	http://dx.doi.org/10.15387/CMI_HBN	8.370864	male	right
NDARTL336THT	Clinician-Administered Assessments	Self-Administered Assessments	Computerized Testing	Fitness Testing	NDARTL336THT_phenotype	doi:10.15387/CMI_HBN	Functional Connectomes Project International Neuroimaging Data-Sharing Initiative	doi:10.15387/CMI_HBN	http://dx.doi.org/10.15387/CMI_HBN	8.373488	male	left
NDARRK457MBX	Clinician-Administered Assessments	Self-Administered Assessments	Computerized Testing	Fitness Testing	NDARRK457MBX_phenotype	doi:10.15387/CMI_HBN	Functional Connectomes Project International Neuroimaging Data-Sharing Initiative	doi:10.15387/CMI_HBN	http://dx.doi.org/10.15387/CMI_HBN	8.374058	male	left
NDARKP112YZ1	Clinician-Administered Assessments	Self-Administered Assessments	Computerized Testing	Fitness Testing	NDARKP112YZ1_phenotype	doi:10.15387/CMI_HBN	Functional Connectomes Project International Neuroimaging Data-Sharing Initiative	doi:10.15387/CMI_HBN	http://dx.doi.org/10.15387/CMI_HBN	8.4	male
NDARNT572CMD	Clinician-Administered Assessments	Self-Administered Assessments	Computerized Testing	Fitness Testing	NDARNT572CMD_phenotype	doi:10.15387/CMI_HBN	Functional Connectomes Project International Neuroimaging Data-Sharing Initiative	doi:10.15387/CMI_HBN	http://dx.doi.org/10.15387/CMI_HBN	8.406456	female	left
NDARFH098GGK	Clinician-Administered Assessments	Self-Administered Assessments	Computerized Testing	Fitness Testing	NDARFH098GGK_phenotype	doi:10.15387/CMI_HBN	Functional Connectomes Project International Neuroimaging Data-Sharing Initiative	doi:10.15387/CMI_HBN	http://dx.doi.org/10.15387/CMI_HBN	8.4	male
NDARLL389TUF	Clinician-Administered Assessments	Self-Administered Assessments	Computerized Testing	Fitness Testing	NDARLL389TUF_phenotype	doi:10.15387/CMI_HBN	Functional Connectomes Project International Neuroimaging Data-Sharing Initiative	doi:10.15387/CMI_HBN	http://dx.doi.org/10.15387/CMI_HBN	8.445357	male	ambidextrous
NDARJU766FBU	Clinician-Administered Assessments	Self-Administered Assessments	Computerized Testing	Fitness Testing	NDARJU766FBU_phenotype	doi:10.15387/CMI_HBN	Functional Connectomes Project International Neuroimaging Data-Sharing Initiative	doi:10.15387/CMI_HBN	http://dx.doi.org/10.15387/CMI_HBN	8.5	male
NDARWF122UUJ	Clinician-Administered Assessments	Self-Administered Assessments	Computerized Testing	Fitness Testing	NDARWF122UUJ_phenotype	doi:10.15387/CMI_HBN	Functional Connectomes Project International Neuroimaging Data-Sharing Initiative	doi:10.15387/CMI_HBN	http://dx.doi.org/10.15387/CMI_HBN	8.478211	female	left
NDARMJ980ZHY	Clinician-Administered Assessments	Self-Administered Assessments	Computerized Testing	Fitness Testing	NDARMJ980ZHY_phenotype	doi:10.15387/CMI_HBN	Functional Connectomes Project International Neuroimaging Data-Sharing Initiative	doi:10.15387/CMI_HBN	http://dx.doi.org/10.15387/CMI_HBN	8.5	male
NDARXX648WV5	Clinician-Administered Assessments	Self-Administered Assessments	Computerized Testing	Fitness Testing	NDARXX648WV5_phenotype	doi:10.15387/CMI_HBN	Functional Connectomes Project International Neuroimaging Data-Sharing Initiative	doi:10.15387/CMI_HBN	http://dx.doi.org/10.15387/CMI_HBN	8.5	male
NDARFY075REK	Clinician-Administered Assessments	Self-Administered Assessments	Computerized Testing	Fitness Testing	NDARFY075REK_phenotype	doi:10.15387/CMI_HBN	Functional Connectomes Project International Neuroimaging Data-Sharing Initiative	doi:10.15387/CMI_HBN	http://dx.doi.org/10.15387/CMI_HBN	8.5	female
NDARJD282HJ4	Clinician-Administered Assessments	Self-Administered Assessments	Computerized Testing	Fitness Testing	NDARJD282HJ4_phenotype	doi:10.15387/CMI_HBN	Functional Connectomes Project International Neuroimaging Data-Sharing Initiative	doi:10.15387/CMI_HBN	http://dx.doi.org/10.15387/CMI_HBN	8.5	female
NDARHW929JDN	Clinician-Administered Assessments	Self-Administered Assessments	Computerized Testing	Fitness Testing	NDARHW929JDN_phenotype	doi:10.15387/CMI_HBN	Functional Connectomes Project International Neuroimaging Data-Sharing Initiative	doi:10.15387/CMI_HBN	http://dx.doi.org/10.15387/CMI_HBN	8.5	male
NDARAE264WPZ	Clinician-Administered Assessments	Self-Administered Assessments	Computerized Testing	Fitness Testing	NDARAE264WPZ_phenotype	doi:10.15387/CMI_HBN	Functional Connectomes Project International Neuroimaging Data-Sharing Initiative	doi:10.15387/CMI_HBN	http://dx.doi.org/10.15387/CMI_HBN	8.5	female
NDARNF758KYB	Clinician-Administered Assessments	Self-Administered Assessments	Computerized Testing	Fitness Testing	NDARNF758KYB_phenotype	doi:10.15387/CMI_HBN	Functional Connectomes Project International Neuroimaging Data-Sharing Initiative	doi:10.15387/CMI_HBN	http://dx.doi.org/10.15387/CMI_HBN	8.5	female
NDARRJ728NMD	Clinician-Administered Assessments	Self-Administered Assessments	Computerized Testing	Fitness Testing	NDARRJ728NMD_phenotype	doi:10.15387/CMI_HBN	Functional Connectomes Project International Neuroimaging Data-Sharing Initiative	doi:10.15387/CMI_HBN	http://dx.doi.org/10.15387/CMI_HBN	8.5	male
NDARCG984YXZ	Clinician-Administered Assessments	Self-Administered Assessments	Computerized Testing	Fitness Testing	NDARCG984YXZ_phenotype	doi:10.15387/CMI_HBN	Functional Connectomes Project International Neuroimaging Data-Sharing Initiative	doi:10.15387/CMI_HBN	http://dx.doi.org/10.15387/CMI_HBN	8.549281	female	left
NDAREA136BDX	Clinician-Administered Assessments	Self-Administered Assessments	Computerized Testing	Fitness Testing	NDAREA136BDX_phenotype	doi:10.15387/CMI_HBN	Functional Connectomes Project International Neuroimaging Data-Sharing Initiative	doi:10.15387/CMI_HBN	http://dx.doi.org/10.15387/CMI_HBN	8.6	male
NDARWX380JJK	Clinician-Administered Assessments	Self-Administered Assessments	Computerized Testing	Fitness Testing	NDARWX380JJK_phenotype	doi:10.15387/CMI_HBN	Functional Connectomes Project International Neuroimaging Data-Sharing Initiative	doi:10.15387/CMI_HBN	http://dx.doi.org/10.15387/CMI_HBN	8.554072	male	left
NDARCE368YHM	Clinician-Administered Assessments	Self-Administered Assessments	Computerized Testing	Fitness Testing	NDARCE368YHM_phenotype	doi:10.15387/CMI_HBN	Functional Connectomes Project International Neuroimaging Data-Sharing Initiative	doi:10.15387/CMI_HBN	http://dx.doi.org/10.15387/CMI_HBN	8.6	female
NDARWA905FZW	Clinician-Administered Assessments	Self-Administered Assessments	Computerized Testing	Fitness Testing	NDARWA905FZW_phenotype	doi:10.15387/CMI_HBN	Functional Connectomes Project International Neuroimaging Data-Sharing Initiative	doi:10.15387/CMI_HBN	http://dx.doi.org/10.15387/CMI_HBN	8.6	male
NDARVJ655BNC	Clinician-Administered Assessments	Self-Administered Assessments	Computerized Testing	Fitness Testing	NDARVJ655BNC_phenotype	doi:10.15387/CMI_HBN	Functional Connectomes Project International Neuroimaging Data-Sharing Initiative	doi:10.15387/CMI_HBN	http://dx.doi.org/10.15387/CMI_HBN	8.6	male
NDARBT747UHM	Clinician-Administered Assessments	Self-Administered Assessments	Computerized Testing	Fitness Testing	NDARBT747UHM_phenotype	doi:10.15387/CMI_HBN	Functional Connectomes Project International Neuroimaging Data-Sharing Initiative	doi:10.15387/CMI_HBN	http://dx.doi.org/10.15387/CMI_HBN	8.6	female
NDARRZ979FZ4	Clinician-Administered Assessments	Self-Administered Assessments	Computerized Testing	Fitness Testing	NDARRZ979FZ4_phenotype	doi:10.15387/CMI_HBN	Functional Connectomes Project International Neuroimaging Data-Sharing Initiative	doi:10.15387/CMI_HBN	http://dx.doi.org/10.15387/CMI_HBN	8.6	female
NDARFR109LKT	Clinician-Administered Assessments	Self-Administered Assessments	Computerized Testing	Fitness Testing	NDARFR109LKT_phenotype	doi:10.15387/CMI_HBN	Functional Connectomes Project International Neuroimaging Data-Sharing Initiative	doi:10.15387/CMI_HBN	http://dx.doi.org/10.15387/CMI_HBN	8.619895	male	left
NDARYF135ZHU	Clinician-Administered Assessments	Self-Administered Assessments	Computerized Testing	Fitness Testing	NDARYF135ZHU_phenotype	doi:10.15387/CMI_HBN	Functional Connectomes Project International Neuroimaging Data-Sharing Initiative	doi:10.15387/CMI_HBN	http://dx.doi.org/10.15387/CMI_HBN	8.619895	male	left
NDAREE196FEG	Clinician-Administered Assessments	Self-Administered Assessments	Computerized Testing	Fitness Testing	NDAREE196FEG_phenotype	doi:10.15387/CMI_HBN	Functional Connectomes Project International Neuroimaging Data-Sharing Initiative	doi:10.15387/CMI_HBN	http://dx.doi.org/10.15387/CMI_HBN	8.623317	male	left
NDARYJ536MCR	Clinician-Administered Assessments	Self-Administered Assessments	Computerized Testing	Fitness Testing	NDARYJ536MCR_phenotype	doi:10.15387/CMI_HBN	Functional Connectomes Project International Neuroimaging Data-Sharing Initiative	doi:10.15387/CMI_HBN	http://dx.doi.org/10.15387/CMI_HBN	8.633584	male	right
NDARCF247TDJ	Clinician-Administered Assessments	Self-Administered Assessments	Computerized Testing	Fitness Testing	NDARCF247TDJ_phenotype	doi:10.15387/CMI_HBN	Functional Connectomes Project International Neuroimaging Data-Sharing Initiative	doi:10.15387/CMI_HBN	http://dx.doi.org/10.15387/CMI_HBN	8.647843	male	left
NDARUN221VCJ	Clinician-Administered Assessments	Self-Administered Assessments	Computerized Testing	Fitness Testing	NDARUN221VCJ_phenotype	doi:10.15387/CMI_HBN	Functional Connectomes Project International Neuroimaging Data-Sharing Initiative	doi:10.15387/CMI_HBN	http://dx.doi.org/10.15387/CMI_HBN	8.655601	male	left
NDARMW178UDD	Clinician-Administered Assessments	Self-Administered Assessments	Computerized Testing	Fitness Testing	NDARMW178UDD_phenotype	doi:10.15387/CMI_HBN	Functional Connectomes Project International Neuroimaging Data-Sharing Initiative	doi:10.15387/CMI_HBN	http://dx.doi.org/10.15387/CMI_HBN	8.658339	female	left
NDARPX155RF3	Clinician-Administered Assessments	Self-Administered Assessments	Computerized Testing	Fitness Testing	NDARPX155RF3_phenotype	doi:10.15387/CMI_HBN	Functional Connectomes Project International Neuroimaging Data-Sharing Initiative	doi:10.15387/CMI_HBN	http://dx.doi.org/10.15387/CMI_HBN	8.710244	female	left
NDARMR491LM5	Clinician-Administered Assessments	Self-Administered Assessments	Computerized Testing	Fitness Testing	NDARMR491LM5_phenotype	doi:10.15387/CMI_HBN	Functional Connectomes Project International Neuroimaging Data-Sharing Initiative	doi:10.15387/CMI_HBN	http://dx.doi.org/10.15387/CMI_HBN	8.726671	male	left
NDARRC819NLC	Clinician-Administered Assessments	Self-Administered Assessments	Computerized Testing	Fitness Testing	NDARRC819NLC_phenotype	doi:10.15387/CMI_HBN	Functional Connectomes Project International Neuroimaging Data-Sharing Initiative	doi:10.15387/CMI_HBN	http://dx.doi.org/10.15387/CMI_HBN	8.7	male
NDARPV249ZRF	Clinician-Administered Assessments	Self-Administered Assessments	Computerized Testing	Fitness Testing	NDARPV249ZRF_phenotype	doi:10.15387/CMI_HBN	Functional Connectomes Project International Neuroimaging Data-Sharing Initiative	doi:10.15387/CMI_HBN	http://dx.doi.org/10.15387/CMI_HBN	8.737622	female	ambidextrous
NDARMH763YZD	Clinician-Administered Assessments	Self-Administered Assessments	Computerized Testing	Fitness Testing	NDARMH763YZD_phenotype	doi:10.15387/CMI_HBN	Functional Connectomes Project International Neuroimaging Data-Sharing Initiative	doi:10.15387/CMI_HBN	http://dx.doi.org/10.15387/CMI_HBN	8.74036	male	right
NDARKC403LRW	Clinician-Administered Assessments	Self-Administered Assessments	Computerized Testing	Fitness Testing	NDARKC403LRW_phenotype	doi:10.15387/CMI_HBN	Functional Connectomes Project International Neuroimaging Data-Sharing Initiative	doi:10.15387/CMI_HBN	http://dx.doi.org/10.15387/CMI_HBN	8.74036	male	left
NDARAJ807UYR	Clinician-Administered Assessments	Self-Administered Assessments	Computerized Testing	Fitness Testing	NDARAJ807UYR_phenotype	doi:10.15387/CMI_HBN	Functional Connectomes Project International Neuroimaging Data-Sharing Initiative	doi:10.15387/CMI_HBN	http://dx.doi.org/10.15387/CMI_HBN	8.7	male
NDARKR195PL9	Clinician-Administered Assessments	Self-Administered Assessments	Computerized Testing	Fitness Testing	NDARKR195PL9_phenotype	doi:10.15387/CMI_HBN	Functional Connectomes Project International Neuroimaging Data-Sharing Initiative	doi:10.15387/CMI_HBN	http://dx.doi.org/10.15387/CMI_HBN	8.767853	female	left
NDARJZ715FE8	Clinician-Administered Assessments	Self-Administered Assessments	Computerized Testing	Fitness Testing	NDARJZ715FE8_phenotype	doi:10.15387/CMI_HBN	Functional Connectomes Project International Neuroimaging Data-Sharing Initiative	doi:10.15387/CMI_HBN	http://dx.doi.org/10.15387/CMI_HBN	8.8	male
NDARYH996DA9	Clinician-Administered Assessments	Self-Administered Assessments	Computerized Testing	Fitness Testing	NDARYH996DA9_phenotype	doi:10.15387/CMI_HBN	Functional Connectomes Project International Neuroimaging Data-Sharing Initiative	doi:10.15387/CMI_HBN	http://dx.doi.org/10.15387/CMI_HBN	8.781428	male	left
NDARLE222HJ5	Clinician-Administered Assessments	Self-Administered Assessments	Computerized Testing	Fitness Testing	NDARLE222HJ5_phenotype	doi:10.15387/CMI_HBN	Functional Connectomes Project International Neuroimaging Data-Sharing Initiative	doi:10.15387/CMI_HBN	http://dx.doi.org/10.15387/CMI_HBN	8.8	male
NDARZY019GNZ	Clinician-Administered Assessments	Self-Administered Assessments	Computerized Testing	Fitness Testing	NDARZY019GNZ_phenotype	doi:10.15387/CMI_HBN	Functional Connectomes Project International Neuroimaging Data-Sharing Initiative	doi:10.15387/CMI_HBN	http://dx.doi.org/10.15387/CMI_HBN	8.8	male
NDARMN450PEH	Clinician-Administered Assessments	Self-Administered Assessments	Computerized Testing	Fitness Testing	NDARMN450PEH_phenotype	doi:10.15387/CMI_HBN	Functional Connectomes Project International Neuroimaging Data-Sharing Initiative	doi:10.15387/CMI_HBN	http://dx.doi.org/10.15387/CMI_HBN	8.814282	female	ambidextrous
NDARZK659DWX	Clinician-Administered Assessments	Self-Administered Assessments	Computerized Testing	Fitness Testing	NDARZK659DWX_phenotype	doi:10.15387/CMI_HBN	Functional Connectomes Project International Neuroimaging Data-Sharing Initiative	doi:10.15387/CMI_HBN	http://dx.doi.org/10.15387/CMI_HBN	8.8	male
NDARAR025WX4	Clinician-Administered Assessments	Self-Administered Assessments	Computerized Testing	Fitness Testing	NDARAR025WX4_phenotype	doi:10.15387/CMI_HBN	Functional Connectomes Project International Neuroimaging Data-Sharing Initiative	doi:10.15387/CMI_HBN	http://dx.doi.org/10.15387/CMI_HBN	8.874629	male	right
NDARHR929TMM	Clinician-Administered Assessments	Self-Administered Assessments	Computerized Testing	Fitness Testing	NDARHR929TMM_phenotype	doi:10.15387/CMI_HBN	Functional Connectomes Project International Neuroimaging Data-Sharing Initiative	doi:10.15387/CMI_HBN	http://dx.doi.org/10.15387/CMI_HBN	8.9	male
NDARXC418YG7	Clinician-Administered Assessments	Self-Administered Assessments	Computerized Testing	Fitness Testing	NDARXC418YG7_phenotype	doi:10.15387/CMI_HBN	Functional Connectomes Project International Neuroimaging Data-Sharing Initiative	doi:10.15387/CMI_HBN	http://dx.doi.org/10.15387/CMI_HBN	8.885922	male	left
NDARPG908GWN	Clinician-Administered Assessments	Self-Administered Assessments	Computerized Testing	Fitness Testing	NDARPG908GWN_phenotype	doi:10.15387/CMI_HBN	Functional Connectomes Project International Neuroimaging Data-Sharing Initiative	doi:10.15387/CMI_HBN	http://dx.doi.org/10.15387/CMI_HBN	8.9	male
NDARAE199TDD	Clinician-Administered Assessments	Self-Administered Assessments	Computerized Testing	Fitness Testing	NDARAE199TDD_phenotype	doi:10.15387/CMI_HBN	Functional Connectomes Project International Neuroimaging Data-Sharing Initiative	doi:10.15387/CMI_HBN	http://dx.doi.org/10.15387/CMI_HBN	8.984029	female	left
NDARTW939GJF	Clinician-Administered Assessments	Self-Administered Assessments	Computerized Testing	Fitness Testing	NDARTW939GJF_phenotype	doi:10.15387/CMI_HBN	Functional Connectomes Project International Neuroimaging Data-Sharing Initiative	doi:10.15387/CMI_HBN	http://dx.doi.org/10.15387/CMI_HBN	9	male
NDARYB204HKD	Clinician-Administered Assessments	Self-Administered Assessments	Computerized Testing	Fitness Testing	NDARYB204HKD_phenotype	doi:10.15387/CMI_HBN	Functional Connectomes Project International Neuroimaging Data-Sharing Initiative	doi:10.15387/CMI_HBN	http://dx.doi.org/10.15387/CMI_HBN	9	male
NDARHK598YJC	Clinician-Administered Assessments	Self-Administered Assessments	Computerized Testing	Fitness Testing	NDARHK598YJC_phenotype	doi:10.15387/CMI_HBN	Functional Connectomes Project International Neuroimaging Data-Sharing Initiative	doi:10.15387/CMI_HBN	http://dx.doi.org/10.15387/CMI_HBN	9.057951	female	left
NDARCX221CWA	Clinician-Administered Assessments	Self-Administered Assessments	Computerized Testing	Fitness Testing	NDARCX221CWA_phenotype	doi:10.15387/CMI_HBN	Functional Connectomes Project International Neuroimaging Data-Sharing Initiative	doi:10.15387/CMI_HBN	http://dx.doi.org/10.15387/CMI_HBN	9.063883	male	left
NDARNJ894VH2	Clinician-Administered Assessments	Self-Administered Assessments	Computerized Testing	Fitness Testing	NDARNJ894VH2_phenotype	doi:10.15387/CMI_HBN	Functional Connectomes Project International Neuroimaging Data-Sharing Initiative	doi:10.15387/CMI_HBN	http://dx.doi.org/10.15387/CMI_HBN	9.066278	male	right
NDARFL411AT1	Clinician-Administered Assessments	Self-Administered Assessments	Computerized Testing	Fitness Testing	NDARFL411AT1_phenotype	doi:10.15387/CMI_HBN	Functional Connectomes Project International Neuroimaging Data-Sharing Initiative	doi:10.15387/CMI_HBN	http://dx.doi.org/10.15387/CMI_HBN	9.066735	female	left
NDARZH451LRZ	Clinician-Administered Assessments	Self-Administered Assessments	Computerized Testing	Fitness Testing	NDARZH451LRZ_phenotype	doi:10.15387/CMI_HBN	Functional Connectomes Project International Neuroimaging Data-Sharing Initiative	doi:10.15387/CMI_HBN	http://dx.doi.org/10.15387/CMI_HBN	9.069016	male	left
NDARFZ296UNG	Clinician-Administered Assessments	Self-Administered Assessments	Computerized Testing	Fitness Testing	NDARFZ296UNG_phenotype	doi:10.15387/CMI_HBN	Functional Connectomes Project International Neuroimaging Data-Sharing Initiative	doi:10.15387/CMI_HBN	http://dx.doi.org/10.15387/CMI_HBN	9.082591	male	left
NDARZJ460RWZ	Clinician-Administered Assessments	Self-Administered Assessments	Computerized Testing	Fitness Testing	NDARZJ460RWZ_phenotype	doi:10.15387/CMI_HBN	Functional Connectomes Project International Neuroimaging Data-Sharing Initiative	doi:10.15387/CMI_HBN	http://dx.doi.org/10.15387/CMI_HBN	9.086014	male	left
NDARMV247HRA	Clinician-Administered Assessments	Self-Administered Assessments	Computerized Testing	Fitness Testing	NDARMV247HRA_phenotype	doi:10.15387/CMI_HBN	Functional Connectomes Project International Neuroimaging Data-Sharing Initiative	doi:10.15387/CMI_HBN	http://dx.doi.org/10.15387/CMI_HBN	9.094227	female	left
NDARGT022BEW	Clinician-Administered Assessments	Self-Administered Assessments	Computerized Testing	Fitness Testing	NDARGT022BEW_phenotype	doi:10.15387/CMI_HBN	Functional Connectomes Project International Neuroimaging Data-Sharing Initiative	doi:10.15387/CMI_HBN	http://dx.doi.org/10.15387/CMI_HBN	9.102213	male	right
NDARCH798VDM	Clinician-Administered Assessments	Self-Administered Assessments	Computerized Testing	Fitness Testing	NDARCH798VDM_phenotype	doi:10.15387/CMI_HBN	Functional Connectomes Project International Neuroimaging Data-Sharing Initiative	doi:10.15387/CMI_HBN	http://dx.doi.org/10.15387/CMI_HBN	9.1	male
NDARHL358LGQ	Clinician-Administered Assessments	Self-Administered Assessments	Computerized Testing	Fitness Testing	NDARHL358LGQ_phenotype	doi:10.15387/CMI_HBN	Functional Connectomes Project International Neuroimaging Data-Sharing Initiative	doi:10.15387/CMI_HBN	http://dx.doi.org/10.15387/CMI_HBN	9.118297	female	right
NDARFC233RND	Clinician-Administered Assessments	Self-Administered Assessments	Computerized Testing	Fitness Testing	NDARFC233RND_phenotype	doi:10.15387/CMI_HBN	Functional Connectomes Project International Neuroimaging Data-Sharing Initiative	doi:10.15387/CMI_HBN	http://dx.doi.org/10.15387/CMI_HBN	9.2	male
NDARRL660CME	Clinician-Administered Assessments	Self-Administered Assessments	Computerized Testing	Fitness Testing	NDARRL660CME_phenotype	doi:10.15387/CMI_HBN	Functional Connectomes Project International Neuroimaging Data-Sharing Initiative	doi:10.15387/CMI_HBN	http://dx.doi.org/10.15387/CMI_HBN	9.200319	female	left
NDARXG469XGP	Clinician-Administered Assessments	Self-Administered Assessments	Computerized Testing	Fitness Testing	NDARXG469XGP_phenotype	doi:10.15387/CMI_HBN	Functional Connectomes Project International Neuroimaging Data-Sharing Initiative	doi:10.15387/CMI_HBN	http://dx.doi.org/10.15387/CMI_HBN	9.209103	female	right
NDARAK487JJ2	Clinician-Administered Assessments	Self-Administered Assessments	Computerized Testing	Fitness Testing	NDARAK487JJ2_phenotype	doi:10.15387/CMI_HBN	Functional Connectomes Project International Neuroimaging Data-Sharing Initiative	doi:10.15387/CMI_HBN	http://dx.doi.org/10.15387/CMI_HBN	9.2	male
NDARNG309KZ8	Clinician-Administered Assessments	Self-Administered Assessments	Computerized Testing	Fitness Testing	NDARNG309KZ8_phenotype	doi:10.15387/CMI_HBN	Functional Connectomes Project International Neuroimaging Data-Sharing Initiative	doi:10.15387/CMI_HBN	http://dx.doi.org/10.15387/CMI_HBN	9.219712	female	ambidextrous
NDARKM551DA4	Clinician-Administered Assessments	Self-Administered Assessments	Computerized Testing	Fitness Testing	NDARKM551DA4_phenotype	doi:10.15387/CMI_HBN	Functional Connectomes Project International Neuroimaging Data-Sharing Initiative	doi:10.15387/CMI_HBN	http://dx.doi.org/10.15387/CMI_HBN	9.252338	male	left
NDARGE507PRT	Clinician-Administered Assessments	Self-Administered Assessments	Computerized Testing	Fitness Testing	NDARGE507PRT_phenotype	doi:10.15387/CMI_HBN	Functional Connectomes Project International Neuroimaging Data-Sharing Initiative	doi:10.15387/CMI_HBN	http://dx.doi.org/10.15387/CMI_HBN	9.3	female
NDARLP858RAA	Clinician-Administered Assessments	Self-Administered Assessments	Computerized Testing	Fitness Testing	NDARLP858RAA_phenotype	doi:10.15387/CMI_HBN	Functional Connectomes Project International Neuroimaging Data-Sharing Initiative	doi:10.15387/CMI_HBN	http://dx.doi.org/10.15387/CMI_HBN	9.293634	female	left
NDARDJ825GBP	Clinician-Administered Assessments	Self-Administered Assessments	Computerized Testing	Fitness Testing	NDARDJ825GBP_phenotype	doi:10.15387/CMI_HBN	Functional Connectomes Project International Neuroimaging Data-Sharing Initiative	doi:10.15387/CMI_HBN	http://dx.doi.org/10.15387/CMI_HBN	9.293976	male	left
NDARKB547TCK	Clinician-Administered Assessments	Self-Administered Assessments	Computerized Testing	Fitness Testing	NDARKB547TCK_phenotype	doi:10.15387/CMI_HBN	Functional Connectomes Project International Neuroimaging Data-Sharing Initiative	doi:10.15387/CMI_HBN	http://dx.doi.org/10.15387/CMI_HBN	9.34052	female	left
NDARVN666JV7	Clinician-Administered Assessments	Self-Administered Assessments	Computerized Testing	Fitness Testing	NDARVN666JV7_phenotype	doi:10.15387/CMI_HBN	Functional Connectomes Project International Neuroimaging Data-Sharing Initiative	doi:10.15387/CMI_HBN	http://dx.doi.org/10.15387/CMI_HBN	9.356833	male	left
NDARCZ947WU5	Clinician-Administered Assessments	Self-Administered Assessments	Computerized Testing	Fitness Testing	NDARCZ947WU5_phenotype	doi:10.15387/CMI_HBN	Functional Connectomes Project International Neuroimaging Data-Sharing Initiative	doi:10.15387/CMI_HBN	http://dx.doi.org/10.15387/CMI_HBN	9.36459	female	left
NDARTU768MY1	Clinician-Administered Assessments	Self-Administered Assessments	Computerized Testing	Fitness Testing	NDARTU768MY1_phenotype	doi:10.15387/CMI_HBN	Functional Connectomes Project International Neuroimaging Data-Sharing Initiative	doi:10.15387/CMI_HBN	http://dx.doi.org/10.15387/CMI_HBN	9.375998	male	left
NDARTB552HP0	Clinician-Administered Assessments	Self-Administered Assessments	Computerized Testing	Fitness Testing	NDARTB552HP0_phenotype	doi:10.15387/CMI_HBN	Functional Connectomes Project International Neuroimaging Data-Sharing Initiative	doi:10.15387/CMI_HBN	http://dx.doi.org/10.15387/CMI_HBN	9.389915	male	ambidextrous
NDAREU551GPC	Clinician-Administered Assessments	Self-Administered Assessments	Computerized Testing	Fitness Testing	NDAREU551GPC_phenotype	doi:10.15387/CMI_HBN	Functional Connectomes Project International Neuroimaging Data-Sharing Initiative	doi:10.15387/CMI_HBN	http://dx.doi.org/10.15387/CMI_HBN	9.4	female
NDARFF598HGT	Clinician-Administered Assessments	Self-Administered Assessments	Computerized Testing	Fitness Testing	NDARFF598HGT_phenotype	doi:10.15387/CMI_HBN	Functional Connectomes Project International Neuroimaging Data-Sharing Initiative	doi:10.15387/CMI_HBN	http://dx.doi.org/10.15387/CMI_HBN	9.4	female
NDARYZ770NA1	Clinician-Administered Assessments	Self-Administered Assessments	Computerized Testing	Fitness Testing	NDARYZ770NA1_phenotype	doi:10.15387/CMI_HBN	Functional Connectomes Project International Neuroimaging Data-Sharing Initiative	doi:10.15387/CMI_HBN	http://dx.doi.org/10.15387/CMI_HBN	9.452201	male	left
NDARYH480GTD	Clinician-Administered Assessments	Self-Administered Assessments	Computerized Testing	Fitness Testing	NDARYH480GTD_phenotype	doi:10.15387/CMI_HBN	Functional Connectomes Project International Neuroimaging Data-Sharing Initiative	doi:10.15387/CMI_HBN	http://dx.doi.org/10.15387/CMI_HBN	9.472051	female	right
NDARMV410ZFY	Clinician-Administered Assessments	Self-Administered Assessments	Computerized Testing	Fitness Testing	NDARMV410ZFY_phenotype	doi:10.15387/CMI_HBN	Functional Connectomes Project International Neuroimaging Data-Sharing Initiative	doi:10.15387/CMI_HBN	http://dx.doi.org/10.15387/CMI_HBN	9.550878	male	right
NDARWP864WGV	Clinician-Administered Assessments	Self-Administered Assessments	Computerized Testing	Fitness Testing	NDARWP864WGV_phenotype	doi:10.15387/CMI_HBN	Functional Connectomes Project International Neuroimaging Data-Sharing Initiative	doi:10.15387/CMI_HBN	http://dx.doi.org/10.15387/CMI_HBN	9.6	male
NDARDN702GXX	Clinician-Administered Assessments	Self-Administered Assessments	Computerized Testing	Fitness Testing	NDARDN702GXX_phenotype	doi:10.15387/CMI_HBN	Functional Connectomes Project International Neuroimaging Data-Sharing Initiative	doi:10.15387/CMI_HBN	http://dx.doi.org/10.15387/CMI_HBN	9.561829	male	left
NDARFB500HHN	Clinician-Administered Assessments	Self-Administered Assessments	Computerized Testing	Fitness Testing	NDARFB500HHN_phenotype	doi:10.15387/CMI_HBN	Functional Connectomes Project International Neuroimaging Data-Sharing Initiative	doi:10.15387/CMI_HBN	http://dx.doi.org/10.15387/CMI_HBN	9.58088	female	left
NDARXK462WRZ	Clinician-Administered Assessments	Self-Administered Assessments	Computerized Testing	Fitness Testing	NDARXK462WRZ_phenotype	doi:10.15387/CMI_HBN	Functional Connectomes Project International Neuroimaging Data-Sharing Initiative	doi:10.15387/CMI_HBN	http://dx.doi.org/10.15387/CMI_HBN	9.586356	female	left
NDAREK918EC2	Clinician-Administered Assessments	Self-Administered Assessments	Computerized Testing	Fitness Testing	NDAREK918EC2_phenotype	doi:10.15387/CMI_HBN	Functional Connectomes Project International Neuroimaging Data-Sharing Initiative	doi:10.15387/CMI_HBN	http://dx.doi.org/10.15387/CMI_HBN	9.616472	male	ambidextrous
NDARDH637GW8	Clinician-Administered Assessments	Self-Administered Assessments	Computerized Testing	Fitness Testing	NDARDH637GW8_phenotype	doi:10.15387/CMI_HBN	Functional Connectomes Project International Neuroimaging Data-Sharing Initiative	doi:10.15387/CMI_HBN	http://dx.doi.org/10.15387/CMI_HBN	9.6	female
NDARTK185PBH	Clinician-Administered Assessments	Self-Administered Assessments	Computerized Testing	Fitness Testing	NDARTK185PBH_phenotype	doi:10.15387/CMI_HBN	Functional Connectomes Project International Neuroimaging Data-Sharing Initiative	doi:10.15387/CMI_HBN	http://dx.doi.org/10.15387/CMI_HBN	9.641683	female	left
NDARXN047RUT	Clinician-Administered Assessments	Self-Administered Assessments	Computerized Testing	Fitness Testing	NDARXN047RUT_phenotype	doi:10.15387/CMI_HBN	Functional Connectomes Project International Neuroimaging Data-Sharing Initiative	doi:10.15387/CMI_HBN	http://dx.doi.org/10.15387/CMI_HBN	9.649326	male	left
NDARDM425CG2	Clinician-Administered Assessments	Self-Administered Assessments	Computerized Testing	Fitness Testing	NDARDM425CG2_phenotype	doi:10.15387/CMI_HBN	Functional Connectomes Project International Neuroimaging Data-Sharing Initiative	doi:10.15387/CMI_HBN	http://dx.doi.org/10.15387/CMI_HBN	9.649326	male	left
NDARKF615JNZ	Clinician-Administered Assessments	Self-Administered Assessments	Computerized Testing	Fitness Testing	NDARKF615JNZ_phenotype	doi:10.15387/CMI_HBN	Functional Connectomes Project International Neuroimaging Data-Sharing Initiative	doi:10.15387/CMI_HBN	http://dx.doi.org/10.15387/CMI_HBN	9.671229	female	left
NDARNB824ARJ	Clinician-Administered Assessments	Self-Administered Assessments	Computerized Testing	Fitness Testing	NDARNB824ARJ_phenotype	doi:10.15387/CMI_HBN	Functional Connectomes Project International Neuroimaging Data-Sharing Initiative	doi:10.15387/CMI_HBN	http://dx.doi.org/10.15387/CMI_HBN	9.679443	male	left
NDARMR277TT7	Clinician-Administered Assessments	Self-Administered Assessments	Computerized Testing	Fitness Testing	NDARMR277TT7_phenotype	doi:10.15387/CMI_HBN	Functional Connectomes Project International Neuroimaging Data-Sharing Initiative	doi:10.15387/CMI_HBN	http://dx.doi.org/10.15387/CMI_HBN	9.679443	female	right
NDARCN669XPR	Clinician-Administered Assessments	Self-Administered Assessments	Computerized Testing	Fitness Testing	NDARCN669XPR_phenotype	doi:10.15387/CMI_HBN	Functional Connectomes Project International Neuroimaging Data-Sharing Initiative	doi:10.15387/CMI_HBN	http://dx.doi.org/10.15387/CMI_HBN	9.688341	male	left
NDARTP313AGH	Clinician-Administered Assessments	Self-Administered Assessments	Computerized Testing	Fitness Testing	NDARTP313AGH_phenotype	doi:10.15387/CMI_HBN	Functional Connectomes Project International Neuroimaging Data-Sharing Initiative	doi:10.15387/CMI_HBN	http://dx.doi.org/10.15387/CMI_HBN	9.704654	male	left
NDARHP558MGA	Clinician-Administered Assessments	Self-Administered Assessments	Computerized Testing	Fitness Testing	NDARHP558MGA_phenotype	doi:10.15387/CMI_HBN	Functional Connectomes Project International Neuroimaging Data-Sharing Initiative	doi:10.15387/CMI_HBN	http://dx.doi.org/10.15387/CMI_HBN	9.721195	male	left
NDARNE767VAJ	Clinician-Administered Assessments	Self-Administered Assessments	Computerized Testing	Fitness Testing	NDARNE767VAJ_phenotype	doi:10.15387/CMI_HBN	Functional Connectomes Project International Neuroimaging Data-Sharing Initiative	doi:10.15387/CMI_HBN	http://dx.doi.org/10.15387/CMI_HBN	9.7	female
NDARRG415BJM	Clinician-Administered Assessments	Self-Administered Assessments	Computerized Testing	Fitness Testing	NDARRG415BJM_phenotype	doi:10.15387/CMI_HBN	Functional Connectomes Project International Neuroimaging Data-Sharing Initiative	doi:10.15387/CMI_HBN	http://dx.doi.org/10.15387/CMI_HBN	9.7	female
NDARUL341DD2	Clinician-Administered Assessments	Self-Administered Assessments	Computerized Testing	Fitness Testing	NDARUL341DD2_phenotype	doi:10.15387/CMI_HBN	Functional Connectomes Project International Neuroimaging Data-Sharing Initiative	doi:10.15387/CMI_HBN	http://dx.doi.org/10.15387/CMI_HBN	9.743098	male	left
NDARNV332JF2	Clinician-Administered Assessments	Self-Administered Assessments	Computerized Testing	Fitness Testing	NDARNV332JF2_phenotype	doi:10.15387/CMI_HBN	Functional Connectomes Project International Neuroimaging Data-Sharing Initiative	doi:10.15387/CMI_HBN	http://dx.doi.org/10.15387/CMI_HBN	9.76751	male	left
NDARBN187GUQ	Clinician-Administered Assessments	Self-Administered Assessments	Computerized Testing	Fitness Testing	NDARBN187GUQ_phenotype	doi:10.15387/CMI_HBN	Functional Connectomes Project International Neuroimaging Data-Sharing Initiative	doi:10.15387/CMI_HBN	http://dx.doi.org/10.15387/CMI_HBN	9.8	male
NDARDJ585AVY	Clinician-Administered Assessments	Self-Administered Assessments	Computerized Testing	Fitness Testing	NDARDJ585AVY_phenotype	doi:10.15387/CMI_HBN	Functional Connectomes Project International Neuroimaging Data-Sharing Initiative	doi:10.15387/CMI_HBN	http://dx.doi.org/10.15387/CMI_HBN	9.8	male
NDAREK947FYP	Clinician-Administered Assessments	Self-Administered Assessments	Computerized Testing	Fitness Testing	NDAREK947FYP_phenotype	doi:10.15387/CMI_HBN	Functional Connectomes Project International Neuroimaging Data-Sharing Initiative	doi:10.15387/CMI_HBN	http://dx.doi.org/10.15387/CMI_HBN	9.808236	male	right
NDARWV677EFC	Clinician-Administered Assessments	Self-Administered Assessments	Computerized Testing	Fitness Testing	NDARWV677EFC_phenotype	doi:10.15387/CMI_HBN	Functional Connectomes Project International Neuroimaging Data-Sharing Initiative	doi:10.15387/CMI_HBN	http://dx.doi.org/10.15387/CMI_HBN	9.854779	male	left
NDARTH610GMK	Clinician-Administered Assessments	Self-Administered Assessments	Computerized Testing	Fitness Testing	NDARTH610GMK_phenotype	doi:10.15387/CMI_HBN	Functional Connectomes Project International Neuroimaging Data-Sharing Initiative	doi:10.15387/CMI_HBN	http://dx.doi.org/10.15387/CMI_HBN	9.871092	female	left
NDAREK544ENR	Clinician-Administered Assessments	Self-Administered Assessments	Computerized Testing	Fitness Testing	NDAREK544ENR_phenotype	doi:10.15387/CMI_HBN	Functional Connectomes Project International Neuroimaging Data-Sharing Initiative	doi:10.15387/CMI_HBN	http://dx.doi.org/10.15387/CMI_HBN	9.876568	male	left
NDARTF833WXB	Clinician-Administered Assessments	Self-Administered Assessments	Computerized Testing	Fitness Testing	NDARTF833WXB_phenotype	doi:10.15387/CMI_HBN	Functional Connectomes Project International Neuroimaging Data-Sharing Initiative	doi:10.15387/CMI_HBN	http://dx.doi.org/10.15387/CMI_HBN	9.920374	female	left
NDARNZ615UEU	Clinician-Administered Assessments	Self-Administered Assessments	Computerized Testing	Fitness Testing	NDARNZ615UEU_phenotype	doi:10.15387/CMI_HBN	Functional Connectomes Project International Neuroimaging Data-Sharing Initiative	doi:10.15387/CMI_HBN	http://dx.doi.org/10.15387/CMI_HBN	9.920488	male	left
NDARGM610LF0	Clinician-Administered Assessments	Self-Administered Assessments	Computerized Testing	Fitness Testing	NDARGM610LF0_phenotype	doi:10.15387/CMI_HBN	Functional Connectomes Project International Neuroimaging Data-Sharing Initiative	doi:10.15387/CMI_HBN	http://dx.doi.org/10.15387/CMI_HBN	9.947866	male	right
NDARJH925ZCD	Clinician-Administered Assessments	Self-Administered Assessments	Computerized Testing	Fitness Testing	NDARJH925ZCD_phenotype	doi:10.15387/CMI_HBN	Functional Connectomes Project International Neuroimaging Data-Sharing Initiative	doi:10.15387/CMI_HBN	http://dx.doi.org/10.15387/CMI_HBN	9.964179	male	left
NDARKW531ACR	Clinician-Administered Assessments	Self-Administered Assessments	Computerized Testing	Fitness Testing	NDARKW531ACR_phenotype	doi:10.15387/CMI_HBN	Functional Connectomes Project International Neuroimaging Data-Sharing Initiative	doi:10.15387/CMI_HBN	http://dx.doi.org/10.15387/CMI_HBN	10.002623	male	left
NDARDB804YHE	Clinician-Administered Assessments	Self-Administered Assessments	Computerized Testing	Fitness Testing	NDARDB804YHE_phenotype	doi:10.15387/CMI_HBN	Functional Connectomes Project International Neuroimaging Data-Sharing Initiative	doi:10.15387/CMI_HBN	http://dx.doi.org/10.15387/CMI_HBN	10.002623	male	left
NDARBD566RRW	Clinician-Administered Assessments	Self-Administered Assessments	Computerized Testing	Fitness Testing	NDARBD566RRW_phenotype	doi:10.15387/CMI_HBN	Functional Connectomes Project International Neuroimaging Data-Sharing Initiative	doi:10.15387/CMI_HBN	http://dx.doi.org/10.15387/CMI_HBN	10	male
NDARUT792WX7	Clinician-Administered Assessments	Self-Administered Assessments	Computerized Testing	Fitness Testing	NDARUT792WX7_phenotype	doi:10.15387/CMI_HBN	Functional Connectomes Project International Neuroimaging Data-Sharing Initiative	doi:10.15387/CMI_HBN	http://dx.doi.org/10.15387/CMI_HBN	10.005817	female	left
NDARVG436WGG	Clinician-Administered Assessments	Self-Administered Assessments	Computerized Testing	Fitness Testing	NDARVG436WGG_phenotype	doi:10.15387/CMI_HBN	Functional Connectomes Project International Neuroimaging Data-Sharing Initiative	doi:10.15387/CMI_HBN	http://dx.doi.org/10.15387/CMI_HBN	10.011293	male	left
NDARRM363BXZ	Clinician-Administered Assessments	Self-Administered Assessments	Computerized Testing	Fitness Testing	NDARRM363BXZ_phenotype	doi:10.15387/CMI_HBN	Functional Connectomes Project International Neuroimaging Data-Sharing Initiative	doi:10.15387/CMI_HBN	http://dx.doi.org/10.15387/CMI_HBN	10.1	male
NDARHM273AXL	Clinician-Administered Assessments	Self-Administered Assessments	Computerized Testing	Fitness Testing	NDARHM273AXL_phenotype	doi:10.15387/CMI_HBN	Functional Connectomes Project International Neuroimaging Data-Sharing Initiative	doi:10.15387/CMI_HBN	http://dx.doi.org/10.15387/CMI_HBN	10.062742	male	right
NDARTA808DEQ	Clinician-Administered Assessments	Self-Administered Assessments	Computerized Testing	Fitness Testing	NDARTA808DEQ_phenotype	doi:10.15387/CMI_HBN	Functional Connectomes Project International Neuroimaging Data-Sharing Initiative	doi:10.15387/CMI_HBN	http://dx.doi.org/10.15387/CMI_HBN	10.063312	male	left
NDARGC521HNP	Clinician-Administered Assessments	Self-Administered Assessments	Computerized Testing	Fitness Testing	NDARGC521HNP_phenotype	doi:10.15387/CMI_HBN	Functional Connectomes Project International Neuroimaging Data-Sharing Initiative	doi:10.15387/CMI_HBN	http://dx.doi.org/10.15387/CMI_HBN	10.082477	male	left
NDARME656MTN	Clinician-Administered Assessments	Self-Administered Assessments	Computerized Testing	Fitness Testing	NDARME656MTN_phenotype	doi:10.15387/CMI_HBN	Functional Connectomes Project International Neuroimaging Data-Sharing Initiative	doi:10.15387/CMI_HBN	http://dx.doi.org/10.15387/CMI_HBN	10.088067	male	left
NDARME930DE7	Clinician-Administered Assessments	Self-Administered Assessments	Computerized Testing	Fitness Testing	NDARME930DE7_phenotype	doi:10.15387/CMI_HBN	Functional Connectomes Project International Neuroimaging Data-Sharing Initiative	doi:10.15387/CMI_HBN	http://dx.doi.org/10.15387/CMI_HBN	10.123545	female	left
NDARGH492CF1	Clinician-Administered Assessments	Self-Administered Assessments	Computerized Testing	Fitness Testing	NDARGH492CF1_phenotype	doi:10.15387/CMI_HBN	Functional Connectomes Project International Neuroimaging Data-Sharing Initiative	doi:10.15387/CMI_HBN	http://dx.doi.org/10.15387/CMI_HBN	10.1	male
NDARMU488APK	Clinician-Administered Assessments	Self-Administered Assessments	Computerized Testing	Fitness Testing	NDARMU488APK_phenotype	doi:10.15387/CMI_HBN	Functional Connectomes Project International Neuroimaging Data-Sharing Initiative	doi:10.15387/CMI_HBN	http://dx.doi.org/10.15387/CMI_HBN	10.153661	female	left
NDARXL523GHX	Clinician-Administered Assessments	Self-Administered Assessments	Computerized Testing	Fitness Testing	NDARXL523GHX_phenotype	doi:10.15387/CMI_HBN	Functional Connectomes Project International Neuroimaging Data-Sharing Initiative	doi:10.15387/CMI_HBN	http://dx.doi.org/10.15387/CMI_HBN	10.177846	male	left
NDARDL511UND	Clinician-Administered Assessments	Self-Administered Assessments	Computerized Testing	Fitness Testing	NDARDL511UND_phenotype	doi:10.15387/CMI_HBN	Functional Connectomes Project International Neuroimaging Data-Sharing Initiative	doi:10.15387/CMI_HBN	http://dx.doi.org/10.15387/CMI_HBN	10.200205	male	left
NDARAJ366ZFA	Clinician-Administered Assessments	Self-Administered Assessments	Computerized Testing	Fitness Testing	NDARAJ366ZFA_phenotype	doi:10.15387/CMI_HBN	Functional Connectomes Project International Neuroimaging Data-Sharing Initiative	doi:10.15387/CMI_HBN	http://dx.doi.org/10.15387/CMI_HBN	10.211156	male	left
NDARUZ368TA8	Clinician-Administered Assessments	Self-Administered Assessments	Computerized Testing	Fitness Testing	NDARUZ368TA8_phenotype	doi:10.15387/CMI_HBN	Functional Connectomes Project International Neuroimaging Data-Sharing Initiative	doi:10.15387/CMI_HBN	http://dx.doi.org/10.15387/CMI_HBN	10.2	male
NDARMM386PL6	Clinician-Administered Assessments	Self-Administered Assessments	Computerized Testing	Fitness Testing	NDARMM386PL6_phenotype	doi:10.15387/CMI_HBN	Functional Connectomes Project International Neuroimaging Data-Sharing Initiative	doi:10.15387/CMI_HBN	http://dx.doi.org/10.15387/CMI_HBN	10.252338	male	ambidextrous
NDARZJ607YLU	Clinician-Administered Assessments	Self-Administered Assessments	Computerized Testing	Fitness Testing	NDARZJ607YLU_phenotype	doi:10.15387/CMI_HBN	Functional Connectomes Project International Neuroimaging Data-Sharing Initiative	doi:10.15387/CMI_HBN	http://dx.doi.org/10.15387/CMI_HBN	10.3	female
NDARRU137LJ9	Clinician-Administered Assessments	Self-Administered Assessments	Computerized Testing	Fitness Testing	NDARRU137LJ9_phenotype	doi:10.15387/CMI_HBN	Functional Connectomes Project International Neuroimaging Data-Sharing Initiative	doi:10.15387/CMI_HBN	http://dx.doi.org/10.15387/CMI_HBN	10.3	male
NDARBV364MBC	Clinician-Administered Assessments	Self-Administered Assessments	Computerized Testing	Fitness Testing	NDARBV364MBC_phenotype	doi:10.15387/CMI_HBN	Functional Connectomes Project International Neuroimaging Data-Sharing Initiative	doi:10.15387/CMI_HBN	http://dx.doi.org/10.15387/CMI_HBN	10.306525	male	left
NDARJC514CE0	Clinician-Administered Assessments	Self-Administered Assessments	Computerized Testing	Fitness Testing	NDARJC514CE0_phenotype	doi:10.15387/CMI_HBN	Functional Connectomes Project International Neuroimaging Data-Sharing Initiative	doi:10.15387/CMI_HBN	http://dx.doi.org/10.15387/CMI_HBN	10.311886	male	left
NDARWJ204JF3	Clinician-Administered Assessments	Self-Administered Assessments	Computerized Testing	Fitness Testing	NDARWJ204JF3_phenotype	doi:10.15387/CMI_HBN	Functional Connectomes Project International Neuroimaging Data-Sharing Initiative	doi:10.15387/CMI_HBN	http://dx.doi.org/10.15387/CMI_HBN	10.3	male
NDARMY967HNA	Clinician-Administered Assessments	Self-Administered Assessments	Computerized Testing	Fitness Testing	NDARMY967HNA_phenotype	doi:10.15387/CMI_HBN	Functional Connectomes Project International Neuroimaging Data-Sharing Initiative	doi:10.15387/CMI_HBN	http://dx.doi.org/10.15387/CMI_HBN	10.36402	female	left
NDARHM615PJH	Clinician-Administered Assessments	Self-Administered Assessments	Computerized Testing	Fitness Testing	NDARHM615PJH_phenotype	doi:10.15387/CMI_HBN	Functional Connectomes Project International Neuroimaging Data-Sharing Initiative	doi:10.15387/CMI_HBN	http://dx.doi.org/10.15387/CMI_HBN	10.372804	male	left
NDARYA496WZD	Clinician-Administered Assessments	Self-Administered Assessments	Computerized Testing	Fitness Testing	NDARYA496WZD_phenotype	doi:10.15387/CMI_HBN	Functional Connectomes Project International Neuroimaging Data-Sharing Initiative	doi:10.15387/CMI_HBN	http://dx.doi.org/10.15387/CMI_HBN	10.4	male
NDARLA623HN3	Clinician-Administered Assessments	Self-Administered Assessments	Computerized Testing	Fitness Testing	NDARLA623HN3_phenotype	doi:10.15387/CMI_HBN	Functional Connectomes Project International Neuroimaging Data-Sharing Initiative	doi:10.15387/CMI_HBN	http://dx.doi.org/10.15387/CMI_HBN	10.4	male
NDARJK085PZL	Clinician-Administered Assessments	Self-Administered Assessments	Computerized Testing	Fitness Testing	NDARJK085PZL_phenotype	doi:10.15387/CMI_HBN	Functional Connectomes Project International Neuroimaging Data-Sharing Initiative	doi:10.15387/CMI_HBN	http://dx.doi.org/10.15387/CMI_HBN	10.405087	female	left
NDARXN425ZJB	Clinician-Administered Assessments	Self-Administered Assessments	Computerized Testing	Fitness Testing	NDARXN425ZJB_phenotype	doi:10.15387/CMI_HBN	Functional Connectomes Project International Neuroimaging Data-Sharing Initiative	doi:10.15387/CMI_HBN	http://dx.doi.org/10.15387/CMI_HBN	10.438284	female	left
NDARGU485JJA	Clinician-Administered Assessments	Self-Administered Assessments	Computerized Testing	Fitness Testing	NDARGU485JJA_phenotype	doi:10.15387/CMI_HBN	Functional Connectomes Project International Neuroimaging Data-Sharing Initiative	doi:10.15387/CMI_HBN	http://dx.doi.org/10.15387/CMI_HBN	10.438398	male	left
NDARRX999BX0	Clinician-Administered Assessments	Self-Administered Assessments	Computerized Testing	Fitness Testing	NDARRX999BX0_phenotype	doi:10.15387/CMI_HBN	Functional Connectomes Project International Neuroimaging Data-Sharing Initiative	doi:10.15387/CMI_HBN	http://dx.doi.org/10.15387/CMI_HBN	10.4	female
NDARAV894XWD	Clinician-Administered Assessments	Self-Administered Assessments	Computerized Testing	Fitness Testing	NDARAV894XWD_phenotype	doi:10.15387/CMI_HBN	Functional Connectomes Project International Neuroimaging Data-Sharing Initiative	doi:10.15387/CMI_HBN	http://dx.doi.org/10.15387/CMI_HBN	10.468628	male	left
NDARFW444PN1	Clinician-Administered Assessments	Self-Administered Assessments	Computerized Testing	Fitness Testing	NDARFW444PN1_phenotype	doi:10.15387/CMI_HBN	Functional Connectomes Project International Neuroimaging Data-Sharing Initiative	doi:10.15387/CMI_HBN	http://dx.doi.org/10.15387/CMI_HBN	10.478895	female	left
NDARRE333EKT	Clinician-Administered Assessments	Self-Administered Assessments	Computerized Testing	Fitness Testing	NDARRE333EKT_phenotype	doi:10.15387/CMI_HBN	Functional Connectomes Project International Neuroimaging Data-Sharing Initiative	doi:10.15387/CMI_HBN	http://dx.doi.org/10.15387/CMI_HBN	10.495322	female	left
NDARWR732NZE	Clinician-Administered Assessments	Self-Administered Assessments	Computerized Testing	Fitness Testing	NDARWR732NZE_phenotype	doi:10.15387/CMI_HBN	Functional Connectomes Project International Neuroimaging Data-Sharing Initiative	doi:10.15387/CMI_HBN	http://dx.doi.org/10.15387/CMI_HBN	10.49806	male	left
NDARFK610GY5	Clinician-Administered Assessments	Self-Administered Assessments	Computerized Testing	Fitness Testing	NDARFK610GY5_phenotype	doi:10.15387/CMI_HBN	Functional Connectomes Project International Neuroimaging Data-Sharing Initiative	doi:10.15387/CMI_HBN	http://dx.doi.org/10.15387/CMI_HBN	10.520419	male	left
NDARJM708VGE	Clinician-Administered Assessments	Self-Administered Assessments	Computerized Testing	Fitness Testing	NDARJM708VGE_phenotype	doi:10.15387/CMI_HBN	Functional Connectomes Project International Neuroimaging Data-Sharing Initiative	doi:10.15387/CMI_HBN	http://dx.doi.org/10.15387/CMI_HBN	10.553045	male	left
NDARNL599TMZ	Clinician-Administered Assessments	Self-Administered Assessments	Computerized Testing	Fitness Testing	NDARNL599TMZ_phenotype	doi:10.15387/CMI_HBN	Functional Connectomes Project International Neuroimaging Data-Sharing Initiative	doi:10.15387/CMI_HBN	http://dx.doi.org/10.15387/CMI_HBN	10.556011	female	left
NDARUM569EV1	Clinician-Administered Assessments	Self-Administered Assessments	Computerized Testing	Fitness Testing	NDARUM569EV1_phenotype	doi:10.15387/CMI_HBN	Functional Connectomes Project International Neuroimaging Data-Sharing Initiative	doi:10.15387/CMI_HBN	http://dx.doi.org/10.15387/CMI_HBN	10.561601	male	right
NDARYL272HDW	Clinician-Administered Assessments	Self-Administered Assessments	Computerized Testing	Fitness Testing	NDARYL272HDW_phenotype	doi:10.15387/CMI_HBN	Functional Connectomes Project International Neuroimaging Data-Sharing Initiative	doi:10.15387/CMI_HBN	http://dx.doi.org/10.15387/CMI_HBN	10.561715	male	left
NDARPP703NX4	Clinician-Administered Assessments	Self-Administered Assessments	Computerized Testing	Fitness Testing	NDARPP703NX4_phenotype	doi:10.15387/CMI_HBN	Functional Connectomes Project International Neuroimaging Data-Sharing Initiative	doi:10.15387/CMI_HBN	http://dx.doi.org/10.15387/CMI_HBN	10.580766	male	left
NDARRA314KW4	Clinician-Administered Assessments	Self-Administered Assessments	Computerized Testing	Fitness Testing	NDARRA314KW4_phenotype	doi:10.15387/CMI_HBN	Functional Connectomes Project International Neuroimaging Data-Sharing Initiative	doi:10.15387/CMI_HBN	http://dx.doi.org/10.15387/CMI_HBN	10.6	male
NDARMH625WKL	Clinician-Administered Assessments	Self-Administered Assessments	Computerized Testing	Fitness Testing	NDARMH625WKL_phenotype	doi:10.15387/CMI_HBN	Functional Connectomes Project International Neuroimaging Data-Sharing Initiative	doi:10.15387/CMI_HBN	http://dx.doi.org/10.15387/CMI_HBN	10.586128	male	left
NDARMC759CX3	Clinician-Administered Assessments	Self-Administered Assessments	Computerized Testing	Fitness Testing	NDARMC759CX3_phenotype	doi:10.15387/CMI_HBN	Functional Connectomes Project International Neuroimaging Data-Sharing Initiative	doi:10.15387/CMI_HBN	http://dx.doi.org/10.15387/CMI_HBN	10.654574	female	left
NDARKX486BDT	Clinician-Administered Assessments	Self-Administered Assessments	Computerized Testing	Fitness Testing	NDARKX486BDT_phenotype	doi:10.15387/CMI_HBN	Functional Connectomes Project International Neuroimaging Data-Sharing Initiative	doi:10.15387/CMI_HBN	http://dx.doi.org/10.15387/CMI_HBN	10.7	female
NDARUV418FB8	Clinician-Administered Assessments	Self-Administered Assessments	Computerized Testing	Fitness Testing	NDARUV418FB8_phenotype	doi:10.15387/CMI_HBN	Functional Connectomes Project International Neuroimaging Data-Sharing Initiative	doi:10.15387/CMI_HBN	http://dx.doi.org/10.15387/CMI_HBN	10.695185	female	left
NDARAN385MDH	Clinician-Administered Assessments	Self-Administered Assessments	Computerized Testing	Fitness Testing	NDARAN385MDH_phenotype	doi:10.15387/CMI_HBN	Functional Connectomes Project International Neuroimaging Data-Sharing Initiative	doi:10.15387/CMI_HBN	http://dx.doi.org/10.15387/CMI_HBN	10.708875	male	left
NDARPF179GNV	Clinician-Administered Assessments	Self-Administered Assessments	Computerized Testing	Fitness Testing	NDARPF179GNV_phenotype	doi:10.15387/CMI_HBN	Functional Connectomes Project International Neuroimaging Data-Sharing Initiative	doi:10.15387/CMI_HBN	http://dx.doi.org/10.15387/CMI_HBN	10.712069	male	left
NDARGM540EV8	Clinician-Administered Assessments	Self-Administered Assessments	Computerized Testing	Fitness Testing	NDARGM540EV8_phenotype	doi:10.15387/CMI_HBN	Functional Connectomes Project International Neuroimaging Data-Sharing Initiative	doi:10.15387/CMI_HBN	http://dx.doi.org/10.15387/CMI_HBN	10.722564	female	left
NDARYP516VUU	Clinician-Administered Assessments	Self-Administered Assessments	Computerized Testing	Fitness Testing	NDARYP516VUU_phenotype	doi:10.15387/CMI_HBN	Functional Connectomes Project International Neuroimaging Data-Sharing Initiative	doi:10.15387/CMI_HBN	http://dx.doi.org/10.15387/CMI_HBN	10.8	female
NDARZV766YXP	Clinician-Administered Assessments	Self-Administered Assessments	Computerized Testing	Fitness Testing	NDARZV766YXP_phenotype	doi:10.15387/CMI_HBN	Functional Connectomes Project International Neuroimaging Data-Sharing Initiative	doi:10.15387/CMI_HBN	http://dx.doi.org/10.15387/CMI_HBN	10.788272	male	left
NDARTK657DV6	Clinician-Administered Assessments	Self-Administered Assessments	Computerized Testing	Fitness Testing	NDARTK657DV6_phenotype	doi:10.15387/CMI_HBN	Functional Connectomes Project International Neuroimaging Data-Sharing Initiative	doi:10.15387/CMI_HBN	http://dx.doi.org/10.15387/CMI_HBN	10.799224	male	right
NDARLZ228PCB	Clinician-Administered Assessments	Self-Administered Assessments	Computerized Testing	Fitness Testing	NDARLZ228PCB_phenotype	doi:10.15387/CMI_HBN	Functional Connectomes Project International Neuroimaging Data-Sharing Initiative	doi:10.15387/CMI_HBN	http://dx.doi.org/10.15387/CMI_HBN	10.830025	female	right
NDARVN415VF6	Clinician-Administered Assessments	Self-Administered Assessments	Computerized Testing	Fitness Testing	NDARVN415VF6_phenotype	doi:10.15387/CMI_HBN	Functional Connectomes Project International Neuroimaging Data-Sharing Initiative	doi:10.15387/CMI_HBN	http://dx.doi.org/10.15387/CMI_HBN	10.8	male
NDARYZ143NTF	Clinician-Administered Assessments	Self-Administered Assessments	Computerized Testing	Fitness Testing	NDARYZ143NTF_phenotype	doi:10.15387/CMI_HBN	Functional Connectomes Project International Neuroimaging Data-Sharing Initiative	doi:10.15387/CMI_HBN	http://dx.doi.org/10.15387/CMI_HBN	10.8	female
NDARHJ523XGB	Clinician-Administered Assessments	Self-Administered Assessments	Computerized Testing	Fitness Testing	NDARHJ523XGB_phenotype	doi:10.15387/CMI_HBN	Functional Connectomes Project International Neuroimaging Data-Sharing Initiative	doi:10.15387/CMI_HBN	http://dx.doi.org/10.15387/CMI_HBN	10.834816	female	left
NDARVG148WHV	Clinician-Administered Assessments	Self-Administered Assessments	Computerized Testing	Fitness Testing	NDARVG148WHV_phenotype	doi:10.15387/CMI_HBN	Functional Connectomes Project International Neuroimaging Data-Sharing Initiative	doi:10.15387/CMI_HBN	http://dx.doi.org/10.15387/CMI_HBN	10.835158	male	left
NDARKL327VRH	Clinician-Administered Assessments	Self-Administered Assessments	Computerized Testing	Fitness Testing	NDARKL327VRH_phenotype	doi:10.15387/CMI_HBN	Functional Connectomes Project International Neuroimaging Data-Sharing Initiative	doi:10.15387/CMI_HBN	http://dx.doi.org/10.15387/CMI_HBN	10.86767	male	left
NDARTY625VHZ	Clinician-Administered Assessments	Self-Administered Assessments	Computerized Testing	Fitness Testing	NDARTY625VHZ_phenotype	doi:10.15387/CMI_HBN	Functional Connectomes Project International Neuroimaging Data-Sharing Initiative	doi:10.15387/CMI_HBN	http://dx.doi.org/10.15387/CMI_HBN	10.876454	male	left
NDARND085WZK	Clinician-Administered Assessments	Self-Administered Assessments	Computerized Testing	Fitness Testing	NDARND085WZK_phenotype	doi:10.15387/CMI_HBN	Functional Connectomes Project International Neuroimaging Data-Sharing Initiative	doi:10.15387/CMI_HBN	http://dx.doi.org/10.15387/CMI_HBN	10.881473	male	left
NDAREB137MG8	Clinician-Administered Assessments	Self-Administered Assessments	Computerized Testing	Fitness Testing	NDAREB137MG8_phenotype	doi:10.15387/CMI_HBN	Functional Connectomes Project International Neuroimaging Data-Sharing Initiative	doi:10.15387/CMI_HBN	http://dx.doi.org/10.15387/CMI_HBN	10.9	male
NDARZG263HRK	Clinician-Administered Assessments	Self-Administered Assessments	Computerized Testing	Fitness Testing	NDARZG263HRK_phenotype	doi:10.15387/CMI_HBN	Functional Connectomes Project International Neuroimaging Data-Sharing Initiative	doi:10.15387/CMI_HBN	http://dx.doi.org/10.15387/CMI_HBN	10.925849	female	left
NDARPZ621ZLE	Clinician-Administered Assessments	Self-Administered Assessments	Computerized Testing	Fitness Testing	NDARPZ621ZLE_phenotype	doi:10.15387/CMI_HBN	Functional Connectomes Project International Neuroimaging Data-Sharing Initiative	doi:10.15387/CMI_HBN	http://dx.doi.org/10.15387/CMI_HBN	10.928473	male	left
NDARHP656DLC	Clinician-Administered Assessments	Self-Administered Assessments	Computerized Testing	Fitness Testing	NDARHP656DLC_phenotype	doi:10.15387/CMI_HBN	Functional Connectomes Project International Neuroimaging Data-Sharing Initiative	doi:10.15387/CMI_HBN	http://dx.doi.org/10.15387/CMI_HBN	10.936459	male	left
NDARKU043JMU	Clinician-Administered Assessments	Self-Administered Assessments	Computerized Testing	Fitness Testing	NDARKU043JMU_phenotype	doi:10.15387/CMI_HBN	Functional Connectomes Project International Neuroimaging Data-Sharing Initiative	doi:10.15387/CMI_HBN	http://dx.doi.org/10.15387/CMI_HBN	11	male
NDARKV482FU9	Clinician-Administered Assessments	Self-Administered Assessments	Computerized Testing	Fitness Testing	NDARKV482FU9_phenotype	doi:10.15387/CMI_HBN	Functional Connectomes Project International Neuroimaging Data-Sharing Initiative	doi:10.15387/CMI_HBN	http://dx.doi.org/10.15387/CMI_HBN	10.977298	male	left
NDARJP489HCE	Clinician-Administered Assessments	Self-Administered Assessments	Computerized Testing	Fitness Testing	NDARJP489HCE_phenotype	doi:10.15387/CMI_HBN	Functional Connectomes Project International Neuroimaging Data-Sharing Initiative	doi:10.15387/CMI_HBN	http://dx.doi.org/10.15387/CMI_HBN	10.98882	female	ambidextrous
NDARWK065NJ9	Clinician-Administered Assessments	Self-Administered Assessments	Computerized Testing	Fitness Testing	NDARWK065NJ9_phenotype	doi:10.15387/CMI_HBN	Functional Connectomes Project International Neuroimaging Data-Sharing Initiative	doi:10.15387/CMI_HBN	http://dx.doi.org/10.15387/CMI_HBN	10.990873	male	left
NDARJF045MHG	Clinician-Administered Assessments	Self-Administered Assessments	Computerized Testing	Fitness Testing	NDARJF045MHG_phenotype	doi:10.15387/CMI_HBN	Functional Connectomes Project International Neuroimaging Data-Sharing Initiative	doi:10.15387/CMI_HBN	http://dx.doi.org/10.15387/CMI_HBN	11	male
NDARNE758RD6	Clinician-Administered Assessments	Self-Administered Assessments	Computerized Testing	Fitness Testing	NDARNE758RD6_phenotype	doi:10.15387/CMI_HBN	Functional Connectomes Project International Neuroimaging Data-Sharing Initiative	doi:10.15387/CMI_HBN	http://dx.doi.org/10.15387/CMI_HBN	11.016084	male	left
NDARWZ709DLY	Clinician-Administered Assessments	Self-Administered Assessments	Computerized Testing	Fitness Testing	NDARWZ709DLY_phenotype	doi:10.15387/CMI_HBN	Functional Connectomes Project International Neuroimaging Data-Sharing Initiative	doi:10.15387/CMI_HBN	http://dx.doi.org/10.15387/CMI_HBN	11.02099	female	left
NDARLG943AAN	Clinician-Administered Assessments	Self-Administered Assessments	Computerized Testing	Fitness Testing	NDARLG943AAN_phenotype	doi:10.15387/CMI_HBN	Functional Connectomes Project International Neuroimaging Data-Sharing Initiative	doi:10.15387/CMI_HBN	http://dx.doi.org/10.15387/CMI_HBN	11.054414	male	ambidextrous
NDARHF904CWB	Clinician-Administered Assessments	Self-Administered Assessments	Computerized Testing	Fitness Testing	NDARHF904CWB_phenotype	doi:10.15387/CMI_HBN	Functional Connectomes Project International Neuroimaging Data-Sharing Initiative	doi:10.15387/CMI_HBN	http://dx.doi.org/10.15387/CMI_HBN	11.081336	male	left
NDARWM654UTC	Clinician-Administered Assessments	Self-Administered Assessments	Computerized Testing	Fitness Testing	NDARWM654UTC_phenotype	doi:10.15387/CMI_HBN	Functional Connectomes Project International Neuroimaging Data-Sharing Initiative	doi:10.15387/CMI_HBN	http://dx.doi.org/10.15387/CMI_HBN	11.1	female
NDARTK435YWU	Clinician-Administered Assessments	Self-Administered Assessments	Computerized Testing	Fitness Testing	NDARTK435YWU_phenotype	doi:10.15387/CMI_HBN	Functional Connectomes Project International Neuroimaging Data-Sharing Initiative	doi:10.15387/CMI_HBN	http://dx.doi.org/10.15387/CMI_HBN	11.1	female
NDARYB446NEC	Clinician-Administered Assessments	Self-Administered Assessments	Computerized Testing	Fitness Testing	NDARYB446NEC_phenotype	doi:10.15387/CMI_HBN	Functional Connectomes Project International Neuroimaging Data-Sharing Initiative	doi:10.15387/CMI_HBN	http://dx.doi.org/10.15387/CMI_HBN	11.1	female
NDARRY867DY4	Clinician-Administered Assessments	Self-Administered Assessments	Computerized Testing	Fitness Testing	NDARRY867DY4_phenotype	doi:10.15387/CMI_HBN	Functional Connectomes Project International Neuroimaging Data-Sharing Initiative	doi:10.15387/CMI_HBN	http://dx.doi.org/10.15387/CMI_HBN	11.1	female
NDARAU447JZH	Clinician-Administered Assessments	Self-Administered Assessments	Computerized Testing	Fitness Testing	NDARAU447JZH_phenotype	doi:10.15387/CMI_HBN	Functional Connectomes Project International Neuroimaging Data-Sharing Initiative	doi:10.15387/CMI_HBN	http://dx.doi.org/10.15387/CMI_HBN	11.2	female
NDARJZ217VJ6	Clinician-Administered Assessments	Self-Administered Assessments	Computerized Testing	Fitness Testing	NDARJZ217VJ6_phenotype	doi:10.15387/CMI_HBN	Functional Connectomes Project International Neuroimaging Data-Sharing Initiative	doi:10.15387/CMI_HBN	http://dx.doi.org/10.15387/CMI_HBN	11.182865	male	left
NDARBP894XHG	Clinician-Administered Assessments	Self-Administered Assessments	Computerized Testing	Fitness Testing	NDARBP894XHG_phenotype	doi:10.15387/CMI_HBN	Functional Connectomes Project International Neuroimaging Data-Sharing Initiative	doi:10.15387/CMI_HBN	http://dx.doi.org/10.15387/CMI_HBN	11.2	male
NDARAN461TGQ	Clinician-Administered Assessments	Self-Administered Assessments	Computerized Testing	Fitness Testing	NDARAN461TGQ_phenotype	doi:10.15387/CMI_HBN	Functional Connectomes Project International Neuroimaging Data-Sharing Initiative	doi:10.15387/CMI_HBN	http://dx.doi.org/10.15387/CMI_HBN	11.2	male
NDARVH070WH6	Clinician-Administered Assessments	Self-Administered Assessments	Computerized Testing	Fitness Testing	NDARVH070WH6_phenotype	doi:10.15387/CMI_HBN	Functional Connectomes Project International Neuroimaging Data-Sharing Initiative	doi:10.15387/CMI_HBN	http://dx.doi.org/10.15387/CMI_HBN	11.235112	male	left
NDAREY721PVD	Clinician-Administered Assessments	Self-Administered Assessments	Computerized Testing	Fitness Testing	NDAREY721PVD_phenotype	doi:10.15387/CMI_HBN	Functional Connectomes Project International Neuroimaging Data-Sharing Initiative	doi:10.15387/CMI_HBN	http://dx.doi.org/10.15387/CMI_HBN	11.3	male
NDARHX877BLQ	Clinician-Administered Assessments	Self-Administered Assessments	Computerized Testing	Fitness Testing	NDARHX877BLQ_phenotype	doi:10.15387/CMI_HBN	Functional Connectomes Project International Neuroimaging Data-Sharing Initiative	doi:10.15387/CMI_HBN	http://dx.doi.org/10.15387/CMI_HBN	11.33858	female	left
NDARVV248VW0	Clinician-Administered Assessments	Self-Administered Assessments	Computerized Testing	Fitness Testing	NDARVV248VW0_phenotype	doi:10.15387/CMI_HBN	Functional Connectomes Project International Neuroimaging Data-Sharing Initiative	doi:10.15387/CMI_HBN	http://dx.doi.org/10.15387/CMI_HBN	11.3	female
NDARNJ715JPV	Clinician-Administered Assessments	Self-Administered Assessments	Computerized Testing	Fitness Testing	NDARNJ715JPV_phenotype	doi:10.15387/CMI_HBN	Functional Connectomes Project International Neuroimaging Data-Sharing Initiative	doi:10.15387/CMI_HBN	http://dx.doi.org/10.15387/CMI_HBN	11.366643	female	ambidextrous
NDARBB854DRN	Clinician-Administered Assessments	Self-Administered Assessments	Computerized Testing	Fitness Testing	NDARBB854DRN_phenotype	doi:10.15387/CMI_HBN	Functional Connectomes Project International Neuroimaging Data-Sharing Initiative	doi:10.15387/CMI_HBN	http://dx.doi.org/10.15387/CMI_HBN	11.3906	male	left
NDARWB685NUG	Clinician-Administered Assessments	Self-Administered Assessments	Computerized Testing	Fitness Testing	NDARWB685NUG_phenotype	doi:10.15387/CMI_HBN	Functional Connectomes Project International Neuroimaging Data-Sharing Initiative	doi:10.15387/CMI_HBN	http://dx.doi.org/10.15387/CMI_HBN	11.409765	female	left
NDARLX063ZUX	Clinician-Administered Assessments	Self-Administered Assessments	Computerized Testing	Fitness Testing	NDARLX063ZUX_phenotype	doi:10.15387/CMI_HBN	Functional Connectomes Project International Neuroimaging Data-Sharing Initiative	doi:10.15387/CMI_HBN	http://dx.doi.org/10.15387/CMI_HBN	11.4	male
NDARDW769HTK	Clinician-Administered Assessments	Self-Administered Assessments	Computerized Testing	Fitness Testing	NDARDW769HTK_phenotype	doi:10.15387/CMI_HBN	Functional Connectomes Project International Neuroimaging Data-Sharing Initiative	doi:10.15387/CMI_HBN	http://dx.doi.org/10.15387/CMI_HBN	11.4	male
NDARUX114RGJ	Clinician-Administered Assessments	Self-Administered Assessments	Computerized Testing	Fitness Testing	NDARUX114RGJ_phenotype	doi:10.15387/CMI_HBN	Functional Connectomes Project International Neuroimaging Data-Sharing Initiative	doi:10.15387/CMI_HBN	http://dx.doi.org/10.15387/CMI_HBN	11.445471	male	left
NDARGL963HU4	Clinician-Administered Assessments	Self-Administered Assessments	Computerized Testing	Fitness Testing	NDARGL963HU4_phenotype	doi:10.15387/CMI_HBN	Functional Connectomes Project International Neuroimaging Data-Sharing Initiative	doi:10.15387/CMI_HBN	http://dx.doi.org/10.15387/CMI_HBN	11.519849	female	left
NDARNN368BDH	Clinician-Administered Assessments	Self-Administered Assessments	Computerized Testing	Fitness Testing	NDARNN368BDH_phenotype	doi:10.15387/CMI_HBN	Functional Connectomes Project International Neuroimaging Data-Sharing Initiative	doi:10.15387/CMI_HBN	http://dx.doi.org/10.15387/CMI_HBN	11.5	male
NDARAG139HKA	Clinician-Administered Assessments	Self-Administered Assessments	Computerized Testing	Fitness Testing	NDARAG139HKA_phenotype	doi:10.15387/CMI_HBN	Functional Connectomes Project International Neuroimaging Data-Sharing Initiative	doi:10.15387/CMI_HBN	http://dx.doi.org/10.15387/CMI_HBN	11.5	male
NDARRB879NMU	Clinician-Administered Assessments	Self-Administered Assessments	Computerized Testing	Fitness Testing	NDARRB879NMU_phenotype	doi:10.15387/CMI_HBN	Functional Connectomes Project International Neuroimaging Data-Sharing Initiative	doi:10.15387/CMI_HBN	http://dx.doi.org/10.15387/CMI_HBN	11.6	male
NDARUF104ZRZ	Clinician-Administered Assessments	Self-Administered Assessments	Computerized Testing	Fitness Testing	NDARUF104ZRZ_phenotype	doi:10.15387/CMI_HBN	Functional Connectomes Project International Neuroimaging Data-Sharing Initiative	doi:10.15387/CMI_HBN	http://dx.doi.org/10.15387/CMI_HBN	11.6	female
NDARHX739YBW	Clinician-Administered Assessments	Self-Administered Assessments	Computerized Testing	Fitness Testing	NDARHX739YBW_phenotype	doi:10.15387/CMI_HBN	Functional Connectomes Project International Neuroimaging Data-Sharing Initiative	doi:10.15387/CMI_HBN	http://dx.doi.org/10.15387/CMI_HBN	11.727583	male	right
NDARDN770HY6	Clinician-Administered Assessments	Self-Administered Assessments	Computerized Testing	Fitness Testing	NDARDN770HY6_phenotype	doi:10.15387/CMI_HBN	Functional Connectomes Project International Neuroimaging Data-Sharing Initiative	doi:10.15387/CMI_HBN	http://dx.doi.org/10.15387/CMI_HBN	11.758042	male	left
NDARRJ763GUF	Clinician-Administered Assessments	Self-Administered Assessments	Computerized Testing	Fitness Testing	NDARRJ763GUF_phenotype	doi:10.15387/CMI_HBN	Functional Connectomes Project International Neuroimaging Data-Sharing Initiative	doi:10.15387/CMI_HBN	http://dx.doi.org/10.15387/CMI_HBN	11.79101	male	left
NDAREL063PMX	Clinician-Administered Assessments	Self-Administered Assessments	Computerized Testing	Fitness Testing	NDAREL063PMX_phenotype	doi:10.15387/CMI_HBN	Functional Connectomes Project International Neuroimaging Data-Sharing Initiative	doi:10.15387/CMI_HBN	http://dx.doi.org/10.15387/CMI_HBN	11.806753	male	left
NDARHR944BBY	Clinician-Administered Assessments	Self-Administered Assessments	Computerized Testing	Fitness Testing	NDARHR944BBY_phenotype	doi:10.15387/CMI_HBN	Functional Connectomes Project International Neuroimaging Data-Sharing Initiative	doi:10.15387/CMI_HBN	http://dx.doi.org/10.15387/CMI_HBN	11.826374	female	ambidextrous
NDARNU282ZYZ	Clinician-Administered Assessments	Self-Administered Assessments	Computerized Testing	Fitness Testing	NDARNU282ZYZ_phenotype	doi:10.15387/CMI_HBN	Functional Connectomes Project International Neuroimaging Data-Sharing Initiative	doi:10.15387/CMI_HBN	http://dx.doi.org/10.15387/CMI_HBN	11.9	female
NDARTP190KAN	Clinician-Administered Assessments	Self-Administered Assessments	Computerized Testing	Fitness Testing	NDARTP190KAN_phenotype	doi:10.15387/CMI_HBN	Functional Connectomes Project International Neuroimaging Data-Sharing Initiative	doi:10.15387/CMI_HBN	http://dx.doi.org/10.15387/CMI_HBN	11.9	male
NDARCT933HF2	Clinician-Administered Assessments	Self-Administered Assessments	Computerized Testing	Fitness Testing	NDARCT933HF2_phenotype	doi:10.15387/CMI_HBN	Functional Connectomes Project International Neuroimaging Data-Sharing Initiative	doi:10.15387/CMI_HBN	http://dx.doi.org/10.15387/CMI_HBN	11.875199	male	right
NDARDK983BDA	Clinician-Administered Assessments	Self-Administered Assessments	Computerized Testing	Fitness Testing	NDARDK983BDA_phenotype	doi:10.15387/CMI_HBN	Functional Connectomes Project International Neuroimaging Data-Sharing Initiative	doi:10.15387/CMI_HBN	http://dx.doi.org/10.15387/CMI_HBN	11.914099	female	ambidextrous
NDARFJ302HVD	Clinician-Administered Assessments	Self-Administered Assessments	Computerized Testing	Fitness Testing	NDARFJ302HVD_phenotype	doi:10.15387/CMI_HBN	Functional Connectomes Project International Neuroimaging Data-Sharing Initiative	doi:10.15387/CMI_HBN	http://dx.doi.org/10.15387/CMI_HBN	11.9	female
NDARYP495KFK	Clinician-Administered Assessments	Self-Administered Assessments	Computerized Testing	Fitness Testing	NDARYP495KFK_phenotype	doi:10.15387/CMI_HBN	Functional Connectomes Project International Neuroimaging Data-Sharing Initiative	doi:10.15387/CMI_HBN	http://dx.doi.org/10.15387/CMI_HBN	11.949121	female	left
NDARFN452VPC	Clinician-Administered Assessments	Self-Administered Assessments	Computerized Testing	Fitness Testing	NDARFN452VPC_phenotype	doi:10.15387/CMI_HBN	Functional Connectomes Project International Neuroimaging Data-Sharing Initiative	doi:10.15387/CMI_HBN	http://dx.doi.org/10.15387/CMI_HBN	11.960643	female	left
NDARUD764NFJ	Clinician-Administered Assessments	Self-Administered Assessments	Computerized Testing	Fitness Testing	NDARUD764NFJ_phenotype	doi:10.15387/CMI_HBN	Functional Connectomes Project International Neuroimaging Data-Sharing Initiative	doi:10.15387/CMI_HBN	http://dx.doi.org/10.15387/CMI_HBN	11.960757	female	left
NDARAX573RMT	Clinician-Administered Assessments	Self-Administered Assessments	Computerized Testing	Fitness Testing	NDARAX573RMT_phenotype	doi:10.15387/CMI_HBN	Functional Connectomes Project International Neuroimaging Data-Sharing Initiative	doi:10.15387/CMI_HBN	http://dx.doi.org/10.15387/CMI_HBN	12	female
NDARAA536PTU	Clinician-Administered Assessments	Self-Administered Assessments	Computerized Testing	Fitness Testing	NDARAA536PTU_phenotype	doi:10.15387/CMI_HBN	Functional Connectomes Project International Neuroimaging Data-Sharing Initiative	doi:10.15387/CMI_HBN	http://dx.doi.org/10.15387/CMI_HBN	11.998402	male	right
NDARVG461LA2	Clinician-Administered Assessments	Self-Administered Assessments	Computerized Testing	Fitness Testing	NDARVG461LA2_phenotype	doi:10.15387/CMI_HBN	Functional Connectomes Project International Neuroimaging Data-Sharing Initiative	doi:10.15387/CMI_HBN	http://dx.doi.org/10.15387/CMI_HBN	12.012662	female	left
NDARXU715EGL	Clinician-Administered Assessments	Self-Administered Assessments	Computerized Testing	Fitness Testing	NDARXU715EGL_phenotype	doi:10.15387/CMI_HBN	Functional Connectomes Project International Neuroimaging Data-Sharing Initiative	doi:10.15387/CMI_HBN	http://dx.doi.org/10.15387/CMI_HBN	12.031371	male	left
NDARDW069YC8	Clinician-Administered Assessments	Self-Administered Assessments	Computerized Testing	Fitness Testing	NDARDW069YC8_phenotype	doi:10.15387/CMI_HBN	Functional Connectomes Project International Neuroimaging Data-Sharing Initiative	doi:10.15387/CMI_HBN	http://dx.doi.org/10.15387/CMI_HBN	12	female
NDARXV930FRQ	Clinician-Administered Assessments	Self-Administered Assessments	Computerized Testing	Fitness Testing	NDARXV930FRQ_phenotype	doi:10.15387/CMI_HBN	Functional Connectomes Project International Neuroimaging Data-Sharing Initiative	doi:10.15387/CMI_HBN	http://dx.doi.org/10.15387/CMI_HBN	12.1	male
NDARGM645PL4	Clinician-Administered Assessments	Self-Administered Assessments	Computerized Testing	Fitness Testing	NDARGM645PL4_phenotype	doi:10.15387/CMI_HBN	Functional Connectomes Project International Neuroimaging Data-Sharing Initiative	doi:10.15387/CMI_HBN	http://dx.doi.org/10.15387/CMI_HBN	12.1	female
NDARXX895FNJ	Clinician-Administered Assessments	Self-Administered Assessments	Computerized Testing	Fitness Testing	NDARXX895FNJ_phenotype	doi:10.15387/CMI_HBN	Functional Connectomes Project International Neuroimaging Data-Sharing Initiative	doi:10.15387/CMI_HBN	http://dx.doi.org/10.15387/CMI_HBN	12.141227	female	left
NDARBC580HR5	Clinician-Administered Assessments	Self-Administered Assessments	Computerized Testing	Fitness Testing	NDARBC580HR5_phenotype	doi:10.15387/CMI_HBN	Functional Connectomes Project International Neuroimaging Data-Sharing Initiative	doi:10.15387/CMI_HBN	http://dx.doi.org/10.15387/CMI_HBN	12.176477	male	left
NDARXF956ZU6	Clinician-Administered Assessments	Self-Administered Assessments	Computerized Testing	Fitness Testing	NDARXF956ZU6_phenotype	doi:10.15387/CMI_HBN	Functional Connectomes Project International Neuroimaging Data-Sharing Initiative	doi:10.15387/CMI_HBN	http://dx.doi.org/10.15387/CMI_HBN	12.188227	male	left
NDARVA563PV1	Clinician-Administered Assessments	Self-Administered Assessments	Computerized Testing	Fitness Testing	NDARVA563PV1_phenotype	doi:10.15387/CMI_HBN	Functional Connectomes Project International Neuroimaging Data-Sharing Initiative	doi:10.15387/CMI_HBN	http://dx.doi.org/10.15387/CMI_HBN	12.2	male
NDARYW084LNT	Clinician-Administered Assessments	Self-Administered Assessments	Computerized Testing	Fitness Testing	NDARYW084LNT_phenotype	doi:10.15387/CMI_HBN	Functional Connectomes Project International Neuroimaging Data-Sharing Initiative	doi:10.15387/CMI_HBN	http://dx.doi.org/10.15387/CMI_HBN	12.2	female
NDARMX032AU3	Clinician-Administered Assessments	Self-Administered Assessments	Computerized Testing	Fitness Testing	NDARMX032AU3_phenotype	doi:10.15387/CMI_HBN	Functional Connectomes Project International Neuroimaging Data-Sharing Initiative	doi:10.15387/CMI_HBN	http://dx.doi.org/10.15387/CMI_HBN	12.206479	female	left
NDARWX033HYK	Clinician-Administered Assessments	Self-Administered Assessments	Computerized Testing	Fitness Testing	NDARWX033HYK_phenotype	doi:10.15387/CMI_HBN	Functional Connectomes Project International Neuroimaging Data-Sharing Initiative	doi:10.15387/CMI_HBN	http://dx.doi.org/10.15387/CMI_HBN	12.23112	male	left
NDARHB000YF8	Clinician-Administered Assessments	Self-Administered Assessments	Computerized Testing	Fitness Testing	NDARHB000YF8_phenotype	doi:10.15387/CMI_HBN	Functional Connectomes Project International Neuroimaging Data-Sharing Initiative	doi:10.15387/CMI_HBN	http://dx.doi.org/10.15387/CMI_HBN	12.2	male
NDARDH462FWD	Clinician-Administered Assessments	Self-Administered Assessments	Computerized Testing	Fitness Testing	NDARDH462FWD_phenotype	doi:10.15387/CMI_HBN	Functional Connectomes Project International Neuroimaging Data-Sharing Initiative	doi:10.15387/CMI_HBN	http://dx.doi.org/10.15387/CMI_HBN	12.3	male
NDARUW586LLL	Clinician-Administered Assessments	Self-Administered Assessments	Computerized Testing	Fitness Testing	NDARUW586LLL_phenotype	doi:10.15387/CMI_HBN	Functional Connectomes Project International Neuroimaging Data-Sharing Initiative	doi:10.15387/CMI_HBN	http://dx.doi.org/10.15387/CMI_HBN	12.3	female
NDARLE953JYU	Clinician-Administered Assessments	Self-Administered Assessments	Computerized Testing	Fitness Testing	NDARLE953JYU_phenotype	doi:10.15387/CMI_HBN	Functional Connectomes Project International Neuroimaging Data-Sharing Initiative	doi:10.15387/CMI_HBN	http://dx.doi.org/10.15387/CMI_HBN	12.4	female
NDARYW903VN8	Clinician-Administered Assessments	Self-Administered Assessments	Computerized Testing	Fitness Testing	NDARYW903VN8_phenotype	doi:10.15387/CMI_HBN	Functional Connectomes Project International Neuroimaging Data-Sharing Initiative	doi:10.15387/CMI_HBN	http://dx.doi.org/10.15387/CMI_HBN	12.373602	male	left
NDARDC239VBV	Clinician-Administered Assessments	Self-Administered Assessments	Computerized Testing	Fitness Testing	NDARDC239VBV_phenotype	doi:10.15387/CMI_HBN	Functional Connectomes Project International Neuroimaging Data-Sharing Initiative	doi:10.15387/CMI_HBN	http://dx.doi.org/10.15387/CMI_HBN	12.4	female
NDARBZ216FW8	Clinician-Administered Assessments	Self-Administered Assessments	Computerized Testing	Fitness Testing	NDARBZ216FW8_phenotype	doi:10.15387/CMI_HBN	Functional Connectomes Project International Neuroimaging Data-Sharing Initiative	doi:10.15387/CMI_HBN	http://dx.doi.org/10.15387/CMI_HBN	12.389915	male	left
NDARNW797PD6	Clinician-Administered Assessments	Self-Administered Assessments	Computerized Testing	Fitness Testing	NDARNW797PD6_phenotype	doi:10.15387/CMI_HBN	Functional Connectomes Project International Neuroimaging Data-Sharing Initiative	doi:10.15387/CMI_HBN	http://dx.doi.org/10.15387/CMI_HBN	12.4	male
NDARZE542ZVH	Clinician-Administered Assessments	Self-Administered Assessments	Computerized Testing	Fitness Testing	NDARZE542ZVH_phenotype	doi:10.15387/CMI_HBN	Functional Connectomes Project International Neuroimaging Data-Sharing Initiative	doi:10.15387/CMI_HBN	http://dx.doi.org/10.15387/CMI_HBN	12.40965	male	ambidextrous
NDARVB607WW4	Clinician-Administered Assessments	Self-Administered Assessments	Computerized Testing	Fitness Testing	NDARVB607WW4_phenotype	doi:10.15387/CMI_HBN	Functional Connectomes Project International Neuroimaging Data-Sharing Initiative	doi:10.15387/CMI_HBN	http://dx.doi.org/10.15387/CMI_HBN	12.415012	male	left
NDARNW218ZBU	Clinician-Administered Assessments	Self-Administered Assessments	Computerized Testing	Fitness Testing	NDARNW218ZBU_phenotype	doi:10.15387/CMI_HBN	Functional Connectomes Project International Neuroimaging Data-Sharing Initiative	doi:10.15387/CMI_HBN	http://dx.doi.org/10.15387/CMI_HBN	12.445357	male	left
NDARCJ594BWQ	Clinician-Administered Assessments	Self-Administered Assessments	Computerized Testing	Fitness Testing	NDARCJ594BWQ_phenotype	doi:10.15387/CMI_HBN	Functional Connectomes Project International Neuroimaging Data-Sharing Initiative	doi:10.15387/CMI_HBN	http://dx.doi.org/10.15387/CMI_HBN	12.458475	male	left
NDARHF269ATU	Clinician-Administered Assessments	Self-Administered Assessments	Computerized Testing	Fitness Testing	NDARHF269ATU_phenotype	doi:10.15387/CMI_HBN	Functional Connectomes Project International Neuroimaging Data-Sharing Initiative	doi:10.15387/CMI_HBN	http://dx.doi.org/10.15387/CMI_HBN	12.5	female
NDARFY612EMR	Clinician-Administered Assessments	Self-Administered Assessments	Computerized Testing	Fitness Testing	NDARFY612EMR_phenotype	doi:10.15387/CMI_HBN	Functional Connectomes Project International Neuroimaging Data-Sharing Initiative	doi:10.15387/CMI_HBN	http://dx.doi.org/10.15387/CMI_HBN	12.48072	female	left
NDARFW292PBD	Clinician-Administered Assessments	Self-Administered Assessments	Computerized Testing	Fitness Testing	NDARFW292PBD_phenotype	doi:10.15387/CMI_HBN	Functional Connectomes Project International Neuroimaging Data-Sharing Initiative	doi:10.15387/CMI_HBN	http://dx.doi.org/10.15387/CMI_HBN	12.480835	female	left
NDARFG114VB1	Clinician-Administered Assessments	Self-Administered Assessments	Computerized Testing	Fitness Testing	NDARFG114VB1_phenotype	doi:10.15387/CMI_HBN	Functional Connectomes Project International Neuroimaging Data-Sharing Initiative	doi:10.15387/CMI_HBN	http://dx.doi.org/10.15387/CMI_HBN	12.5	male
NDARLH832VMB	Clinician-Administered Assessments	Self-Administered Assessments	Computerized Testing	Fitness Testing	NDARLH832VMB_phenotype	doi:10.15387/CMI_HBN	Functional Connectomes Project International Neuroimaging Data-Sharing Initiative	doi:10.15387/CMI_HBN	http://dx.doi.org/10.15387/CMI_HBN	12.5	female
NDARNM624PDC	Clinician-Administered Assessments	Self-Administered Assessments	Computerized Testing	Fitness Testing	NDARNM624PDC_phenotype	doi:10.15387/CMI_HBN	Functional Connectomes Project International Neuroimaging Data-Sharing Initiative	doi:10.15387/CMI_HBN	http://dx.doi.org/10.15387/CMI_HBN	12.507757	male	left
NDARJT606WGQ	Clinician-Administered Assessments	Self-Administered Assessments	Computerized Testing	Fitness Testing	NDARJT606WGQ_phenotype	doi:10.15387/CMI_HBN	Functional Connectomes Project International Neuroimaging Data-Sharing Initiative	doi:10.15387/CMI_HBN	http://dx.doi.org/10.15387/CMI_HBN	12.52464	female	left
NDAREY962BM7	Clinician-Administered Assessments	Self-Administered Assessments	Computerized Testing	Fitness Testing	NDAREY962BM7_phenotype	doi:10.15387/CMI_HBN	Functional Connectomes Project International Neuroimaging Data-Sharing Initiative	doi:10.15387/CMI_HBN	http://dx.doi.org/10.15387/CMI_HBN	12.573351	male	left
NDARGJ761GA8	Clinician-Administered Assessments	Self-Administered Assessments	Computerized Testing	Fitness Testing	NDARGJ761GA8_phenotype	doi:10.15387/CMI_HBN	Functional Connectomes Project International Neuroimaging Data-Sharing Initiative	doi:10.15387/CMI_HBN	http://dx.doi.org/10.15387/CMI_HBN	12.6	male
NDARFE163HVN	Clinician-Administered Assessments	Self-Administered Assessments	Computerized Testing	Fitness Testing	NDARFE163HVN_phenotype	doi:10.15387/CMI_HBN	Functional Connectomes Project International Neuroimaging Data-Sharing Initiative	doi:10.15387/CMI_HBN	http://dx.doi.org/10.15387/CMI_HBN	12.650011	male	left
NDARRG735TU5	Clinician-Administered Assessments	Self-Administered Assessments	Computerized Testing	Fitness Testing	NDARRG735TU5_phenotype	doi:10.15387/CMI_HBN	Functional Connectomes Project International Neuroimaging Data-Sharing Initiative	doi:10.15387/CMI_HBN	http://dx.doi.org/10.15387/CMI_HBN	12.7	male
NDARMT898BME	Clinician-Administered Assessments	Self-Administered Assessments	Computerized Testing	Fitness Testing	NDARMT898BME_phenotype	doi:10.15387/CMI_HBN	Functional Connectomes Project International Neuroimaging Data-Sharing Initiative	doi:10.15387/CMI_HBN	http://dx.doi.org/10.15387/CMI_HBN	12.7	female
NDARKE331EHD	Clinician-Administered Assessments	Self-Administered Assessments	Computerized Testing	Fitness Testing	NDARKE331EHD_phenotype	doi:10.15387/CMI_HBN	Functional Connectomes Project International Neuroimaging Data-Sharing Initiative	doi:10.15387/CMI_HBN	http://dx.doi.org/10.15387/CMI_HBN	12.667122	male	left
NDARUR987CDM	Clinician-Administered Assessments	Self-Administered Assessments	Computerized Testing	Fitness Testing	NDARUR987CDM_phenotype	doi:10.15387/CMI_HBN	Functional Connectomes Project International Neuroimaging Data-Sharing Initiative	doi:10.15387/CMI_HBN	http://dx.doi.org/10.15387/CMI_HBN	12.671914	male	left
NDARCC740MGU	Clinician-Administered Assessments	Self-Administered Assessments	Computerized Testing	Fitness Testing	NDARCC740MGU_phenotype	doi:10.15387/CMI_HBN	Functional Connectomes Project International Neuroimaging Data-Sharing Initiative	doi:10.15387/CMI_HBN	http://dx.doi.org/10.15387/CMI_HBN	12.7	female
NDARMJ219AKU	Clinician-Administered Assessments	Self-Administered Assessments	Computerized Testing	Fitness Testing	NDARMJ219AKU_phenotype	doi:10.15387/CMI_HBN	Functional Connectomes Project International Neuroimaging Data-Sharing Initiative	doi:10.15387/CMI_HBN	http://dx.doi.org/10.15387/CMI_HBN	12.729523	female	left
NDARTX012JHM	Clinician-Administered Assessments	Self-Administered Assessments	Computerized Testing	Fitness Testing	NDARTX012JHM_phenotype	doi:10.15387/CMI_HBN	Functional Connectomes Project International Neuroimaging Data-Sharing Initiative	doi:10.15387/CMI_HBN	http://dx.doi.org/10.15387/CMI_HBN	12.745836	male	ambidextrous
NDARYL438DCK	Clinician-Administered Assessments	Self-Administered Assessments	Computerized Testing	Fitness Testing	NDARYL438DCK_phenotype	doi:10.15387/CMI_HBN	Functional Connectomes Project International Neuroimaging Data-Sharing Initiative	doi:10.15387/CMI_HBN	http://dx.doi.org/10.15387/CMI_HBN	12.765571	male	left
NDARHL238VL2	Clinician-Administered Assessments	Self-Administered Assessments	Computerized Testing	Fitness Testing	NDARHL238VL2_phenotype	doi:10.15387/CMI_HBN	Functional Connectomes Project International Neuroimaging Data-Sharing Initiative	doi:10.15387/CMI_HBN	http://dx.doi.org/10.15387/CMI_HBN	12.800593	male	ambidextrous
NDARLP181HLA	Clinician-Administered Assessments	Self-Administered Assessments	Computerized Testing	Fitness Testing	NDARLP181HLA_phenotype	doi:10.15387/CMI_HBN	Functional Connectomes Project International Neuroimaging Data-Sharing Initiative	doi:10.15387/CMI_HBN	http://dx.doi.org/10.15387/CMI_HBN	12.809034	male	left
NDARNF954MK3	Clinician-Administered Assessments	Self-Administered Assessments	Computerized Testing	Fitness Testing	NDARNF954MK3_phenotype	doi:10.15387/CMI_HBN	Functional Connectomes Project International Neuroimaging Data-Sharing Initiative	doi:10.15387/CMI_HBN	http://dx.doi.org/10.15387/CMI_HBN	12.85535	male	left
NDARNG689AAP	Clinician-Administered Assessments	Self-Administered Assessments	Computerized Testing	Fitness Testing	NDARNG689AAP_phenotype	doi:10.15387/CMI_HBN	Functional Connectomes Project International Neuroimaging Data-Sharing Initiative	doi:10.15387/CMI_HBN	http://dx.doi.org/10.15387/CMI_HBN	12.882728	female	left
NDARZA694WHF	Clinician-Administered Assessments	Self-Administered Assessments	Computerized Testing	Fitness Testing	NDARZA694WHF_phenotype	doi:10.15387/CMI_HBN	Functional Connectomes Project International Neuroimaging Data-Sharing Initiative	doi:10.15387/CMI_HBN	http://dx.doi.org/10.15387/CMI_HBN	12.899269	male	left
NDARHR748HK2	Clinician-Administered Assessments	Self-Administered Assessments	Computerized Testing	Fitness Testing	NDARHR748HK2_phenotype	doi:10.15387/CMI_HBN	Functional Connectomes Project International Neuroimaging Data-Sharing Initiative	doi:10.15387/CMI_HBN	http://dx.doi.org/10.15387/CMI_HBN	13	female
NDARMM990URX	Clinician-Administered Assessments	Self-Administered Assessments	Computerized Testing	Fitness Testing	NDARMM990URX_phenotype	doi:10.15387/CMI_HBN	Functional Connectomes Project International Neuroimaging Data-Sharing Initiative	doi:10.15387/CMI_HBN	http://dx.doi.org/10.15387/CMI_HBN	12.990075	female	left
NDARTM680FLB	Clinician-Administered Assessments	Self-Administered Assessments	Computerized Testing	Fitness Testing	NDARTM680FLB_phenotype	doi:10.15387/CMI_HBN	Functional Connectomes Project International Neuroimaging Data-Sharing Initiative	doi:10.15387/CMI_HBN	http://dx.doi.org/10.15387/CMI_HBN	13	female
NDARKB067LN7	Clinician-Administered Assessments	Self-Administered Assessments	Computerized Testing	Fitness Testing	NDARKB067LN7_phenotype	doi:10.15387/CMI_HBN	Functional Connectomes Project International Neuroimaging Data-Sharing Initiative	doi:10.15387/CMI_HBN	http://dx.doi.org/10.15387/CMI_HBN	13	male
NDARDH670PXH	Clinician-Administered Assessments	Self-Administered Assessments	Computerized Testing	Fitness Testing	NDARDH670PXH_phenotype	doi:10.15387/CMI_HBN	Functional Connectomes Project International Neuroimaging Data-Sharing Initiative	doi:10.15387/CMI_HBN	http://dx.doi.org/10.15387/CMI_HBN	13.00924	female	left
NDARWU447TL0	Clinician-Administered Assessments	Self-Administered Assessments	Computerized Testing	Fitness Testing	NDARWU447TL0_phenotype	doi:10.15387/CMI_HBN	Functional Connectomes Project International Neuroimaging Data-Sharing Initiative	doi:10.15387/CMI_HBN	http://dx.doi.org/10.15387/CMI_HBN	13.1	female
NDARPF118ABV	Clinician-Administered Assessments	Self-Administered Assessments	Computerized Testing	Fitness Testing	NDARPF118ABV_phenotype	doi:10.15387/CMI_HBN	Functional Connectomes Project International Neuroimaging Data-Sharing Initiative	doi:10.15387/CMI_HBN	http://dx.doi.org/10.15387/CMI_HBN	13.077116	female	left
NDARMM905VYR	Clinician-Administered Assessments	Self-Administered Assessments	Computerized Testing	Fitness Testing	NDARMM905VYR_phenotype	doi:10.15387/CMI_HBN	Functional Connectomes Project International Neuroimaging Data-Sharing Initiative	doi:10.15387/CMI_HBN	http://dx.doi.org/10.15387/CMI_HBN	13.099703	male	left
NDARWG831JJ8	Clinician-Administered Assessments	Self-Administered Assessments	Computerized Testing	Fitness Testing	NDARWG831JJ8_phenotype	doi:10.15387/CMI_HBN	Functional Connectomes Project International Neuroimaging Data-Sharing Initiative	doi:10.15387/CMI_HBN	http://dx.doi.org/10.15387/CMI_HBN	13.157084	female	left
NDARFA464HJQ	Clinician-Administered Assessments	Self-Administered Assessments	Computerized Testing	Fitness Testing	NDARFA464HJQ_phenotype	doi:10.15387/CMI_HBN	Functional Connectomes Project International Neuroimaging Data-Sharing Initiative	doi:10.15387/CMI_HBN	http://dx.doi.org/10.15387/CMI_HBN	13.219598	male	left
NDARZR567HWG	Clinician-Administered Assessments	Self-Administered Assessments	Computerized Testing	Fitness Testing	NDARZR567HWG_phenotype	doi:10.15387/CMI_HBN	Functional Connectomes Project International Neuroimaging Data-Sharing Initiative	doi:10.15387/CMI_HBN	http://dx.doi.org/10.15387/CMI_HBN	13.260552	female	left
NDARWR881WMX	Clinician-Administered Assessments	Self-Administered Assessments	Computerized Testing	Fitness Testing	NDARWR881WMX_phenotype	doi:10.15387/CMI_HBN	Functional Connectomes Project International Neuroimaging Data-Sharing Initiative	doi:10.15387/CMI_HBN	http://dx.doi.org/10.15387/CMI_HBN	13.3	male
NDARXC367LA4	Clinician-Administered Assessments	Self-Administered Assessments	Computerized Testing	Fitness Testing	NDARXC367LA4_phenotype	doi:10.15387/CMI_HBN	Functional Connectomes Project International Neuroimaging Data-Sharing Initiative	doi:10.15387/CMI_HBN	http://dx.doi.org/10.15387/CMI_HBN	13.3	male
NDARCA789EE0	Clinician-Administered Assessments	Self-Administered Assessments	Computerized Testing	Fitness Testing	NDARCA789EE0_phenotype	doi:10.15387/CMI_HBN	Functional Connectomes Project International Neuroimaging Data-Sharing Initiative	doi:10.15387/CMI_HBN	http://dx.doi.org/10.15387/CMI_HBN	13.326374	male	left
NDARPG072ZZ7	Clinician-Administered Assessments	Self-Administered Assessments	Computerized Testing	Fitness Testing	NDARPG072ZZ7_phenotype	doi:10.15387/CMI_HBN	Functional Connectomes Project International Neuroimaging Data-Sharing Initiative	doi:10.15387/CMI_HBN	http://dx.doi.org/10.15387/CMI_HBN	13.326374	male	left
NDARNH342XLK	Clinician-Administered Assessments	Self-Administered Assessments	Computerized Testing	Fitness Testing	NDARNH342XLK_phenotype	doi:10.15387/CMI_HBN	Functional Connectomes Project International Neuroimaging Data-Sharing Initiative	doi:10.15387/CMI_HBN	http://dx.doi.org/10.15387/CMI_HBN	13.37075	male	left
NDARGR875AXY	Clinician-Administered Assessments	Self-Administered Assessments	Computerized Testing	Fitness Testing	NDARGR875AXY_phenotype	doi:10.15387/CMI_HBN	Functional Connectomes Project International Neuroimaging Data-Sharing Initiative	doi:10.15387/CMI_HBN	http://dx.doi.org/10.15387/CMI_HBN	13.4	male
NDARRW714HLA	Clinician-Administered Assessments	Self-Administered Assessments	Computerized Testing	Fitness Testing	NDARRW714HLA_phenotype	doi:10.15387/CMI_HBN	Functional Connectomes Project International Neuroimaging Data-Sharing Initiative	doi:10.15387/CMI_HBN	http://dx.doi.org/10.15387/CMI_HBN	13.4	female
NDARLJ549WTT	Clinician-Administered Assessments	Self-Administered Assessments	Computerized Testing	Fitness Testing	NDARLJ549WTT_phenotype	doi:10.15387/CMI_HBN	Functional Connectomes Project International Neuroimaging Data-Sharing Initiative	doi:10.15387/CMI_HBN	http://dx.doi.org/10.15387/CMI_HBN	13.417065	female	left
NDARNT939YMG	Clinician-Administered Assessments	Self-Administered Assessments	Computerized Testing	Fitness Testing	NDARNT939YMG_phenotype	doi:10.15387/CMI_HBN	Functional Connectomes Project International Neuroimaging Data-Sharing Initiative	doi:10.15387/CMI_HBN	http://dx.doi.org/10.15387/CMI_HBN	13.436344	female	left
NDARYE405NK0	Clinician-Administered Assessments	Self-Administered Assessments	Computerized Testing	Fitness Testing	NDARYE405NK0_phenotype	doi:10.15387/CMI_HBN	Functional Connectomes Project International Neuroimaging Data-Sharing Initiative	doi:10.15387/CMI_HBN	http://dx.doi.org/10.15387/CMI_HBN	13.5	male
NDARGY148EVU	Clinician-Administered Assessments	Self-Administered Assessments	Computerized Testing	Fitness Testing	NDARGY148EVU_phenotype	doi:10.15387/CMI_HBN	Functional Connectomes Project International Neuroimaging Data-Sharing Initiative	doi:10.15387/CMI_HBN	http://dx.doi.org/10.15387/CMI_HBN	13.51791	male	left
NDARUH605MHP	Clinician-Administered Assessments	Self-Administered Assessments	Computerized Testing	Fitness Testing	NDARUH605MHP_phenotype	doi:10.15387/CMI_HBN	Functional Connectomes Project International Neuroimaging Data-Sharing Initiative	doi:10.15387/CMI_HBN	http://dx.doi.org/10.15387/CMI_HBN	13.5	female
NDARYU290HJ3	Clinician-Administered Assessments	Self-Administered Assessments	Computerized Testing	Fitness Testing	NDARYU290HJ3_phenotype	doi:10.15387/CMI_HBN	Functional Connectomes Project International Neuroimaging Data-Sharing Initiative	doi:10.15387/CMI_HBN	http://dx.doi.org/10.15387/CMI_HBN	13.545402	male	left
NDARNN218UGY	Clinician-Administered Assessments	Self-Administered Assessments	Computerized Testing	Fitness Testing	NDARNN218UGY_phenotype	doi:10.15387/CMI_HBN	Functional Connectomes Project International Neuroimaging Data-Sharing Initiative	doi:10.15387/CMI_HBN	http://dx.doi.org/10.15387/CMI_HBN	13.61978	female	left
NDARHW718DTW	Clinician-Administered Assessments	Self-Administered Assessments	Computerized Testing	Fitness Testing	NDARHW718DTW_phenotype	doi:10.15387/CMI_HBN	Functional Connectomes Project International Neuroimaging Data-Sharing Initiative	doi:10.15387/CMI_HBN	http://dx.doi.org/10.15387/CMI_HBN	13.628108	female	left
NDARRY601WEC	Clinician-Administered Assessments	Self-Administered Assessments	Computerized Testing	Fitness Testing	NDARRY601WEC_phenotype	doi:10.15387/CMI_HBN	Functional Connectomes Project International Neuroimaging Data-Sharing Initiative	doi:10.15387/CMI_HBN	http://dx.doi.org/10.15387/CMI_HBN	13.7	female
NDARYJ389DWX	Clinician-Administered Assessments	Self-Administered Assessments	Computerized Testing	Fitness Testing	NDARYJ389DWX_phenotype	doi:10.15387/CMI_HBN	Functional Connectomes Project International Neuroimaging Data-Sharing Initiative	doi:10.15387/CMI_HBN	http://dx.doi.org/10.15387/CMI_HBN	13.685603	female	left
NDARDC360DGB	Clinician-Administered Assessments	Self-Administered Assessments	Computerized Testing	Fitness Testing	NDARDC360DGB_phenotype	doi:10.15387/CMI_HBN	Functional Connectomes Project International Neuroimaging Data-Sharing Initiative	doi:10.15387/CMI_HBN	http://dx.doi.org/10.15387/CMI_HBN	13.706821	female	left
NDARCL080RHP	Clinician-Administered Assessments	Self-Administered Assessments	Computerized Testing	Fitness Testing	NDARCL080RHP_phenotype	doi:10.15387/CMI_HBN	Functional Connectomes Project International Neuroimaging Data-Sharing Initiative	doi:10.15387/CMI_HBN	http://dx.doi.org/10.15387/CMI_HBN	13.743098	female	left
NDARNY964EA0	Clinician-Administered Assessments	Self-Administered Assessments	Computerized Testing	Fitness Testing	NDARNY964EA0_phenotype	doi:10.15387/CMI_HBN	Functional Connectomes Project International Neuroimaging Data-Sharing Initiative	doi:10.15387/CMI_HBN	http://dx.doi.org/10.15387/CMI_HBN	13.8	female
NDARNP399JVF	Clinician-Administered Assessments	Self-Administered Assessments	Computerized Testing	Fitness Testing	NDARNP399JVF_phenotype	doi:10.15387/CMI_HBN	Functional Connectomes Project International Neuroimaging Data-Sharing Initiative	doi:10.15387/CMI_HBN	http://dx.doi.org/10.15387/CMI_HBN	13.8	female
NDARFA860RPD	Clinician-Administered Assessments	Self-Administered Assessments	Computerized Testing	Fitness Testing	NDARFA860RPD_phenotype	doi:10.15387/CMI_HBN	Functional Connectomes Project International Neuroimaging Data-Sharing Initiative	doi:10.15387/CMI_HBN	http://dx.doi.org/10.15387/CMI_HBN	13.827401	male	left
NDARMT271DT6	Clinician-Administered Assessments	Self-Administered Assessments	Computerized Testing	Fitness Testing	NDARMT271DT6_phenotype	doi:10.15387/CMI_HBN	Functional Connectomes Project International Neuroimaging Data-Sharing Initiative	doi:10.15387/CMI_HBN	http://dx.doi.org/10.15387/CMI_HBN	13.8	male
NDARAY734WB0	Clinician-Administered Assessments	Self-Administered Assessments	Computerized Testing	Fitness Testing	NDARAY734WB0_phenotype	doi:10.15387/CMI_HBN	Functional Connectomes Project International Neuroimaging Data-Sharing Initiative	doi:10.15387/CMI_HBN	http://dx.doi.org/10.15387/CMI_HBN	13.9	female
NDARDC298NW4	Clinician-Administered Assessments	Self-Administered Assessments	Computerized Testing	Fitness Testing	NDARDC298NW4_phenotype	doi:10.15387/CMI_HBN	Functional Connectomes Project International Neuroimaging Data-Sharing Initiative	doi:10.15387/CMI_HBN	http://dx.doi.org/10.15387/CMI_HBN	13.9	male
NDARWJ019VGU	Clinician-Administered Assessments	Self-Administered Assessments	Computerized Testing	Fitness Testing	NDARWJ019VGU_phenotype	doi:10.15387/CMI_HBN	Functional Connectomes Project International Neuroimaging Data-Sharing Initiative	doi:10.15387/CMI_HBN	http://dx.doi.org/10.15387/CMI_HBN	13.914898	female	left
NDARVC246ZY8	Clinician-Administered Assessments	Self-Administered Assessments	Computerized Testing	Fitness Testing	NDARVC246ZY8_phenotype	doi:10.15387/CMI_HBN	Functional Connectomes Project International Neuroimaging Data-Sharing Initiative	doi:10.15387/CMI_HBN	http://dx.doi.org/10.15387/CMI_HBN	14.002737	female	left
NDARKX346VTV	Clinician-Administered Assessments	Self-Administered Assessments	Computerized Testing	Fitness Testing	NDARKX346VTV_phenotype	doi:10.15387/CMI_HBN	Functional Connectomes Project International Neuroimaging Data-Sharing Initiative	doi:10.15387/CMI_HBN	http://dx.doi.org/10.15387/CMI_HBN	14.016769	male	left
NDARKG859AGN	Clinician-Administered Assessments	Self-Administered Assessments	Computerized Testing	Fitness Testing	NDARKG859AGN_phenotype	doi:10.15387/CMI_HBN	Functional Connectomes Project International Neuroimaging Data-Sharing Initiative	doi:10.15387/CMI_HBN	http://dx.doi.org/10.15387/CMI_HBN	14.024526	female	left
NDARTJ418GP0	Clinician-Administered Assessments	Self-Administered Assessments	Computerized Testing	Fitness Testing	NDARTJ418GP0_phenotype	doi:10.15387/CMI_HBN	Functional Connectomes Project International Neuroimaging Data-Sharing Initiative	doi:10.15387/CMI_HBN	http://dx.doi.org/10.15387/CMI_HBN	14.1	male
NDARWE145GN9	Clinician-Administered Assessments	Self-Administered Assessments	Computerized Testing	Fitness Testing	NDARWE145GN9_phenotype	doi:10.15387/CMI_HBN	Functional Connectomes Project International Neuroimaging Data-Sharing Initiative	doi:10.15387/CMI_HBN	http://dx.doi.org/10.15387/CMI_HBN	14.101072	male	left
NDARCH540NW4	Clinician-Administered Assessments	Self-Administered Assessments	Computerized Testing	Fitness Testing	NDARCH540NW4_phenotype	doi:10.15387/CMI_HBN	Functional Connectomes Project International Neuroimaging Data-Sharing Initiative	doi:10.15387/CMI_HBN	http://dx.doi.org/10.15387/CMI_HBN	14.1	female
NDARFB355YM3	Clinician-Administered Assessments	Self-Administered Assessments	Computerized Testing	Fitness Testing	NDARFB355YM3_phenotype	doi:10.15387/CMI_HBN	Functional Connectomes Project International Neuroimaging Data-Sharing Initiative	doi:10.15387/CMI_HBN	http://dx.doi.org/10.15387/CMI_HBN	14.1	male
NDARRP592GHK	Clinician-Administered Assessments	Self-Administered Assessments	Computerized Testing	Fitness Testing	NDARRP592GHK_phenotype	doi:10.15387/CMI_HBN	Functional Connectomes Project International Neuroimaging Data-Sharing Initiative	doi:10.15387/CMI_HBN	http://dx.doi.org/10.15387/CMI_HBN	14.172256	female	left
NDARNW182PJC	Clinician-Administered Assessments	Self-Administered Assessments	Computerized Testing	Fitness Testing	NDARNW182PJC_phenotype	doi:10.15387/CMI_HBN	Functional Connectomes Project International Neuroimaging Data-Sharing Initiative	doi:10.15387/CMI_HBN	http://dx.doi.org/10.15387/CMI_HBN	14.175564	male	left
NDARKL637YBF	Clinician-Administered Assessments	Self-Administered Assessments	Computerized Testing	Fitness Testing	NDARKL637YBF_phenotype	doi:10.15387/CMI_HBN	Functional Connectomes Project International Neuroimaging Data-Sharing Initiative	doi:10.15387/CMI_HBN	http://dx.doi.org/10.15387/CMI_HBN	14.2	male
NDAREL622FA6	Clinician-Administered Assessments	Self-Administered Assessments	Computerized Testing	Fitness Testing	NDAREL622FA6_phenotype	doi:10.15387/CMI_HBN	Functional Connectomes Project International Neuroimaging Data-Sharing Initiative	doi:10.15387/CMI_HBN	http://dx.doi.org/10.15387/CMI_HBN	14.216062	female	left
NDARCF462HNM	Clinician-Administered Assessments	Self-Administered Assessments	Computerized Testing	Fitness Testing	NDARCF462HNM_phenotype	doi:10.15387/CMI_HBN	Functional Connectomes Project International Neuroimaging Data-Sharing Initiative	doi:10.15387/CMI_HBN	http://dx.doi.org/10.15387/CMI_HBN	14.2	male
NDARYN484LLR	Clinician-Administered Assessments	Self-Administered Assessments	Computerized Testing	Fitness Testing	NDARYN484LLR_phenotype	doi:10.15387/CMI_HBN	Functional Connectomes Project International Neuroimaging Data-Sharing Initiative	doi:10.15387/CMI_HBN	http://dx.doi.org/10.15387/CMI_HBN	14.29603	male	right
NDARGX583YNZ	Clinician-Administered Assessments	Self-Administered Assessments	Computerized Testing	Fitness Testing	NDARGX583YNZ_phenotype	doi:10.15387/CMI_HBN	Functional Connectomes Project International Neuroimaging Data-Sharing Initiative	doi:10.15387/CMI_HBN	http://dx.doi.org/10.15387/CMI_HBN	14.3	male
NDARAM277WZT	Clinician-Administered Assessments	Self-Administered Assessments	Computerized Testing	Fitness Testing	NDARAM277WZT_phenotype	doi:10.15387/CMI_HBN	Functional Connectomes Project International Neuroimaging Data-Sharing Initiative	doi:10.15387/CMI_HBN	http://dx.doi.org/10.15387/CMI_HBN	14.32067	male	ambidextrous
NDARMW252AJW	Clinician-Administered Assessments	Self-Administered Assessments	Computerized Testing	Fitness Testing	NDARMW252AJW_phenotype	doi:10.15387/CMI_HBN	Functional Connectomes Project International Neuroimaging Data-Sharing Initiative	doi:10.15387/CMI_HBN	http://dx.doi.org/10.15387/CMI_HBN	14.353639	female	left
NDARGV440YK7	Clinician-Administered Assessments	Self-Administered Assessments	Computerized Testing	Fitness Testing	NDARGV440YK7_phenotype	doi:10.15387/CMI_HBN	Functional Connectomes Project International Neuroimaging Data-Sharing Initiative	doi:10.15387/CMI_HBN	http://dx.doi.org/10.15387/CMI_HBN	14.4	female
NDARRH732EVM	Clinician-Administered Assessments	Self-Administered Assessments	Computerized Testing	Fitness Testing	NDARRH732EVM_phenotype	doi:10.15387/CMI_HBN	Functional Connectomes Project International Neuroimaging Data-Sharing Initiative	doi:10.15387/CMI_HBN	http://dx.doi.org/10.15387/CMI_HBN	14.4	male
NDARZV608BL8	Clinician-Administered Assessments	Self-Administered Assessments	Computerized Testing	Fitness Testing	NDARZV608BL8_phenotype	doi:10.15387/CMI_HBN	Functional Connectomes Project International Neuroimaging Data-Sharing Initiative	doi:10.15387/CMI_HBN	http://dx.doi.org/10.15387/CMI_HBN	14.418777	female	left
NDARRL487DFW	Clinician-Administered Assessments	Self-Administered Assessments	Computerized Testing	Fitness Testing	NDARRL487DFW_phenotype	doi:10.15387/CMI_HBN	Functional Connectomes Project International Neuroimaging Data-Sharing Initiative	doi:10.15387/CMI_HBN	http://dx.doi.org/10.15387/CMI_HBN	14.4	male
NDARBA507GCT	Clinician-Administered Assessments	Self-Administered Assessments	Computerized Testing	Fitness Testing	NDARBA507GCT_phenotype	doi:10.15387/CMI_HBN	Functional Connectomes Project International Neuroimaging Data-Sharing Initiative	doi:10.15387/CMI_HBN	http://dx.doi.org/10.15387/CMI_HBN	14.451973	female	left
NDARLF616PBU	Clinician-Administered Assessments	Self-Administered Assessments	Computerized Testing	Fitness Testing	NDARLF616PBU_phenotype	doi:10.15387/CMI_HBN	Functional Connectomes Project International Neuroimaging Data-Sharing Initiative	doi:10.15387/CMI_HBN	http://dx.doi.org/10.15387/CMI_HBN	14.462582	male	left
NDARNB440UE4	Clinician-Administered Assessments	Self-Administered Assessments	Computerized Testing	Fitness Testing	NDARNB440UE4_phenotype	doi:10.15387/CMI_HBN	Functional Connectomes Project International Neuroimaging Data-Sharing Initiative	doi:10.15387/CMI_HBN	http://dx.doi.org/10.15387/CMI_HBN	14.468514	female	left
NDARHL140YCD	Clinician-Administered Assessments	Self-Administered Assessments	Computerized Testing	Fitness Testing	NDARHL140YCD_phenotype	doi:10.15387/CMI_HBN	Functional Connectomes Project International Neuroimaging Data-Sharing Initiative	doi:10.15387/CMI_HBN	http://dx.doi.org/10.15387/CMI_HBN	14.7	male
NDARYT389KC1	Clinician-Administered Assessments	Self-Administered Assessments	Computerized Testing	Fitness Testing	NDARYT389KC1_phenotype	doi:10.15387/CMI_HBN	Functional Connectomes Project International Neuroimaging Data-Sharing Initiative	doi:10.15387/CMI_HBN	http://dx.doi.org/10.15387/CMI_HBN	14.7	female
NDARUL641ZWT	Clinician-Administered Assessments	Self-Administered Assessments	Computerized Testing	Fitness Testing	NDARUL641ZWT_phenotype	doi:10.15387/CMI_HBN	Functional Connectomes Project International Neuroimaging Data-Sharing Initiative	doi:10.15387/CMI_HBN	http://dx.doi.org/10.15387/CMI_HBN	14.8	male
NDARRZ199KNG	Clinician-Administered Assessments	Self-Administered Assessments	Computerized Testing	Fitness Testing	NDARRZ199KNG_phenotype	doi:10.15387/CMI_HBN	Functional Connectomes Project International Neuroimaging Data-Sharing Initiative	doi:10.15387/CMI_HBN	http://dx.doi.org/10.15387/CMI_HBN	14.771959	female	left
NDARBU112XZE	Clinician-Administered Assessments	Self-Administered Assessments	Computerized Testing	Fitness Testing	NDARBU112XZE_phenotype	doi:10.15387/CMI_HBN	Functional Connectomes Project International Neuroimaging Data-Sharing Initiative	doi:10.15387/CMI_HBN	http://dx.doi.org/10.15387/CMI_HBN	14.79101	male	left
NDARYE463XRZ	Clinician-Administered Assessments	Self-Administered Assessments	Computerized Testing	Fitness Testing	NDARYE463XRZ_phenotype	doi:10.15387/CMI_HBN	Functional Connectomes Project International Neuroimaging Data-Sharing Initiative	doi:10.15387/CMI_HBN	http://dx.doi.org/10.15387/CMI_HBN	14.8	female
NDAREM018TJQ	Clinician-Administered Assessments	Self-Administered Assessments	Computerized Testing	Fitness Testing	NDAREM018TJQ_phenotype	doi:10.15387/CMI_HBN	Functional Connectomes Project International Neuroimaging Data-Sharing Initiative	doi:10.15387/CMI_HBN	http://dx.doi.org/10.15387/CMI_HBN	14.871092	male	left
NDARLC358CYJ	Clinician-Administered Assessments	Self-Administered Assessments	Computerized Testing	Fitness Testing	NDARLC358CYJ_phenotype	doi:10.15387/CMI_HBN	Functional Connectomes Project International Neuroimaging Data-Sharing Initiative	doi:10.15387/CMI_HBN	http://dx.doi.org/10.15387/CMI_HBN	14.9	female
NDARVB811FVD	Clinician-Administered Assessments	Self-Administered Assessments	Computerized Testing	Fitness Testing	NDARVB811FVD_phenotype	doi:10.15387/CMI_HBN	Functional Connectomes Project International Neuroimaging Data-Sharing Initiative	doi:10.15387/CMI_HBN	http://dx.doi.org/10.15387/CMI_HBN	14.990759	female	left
NDARNF384JN0	Clinician-Administered Assessments	Self-Administered Assessments	Computerized Testing	Fitness Testing	NDARNF384JN0_phenotype	doi:10.15387/CMI_HBN	Functional Connectomes Project International Neuroimaging Data-Sharing Initiative	doi:10.15387/CMI_HBN	http://dx.doi.org/10.15387/CMI_HBN	15	male
NDARJT730WP0	Clinician-Administered Assessments	Self-Administered Assessments	Computerized Testing	Fitness Testing	NDARJT730WP0_phenotype	doi:10.15387/CMI_HBN	Functional Connectomes Project International Neuroimaging Data-Sharing Initiative	doi:10.15387/CMI_HBN	http://dx.doi.org/10.15387/CMI_HBN	14.996235	female	left
NDARAK653RYE	Clinician-Administered Assessments	Self-Administered Assessments	Computerized Testing	Fitness Testing	NDARAK653RYE_phenotype	doi:10.15387/CMI_HBN	Functional Connectomes Project International Neuroimaging Data-Sharing Initiative	doi:10.15387/CMI_HBN	http://dx.doi.org/10.15387/CMI_HBN	15	female
NDARRH407MEY	Clinician-Administered Assessments	Self-Administered Assessments	Computerized Testing	Fitness Testing	NDARRH407MEY_phenotype	doi:10.15387/CMI_HBN	Functional Connectomes Project International Neuroimaging Data-Sharing Initiative	doi:10.15387/CMI_HBN	http://dx.doi.org/10.15387/CMI_HBN	15.062172	male	left
NDARHW216PER	Clinician-Administered Assessments	Self-Administered Assessments	Computerized Testing	Fitness Testing	NDARHW216PER_phenotype	doi:10.15387/CMI_HBN	Functional Connectomes Project International Neuroimaging Data-Sharing Initiative	doi:10.15387/CMI_HBN	http://dx.doi.org/10.15387/CMI_HBN	15.062628	male	left
NDARVM685MER	Clinician-Administered Assessments	Self-Administered Assessments	Computerized Testing	Fitness Testing	NDARVM685MER_phenotype	doi:10.15387/CMI_HBN	Functional Connectomes Project International Neuroimaging Data-Sharing Initiative	doi:10.15387/CMI_HBN	http://dx.doi.org/10.15387/CMI_HBN	15.068104	female	left
NDARNH263WZP	Clinician-Administered Assessments	Self-Administered Assessments	Computerized Testing	Fitness Testing	NDARNH263WZP_phenotype	doi:10.15387/CMI_HBN	Functional Connectomes Project International Neuroimaging Data-Sharing Initiative	doi:10.15387/CMI_HBN	http://dx.doi.org/10.15387/CMI_HBN	15.1	female
NDARRJ137CH3	Clinician-Administered Assessments	Self-Administered Assessments	Computerized Testing	Fitness Testing	NDARRJ137CH3_phenotype	doi:10.15387/CMI_HBN	Functional Connectomes Project International Neuroimaging Data-Sharing Initiative	doi:10.15387/CMI_HBN	http://dx.doi.org/10.15387/CMI_HBN	15.1	female
NDARDZ946KVL	Clinician-Administered Assessments	Self-Administered Assessments	Computerized Testing	Fitness Testing	NDARDZ946KVL_phenotype	doi:10.15387/CMI_HBN	Functional Connectomes Project International Neuroimaging Data-Sharing Initiative	doi:10.15387/CMI_HBN	http://dx.doi.org/10.15387/CMI_HBN	15.172256	male	left
NDARMZ908DUR	Clinician-Administered Assessments	Self-Administered Assessments	Computerized Testing	Fitness Testing	NDARMZ908DUR_phenotype	doi:10.15387/CMI_HBN	Functional Connectomes Project International Neuroimaging Data-Sharing Initiative	doi:10.15387/CMI_HBN	http://dx.doi.org/10.15387/CMI_HBN	15.179785	male	left
NDARKU278YRR	Clinician-Administered Assessments	Self-Administered Assessments	Computerized Testing	Fitness Testing	NDARKU278YRR_phenotype	doi:10.15387/CMI_HBN	Functional Connectomes Project International Neuroimaging Data-Sharing Initiative	doi:10.15387/CMI_HBN	http://dx.doi.org/10.15387/CMI_HBN	15.207164	female	left
NDARLZ655UE3	Clinician-Administered Assessments	Self-Administered Assessments	Computerized Testing	Fitness Testing	NDARLZ655UE3_phenotype	doi:10.15387/CMI_HBN	Functional Connectomes Project International Neuroimaging Data-Sharing Initiative	doi:10.15387/CMI_HBN	http://dx.doi.org/10.15387/CMI_HBN	15.2	male
NDARPB871EXV	Clinician-Administered Assessments	Self-Administered Assessments	Computerized Testing	Fitness Testing	NDARPB871EXV_phenotype	doi:10.15387/CMI_HBN	Functional Connectomes Project International Neuroimaging Data-Sharing Initiative	doi:10.15387/CMI_HBN	http://dx.doi.org/10.15387/CMI_HBN	15.2	female
NDARZD991YLG	Clinician-Administered Assessments	Self-Administered Assessments	Computerized Testing	Fitness Testing	NDARZD991YLG_phenotype	doi:10.15387/CMI_HBN	Functional Connectomes Project International Neuroimaging Data-Sharing Initiative	doi:10.15387/CMI_HBN	http://dx.doi.org/10.15387/CMI_HBN	15.251083	female	left
NDARLZ104NDT	Clinician-Administered Assessments	Self-Administered Assessments	Computerized Testing	Fitness Testing	NDARLZ104NDT_phenotype	doi:10.15387/CMI_HBN	Functional Connectomes Project International Neuroimaging Data-Sharing Initiative	doi:10.15387/CMI_HBN	http://dx.doi.org/10.15387/CMI_HBN	15.265343	female	left
NDARCA186WGH	Clinician-Administered Assessments	Self-Administered Assessments	Computerized Testing	Fitness Testing	NDARCA186WGH_phenotype	doi:10.15387/CMI_HBN	Functional Connectomes Project International Neuroimaging Data-Sharing Initiative	doi:10.15387/CMI_HBN	http://dx.doi.org/10.15387/CMI_HBN	15.268195	male	left
NDARDV088AA3	Clinician-Administered Assessments	Self-Administered Assessments	Computerized Testing	Fitness Testing	NDARDV088AA3_phenotype	doi:10.15387/CMI_HBN	Functional Connectomes Project International Neuroimaging Data-Sharing Initiative	doi:10.15387/CMI_HBN	http://dx.doi.org/10.15387/CMI_HBN	15.278462	female	left
NDARJR687LGX	Clinician-Administered Assessments	Self-Administered Assessments	Computerized Testing	Fitness Testing	NDARJR687LGX_phenotype	doi:10.15387/CMI_HBN	Functional Connectomes Project International Neuroimaging Data-Sharing Initiative	doi:10.15387/CMI_HBN	http://dx.doi.org/10.15387/CMI_HBN	15.302988	female	left
NDARPX244EHJ	Clinician-Administered Assessments	Self-Administered Assessments	Computerized Testing	Fitness Testing	NDARPX244EHJ_phenotype	doi:10.15387/CMI_HBN	Functional Connectomes Project International Neuroimaging Data-Sharing Initiative	doi:10.15387/CMI_HBN	http://dx.doi.org/10.15387/CMI_HBN	15.319415	male	ambidextrous
NDARCJ007GF8	Clinician-Administered Assessments	Self-Administered Assessments	Computerized Testing	Fitness Testing	NDARCJ007GF8_phenotype	doi:10.15387/CMI_HBN	Functional Connectomes Project International Neuroimaging Data-Sharing Initiative	doi:10.15387/CMI_HBN	http://dx.doi.org/10.15387/CMI_HBN	15.325005	male	left
NDARUV263YB5	Clinician-Administered Assessments	Self-Administered Assessments	Computerized Testing	Fitness Testing	NDARUV263YB5_phenotype	doi:10.15387/CMI_HBN	Functional Connectomes Project International Neuroimaging Data-Sharing Initiative	doi:10.15387/CMI_HBN	http://dx.doi.org/10.15387/CMI_HBN	15.401665	female	left
NDARHY161JYH	Clinician-Administered Assessments	Self-Administered Assessments	Computerized Testing	Fitness Testing	NDARHY161JYH_phenotype	doi:10.15387/CMI_HBN	Functional Connectomes Project International Neuroimaging Data-Sharing Initiative	doi:10.15387/CMI_HBN	http://dx.doi.org/10.15387/CMI_HBN	15.5	male
NDARVG971CHH	Clinician-Administered Assessments	Self-Administered Assessments	Computerized Testing	Fitness Testing	NDARVG971CHH_phenotype	doi:10.15387/CMI_HBN	Functional Connectomes Project International Neuroimaging Data-Sharing Initiative	doi:10.15387/CMI_HBN	http://dx.doi.org/10.15387/CMI_HBN	15.53023	female	left
NDARXM301XJL	Clinician-Administered Assessments	Self-Administered Assessments	Computerized Testing	Fitness Testing	NDARXM301XJL_phenotype	doi:10.15387/CMI_HBN	Functional Connectomes Project International Neuroimaging Data-Sharing Initiative	doi:10.15387/CMI_HBN	http://dx.doi.org/10.15387/CMI_HBN	15.5	female
NDARYM695TZY	Clinician-Administered Assessments	Self-Administered Assessments	Computerized Testing	Fitness Testing	NDARYM695TZY_phenotype	doi:10.15387/CMI_HBN	Functional Connectomes Project International Neuroimaging Data-Sharing Initiative	doi:10.15387/CMI_HBN	http://dx.doi.org/10.15387/CMI_HBN	15.546657	male	left
NDARLV086DEH	Clinician-Administered Assessments	Self-Administered Assessments	Computerized Testing	Fitness Testing	NDARLV086DEH_phenotype	doi:10.15387/CMI_HBN	Functional Connectomes Project International Neuroimaging Data-Sharing Initiative	doi:10.15387/CMI_HBN	http://dx.doi.org/10.15387/CMI_HBN	15.6	female
NDARLG890JDU	Clinician-Administered Assessments	Self-Administered Assessments	Computerized Testing	Fitness Testing	NDARLG890JDU_phenotype	doi:10.15387/CMI_HBN	Functional Connectomes Project International Neuroimaging Data-Sharing Initiative	doi:10.15387/CMI_HBN	http://dx.doi.org/10.15387/CMI_HBN	15.631644	female	left
NDARAV534CJH	Clinician-Administered Assessments	Self-Administered Assessments	Computerized Testing	Fitness Testing	NDARAV534CJH_phenotype	doi:10.15387/CMI_HBN	Functional Connectomes Project International Neuroimaging Data-Sharing Initiative	doi:10.15387/CMI_HBN	http://dx.doi.org/10.15387/CMI_HBN	15.7	male
NDARHW650FXU	Clinician-Administered Assessments	Self-Administered Assessments	Computerized Testing	Fitness Testing	NDARHW650FXU_phenotype	doi:10.15387/CMI_HBN	Functional Connectomes Project International Neuroimaging Data-Sharing Initiative	doi:10.15387/CMI_HBN	http://dx.doi.org/10.15387/CMI_HBN	15.7	female
NDARUF069EHR	Clinician-Administered Assessments	Self-Administered Assessments	Computerized Testing	Fitness Testing	NDARUF069EHR_phenotype	doi:10.15387/CMI_HBN	Functional Connectomes Project International Neuroimaging Data-Sharing Initiative	doi:10.15387/CMI_HBN	http://dx.doi.org/10.15387/CMI_HBN	15.724617	female	right
NDARTR365NCY	Clinician-Administered Assessments	Self-Administered Assessments	Computerized Testing	Fitness Testing	NDARTR365NCY_phenotype	doi:10.15387/CMI_HBN	Functional Connectomes Project International Neuroimaging Data-Sharing Initiative	doi:10.15387/CMI_HBN	http://dx.doi.org/10.15387/CMI_HBN	15.757472	female	left
NDARWV155PRG	Clinician-Administered Assessments	Self-Administered Assessments	Computerized Testing	Fitness Testing	NDARWV155PRG_phenotype	doi:10.15387/CMI_HBN	Functional Connectomes Project International Neuroimaging Data-Sharing Initiative	doi:10.15387/CMI_HBN	http://dx.doi.org/10.15387/CMI_HBN	15.837554	female	left
NDARGL022VAA	Clinician-Administered Assessments	Self-Administered Assessments	Computerized Testing	Fitness Testing	NDARGL022VAA_phenotype	doi:10.15387/CMI_HBN	Functional Connectomes Project International Neuroimaging Data-Sharing Initiative	doi:10.15387/CMI_HBN	http://dx.doi.org/10.15387/CMI_HBN	15.9	male
NDARWF090RZ7	Clinician-Administered Assessments	Self-Administered Assessments	Computerized Testing	Fitness Testing	NDARWF090RZ7_phenotype	doi:10.15387/CMI_HBN	Functional Connectomes Project International Neuroimaging Data-Sharing Initiative	doi:10.15387/CMI_HBN	http://dx.doi.org/10.15387/CMI_HBN	15.903148	male	left
NDARAT419DWK	Clinician-Administered Assessments	Self-Administered Assessments	Computerized Testing	Fitness Testing	NDARAT419DWK_phenotype	doi:10.15387/CMI_HBN	Functional Connectomes Project International Neuroimaging Data-Sharing Initiative	doi:10.15387/CMI_HBN	http://dx.doi.org/10.15387/CMI_HBN	15.9	female
NDARFB575BAT	Clinician-Administered Assessments	Self-Administered Assessments	Computerized Testing	Fitness Testing	NDARFB575BAT_phenotype	doi:10.15387/CMI_HBN	Functional Connectomes Project International Neuroimaging Data-Sharing Initiative	doi:10.15387/CMI_HBN	http://dx.doi.org/10.15387/CMI_HBN	15.9	female
NDARGE366WNC	Clinician-Administered Assessments	Self-Administered Assessments	Computerized Testing	Fitness Testing	NDARGE366WNC_phenotype	doi:10.15387/CMI_HBN	Functional Connectomes Project International Neuroimaging Data-Sharing Initiative	doi:10.15387/CMI_HBN	http://dx.doi.org/10.15387/CMI_HBN	15.965662	female	left
NDARMY533CYM	Clinician-Administered Assessments	Self-Administered Assessments	Computerized Testing	Fitness Testing	NDARMY533CYM_phenotype	doi:10.15387/CMI_HBN	Functional Connectomes Project International Neuroimaging Data-Sharing Initiative	doi:10.15387/CMI_HBN	http://dx.doi.org/10.15387/CMI_HBN	15.974332	male	left
NDARGL107GFK	Clinician-Administered Assessments	Self-Administered Assessments	Computerized Testing	Fitness Testing	NDARGL107GFK_phenotype	doi:10.15387/CMI_HBN	Functional Connectomes Project International Neuroimaging Data-Sharing Initiative	doi:10.15387/CMI_HBN	http://dx.doi.org/10.15387/CMI_HBN	16	female
NDARXN719LXU	Clinician-Administered Assessments	Self-Administered Assessments	Computerized Testing	Fitness Testing	NDARXN719LXU_phenotype	doi:10.15387/CMI_HBN	Functional Connectomes Project International Neuroimaging Data-Sharing Initiative	doi:10.15387/CMI_HBN	http://dx.doi.org/10.15387/CMI_HBN	16	male
NDARCJ363KLE	Clinician-Administered Assessments	Self-Administered Assessments	Computerized Testing	Fitness Testing	NDARCJ363KLE_phenotype	doi:10.15387/CMI_HBN	Functional Connectomes Project International Neuroimaging Data-Sharing Initiative	doi:10.15387/CMI_HBN	http://dx.doi.org/10.15387/CMI_HBN	16.009354	female	left
NDARMA875ARE	Clinician-Administered Assessments	Self-Administered Assessments	Computerized Testing	Fitness Testing	NDARMA875ARE_phenotype	doi:10.15387/CMI_HBN	Functional Connectomes Project International Neuroimaging Data-Sharing Initiative	doi:10.15387/CMI_HBN	http://dx.doi.org/10.15387/CMI_HBN	16.028405	female	left
NDARVN469KP6	Clinician-Administered Assessments	Self-Administered Assessments	Computerized Testing	Fitness Testing	NDARVN469KP6_phenotype	doi:10.15387/CMI_HBN	Functional Connectomes Project International Neuroimaging Data-Sharing Initiative	doi:10.15387/CMI_HBN	http://dx.doi.org/10.15387/CMI_HBN	16	female
NDARJP133YL3	Clinician-Administered Assessments	Self-Administered Assessments	Computerized Testing	Fitness Testing	NDARJP133YL3_phenotype	doi:10.15387/CMI_HBN	Functional Connectomes Project International Neuroimaging Data-Sharing Initiative	doi:10.15387/CMI_HBN	http://dx.doi.org/10.15387/CMI_HBN	16.03947	female	left
NDARTG810FRE	Clinician-Administered Assessments	Self-Administered Assessments	Computerized Testing	Fitness Testing	NDARTG810FRE_phenotype	doi:10.15387/CMI_HBN	Functional Connectomes Project International Neuroimaging Data-Sharing Initiative	doi:10.15387/CMI_HBN	http://dx.doi.org/10.15387/CMI_HBN	16.1	female
NDARAV945MCQ	Clinician-Administered Assessments	Self-Administered Assessments	Computerized Testing	Fitness Testing	NDARAV945MCQ_phenotype	doi:10.15387/CMI_HBN	Functional Connectomes Project International Neuroimaging Data-Sharing Initiative	doi:10.15387/CMI_HBN	http://dx.doi.org/10.15387/CMI_HBN	16.080538	male	left
NDARWJ087HKJ	Clinician-Administered Assessments	Self-Administered Assessments	Computerized Testing	Fitness Testing	NDARWJ087HKJ_phenotype	doi:10.15387/CMI_HBN	Functional Connectomes Project International Neuroimaging Data-Sharing Initiative	doi:10.15387/CMI_HBN	http://dx.doi.org/10.15387/CMI_HBN	16.11613	male	left
NDARYZ408VWW	Clinician-Administered Assessments	Self-Administered Assessments	Computerized Testing	Fitness Testing	NDARYZ408VWW_phenotype	doi:10.15387/CMI_HBN	Functional Connectomes Project International Neuroimaging Data-Sharing Initiative	doi:10.15387/CMI_HBN	http://dx.doi.org/10.15387/CMI_HBN	16.121606	female	left
NDARAM048AFP	Clinician-Administered Assessments	Self-Administered Assessments	Computerized Testing	Fitness Testing	NDARAM048AFP_phenotype	doi:10.15387/CMI_HBN	Functional Connectomes Project International Neuroimaging Data-Sharing Initiative	doi:10.15387/CMI_HBN	http://dx.doi.org/10.15387/CMI_HBN	16.2	male
NDARDV310UEG	Clinician-Administered Assessments	Self-Administered Assessments	Computerized Testing	Fitness Testing	NDARDV310UEG_phenotype	doi:10.15387/CMI_HBN	Functional Connectomes Project International Neuroimaging Data-Sharing Initiative	doi:10.15387/CMI_HBN	http://dx.doi.org/10.15387/CMI_HBN	16.2	female
NDARNP939DDQ	Clinician-Administered Assessments	Self-Administered Assessments	Computerized Testing	Fitness Testing	NDARNP939DDQ_phenotype	doi:10.15387/CMI_HBN	Functional Connectomes Project International Neuroimaging Data-Sharing Initiative	doi:10.15387/CMI_HBN	http://dx.doi.org/10.15387/CMI_HBN	16.2	male
NDARFU545YLK	Clinician-Administered Assessments	Self-Administered Assessments	Computerized Testing	Fitness Testing	NDARFU545YLK_phenotype	doi:10.15387/CMI_HBN	Functional Connectomes Project International Neuroimaging Data-Sharing Initiative	doi:10.15387/CMI_HBN	http://dx.doi.org/10.15387/CMI_HBN	16.2	male
NDARXW933TUJ	Clinician-Administered Assessments	Self-Administered Assessments	Computerized Testing	Fitness Testing	NDARXW933TUJ_phenotype	doi:10.15387/CMI_HBN	Functional Connectomes Project International Neuroimaging Data-Sharing Initiative	doi:10.15387/CMI_HBN	http://dx.doi.org/10.15387/CMI_HBN	16.269906	female	left
NDARVX162AZU	Clinician-Administered Assessments	Self-Administered Assessments	Computerized Testing	Fitness Testing	NDARVX162AZU_phenotype	doi:10.15387/CMI_HBN	Functional Connectomes Project International Neuroimaging Data-Sharing Initiative	doi:10.15387/CMI_HBN	http://dx.doi.org/10.15387/CMI_HBN	16.278348	male	left
NDARYM257RR6	Clinician-Administered Assessments	Self-Administered Assessments	Computerized Testing	Fitness Testing	NDARYM257RR6_phenotype	doi:10.15387/CMI_HBN	Functional Connectomes Project International Neuroimaging Data-Sharing Initiative	doi:10.15387/CMI_HBN	http://dx.doi.org/10.15387/CMI_HBN	16.322039	female	ambidextrous
NDARHP176DPE	Clinician-Administered Assessments	Self-Administered Assessments	Computerized Testing	Fitness Testing	NDARHP176DPE_phenotype	doi:10.15387/CMI_HBN	Functional Connectomes Project International Neuroimaging Data-Sharing Initiative	doi:10.15387/CMI_HBN	http://dx.doi.org/10.15387/CMI_HBN	16.329682	male	left
NDARUE533XNH	Clinician-Administered Assessments	Self-Administered Assessments	Computerized Testing	Fitness Testing	NDARUE533XNH_phenotype	doi:10.15387/CMI_HBN	Functional Connectomes Project International Neuroimaging Data-Sharing Initiative	doi:10.15387/CMI_HBN	http://dx.doi.org/10.15387/CMI_HBN	16.382386	male	left
NDARHB772TE5	Clinician-Administered Assessments	Self-Administered Assessments	Computerized Testing	Fitness Testing	NDARHB772TE5_phenotype	doi:10.15387/CMI_HBN	Functional Connectomes Project International Neuroimaging Data-Sharing Initiative	doi:10.15387/CMI_HBN	http://dx.doi.org/10.15387/CMI_HBN	16.387291	male	left
NDARAD481FXF	Clinician-Administered Assessments	Self-Administered Assessments	Computerized Testing	Fitness Testing	NDARAD481FXF_phenotype	doi:10.15387/CMI_HBN	Functional Connectomes Project International Neuroimaging Data-Sharing Initiative	doi:10.15387/CMI_HBN	http://dx.doi.org/10.15387/CMI_HBN	16.445242	male	left
NDARAT100AEQ	Clinician-Administered Assessments	Self-Administered Assessments	Computerized Testing	Fitness Testing	NDARAT100AEQ_phenotype	doi:10.15387/CMI_HBN	Functional Connectomes Project International Neuroimaging Data-Sharing Initiative	doi:10.15387/CMI_HBN	http://dx.doi.org/10.15387/CMI_HBN	16.489276	male	left
NDARCH755XDL	Clinician-Administered Assessments	Self-Administered Assessments	Computerized Testing	Fitness Testing	NDARCH755XDL_phenotype	doi:10.15387/CMI_HBN	Functional Connectomes Project International Neuroimaging Data-Sharing Initiative	doi:10.15387/CMI_HBN	http://dx.doi.org/10.15387/CMI_HBN	16.5	male
NDAREG561ML5	Clinician-Administered Assessments	Self-Administered Assessments	Computerized Testing	Fitness Testing	NDAREG561ML5_phenotype	doi:10.15387/CMI_HBN	Functional Connectomes Project International Neuroimaging Data-Sharing Initiative	doi:10.15387/CMI_HBN	http://dx.doi.org/10.15387/CMI_HBN	16.581565	female	left
NDARWV470ATB	Clinician-Administered Assessments	Self-Administered Assessments	Computerized Testing	Fitness Testing	NDARWV470ATB_phenotype	doi:10.15387/CMI_HBN	Functional Connectomes Project International Neuroimaging Data-Sharing Initiative	doi:10.15387/CMI_HBN	http://dx.doi.org/10.15387/CMI_HBN	16.587497	female	left
NDARBK669XJQ	Clinician-Administered Assessments	Self-Administered Assessments	Computerized Testing	Fitness Testing	NDARBK669XJQ_phenotype	doi:10.15387/CMI_HBN	Functional Connectomes Project International Neuroimaging Data-Sharing Initiative	doi:10.15387/CMI_HBN	http://dx.doi.org/10.15387/CMI_HBN	16.595938	female	left
NDARXJ623UJH	Clinician-Administered Assessments	Self-Administered Assessments	Computerized Testing	Fitness Testing	NDARXJ623UJH_phenotype	doi:10.15387/CMI_HBN	Functional Connectomes Project International Neuroimaging Data-Sharing Initiative	doi:10.15387/CMI_HBN	http://dx.doi.org/10.15387/CMI_HBN	16.7	female
NDARGV956EGX	Clinician-Administered Assessments	Self-Administered Assessments	Computerized Testing	Fitness Testing	NDARGV956EGX_phenotype	doi:10.15387/CMI_HBN	Functional Connectomes Project International Neuroimaging Data-Sharing Initiative	doi:10.15387/CMI_HBN	http://dx.doi.org/10.15387/CMI_HBN	16.8	female
NDARNT042GRA	Clinician-Administered Assessments	Self-Administered Assessments	Computerized Testing	Fitness Testing	NDARNT042GRA_phenotype	doi:10.15387/CMI_HBN	Functional Connectomes Project International Neuroimaging Data-Sharing Initiative	doi:10.15387/CMI_HBN	http://dx.doi.org/10.15387/CMI_HBN	16.861396	male	left
NDARRN619WHY	Clinician-Administered Assessments	Self-Administered Assessments	Computerized Testing	Fitness Testing	NDARRN619WHY_phenotype	doi:10.15387/CMI_HBN	Functional Connectomes Project International Neuroimaging Data-Sharing Initiative	doi:10.15387/CMI_HBN	http://dx.doi.org/10.15387/CMI_HBN	16.951745	male	left
NDARZF288FB7	Clinician-Administered Assessments	Self-Administered Assessments	Computerized Testing	Fitness Testing	NDARZF288FB7_phenotype	doi:10.15387/CMI_HBN	Functional Connectomes Project International Neuroimaging Data-Sharing Initiative	doi:10.15387/CMI_HBN	http://dx.doi.org/10.15387/CMI_HBN	16.965434	female	right
NDARXJ468UGL	Clinician-Administered Assessments	Self-Administered Assessments	Computerized Testing	Fitness Testing	NDARXJ468UGL_phenotype	doi:10.15387/CMI_HBN	Functional Connectomes Project International Neuroimaging Data-Sharing Initiative	doi:10.15387/CMI_HBN	http://dx.doi.org/10.15387/CMI_HBN	17.023043	female	left
NDARFB107PVH	Clinician-Administered Assessments	Self-Administered Assessments	Computerized Testing	Fitness Testing	NDARFB107PVH_phenotype	doi:10.15387/CMI_HBN	Functional Connectomes Project International Neuroimaging Data-Sharing Initiative	doi:10.15387/CMI_HBN	http://dx.doi.org/10.15387/CMI_HBN	17.036732	female	left
NDARUJ646APQ	Clinician-Administered Assessments	Self-Administered Assessments	Computerized Testing	Fitness Testing	NDARUJ646APQ_phenotype	doi:10.15387/CMI_HBN	Functional Connectomes Project International Neuroimaging Data-Sharing Initiative	doi:10.15387/CMI_HBN	http://dx.doi.org/10.15387/CMI_HBN	17.042094	male	left
NDARRR450VUU	Clinician-Administered Assessments	Self-Administered Assessments	Computerized Testing	Fitness Testing	NDARRR450VUU_phenotype	doi:10.15387/CMI_HBN	Functional Connectomes Project International Neuroimaging Data-Sharing Initiative	doi:10.15387/CMI_HBN	http://dx.doi.org/10.15387/CMI_HBN	17.1	female
NDARFZ700FAH	Clinician-Administered Assessments	Self-Administered Assessments	Computerized Testing	Fitness Testing	NDARFZ700FAH_phenotype	doi:10.15387/CMI_HBN	Functional Connectomes Project International Neuroimaging Data-Sharing Initiative	doi:10.15387/CMI_HBN	http://dx.doi.org/10.15387/CMI_HBN	17.1	female
NDARJA964DYF	Clinician-Administered Assessments	Self-Administered Assessments	Computerized Testing	Fitness Testing	NDARJA964DYF_phenotype	doi:10.15387/CMI_HBN	Functional Connectomes Project International Neuroimaging Data-Sharing Initiative	doi:10.15387/CMI_HBN	http://dx.doi.org/10.15387/CMI_HBN	17.2	female
NDARED632KNG	Clinician-Administered Assessments	Self-Administered Assessments	Computerized Testing	Fitness Testing	NDARED632KNG_phenotype	doi:10.15387/CMI_HBN	Functional Connectomes Project International Neuroimaging Data-Sharing Initiative	doi:10.15387/CMI_HBN	http://dx.doi.org/10.15387/CMI_HBN	17.203855	female	left
NDARZB377WZJ	Clinician-Administered Assessments	Self-Administered Assessments	Computerized Testing	Fitness Testing	NDARZB377WZJ_phenotype	doi:10.15387/CMI_HBN	Functional Connectomes Project International Neuroimaging Data-Sharing Initiative	doi:10.15387/CMI_HBN	http://dx.doi.org/10.15387/CMI_HBN	17.30219	male	ambidextrous
NDARXU679ZE8	Clinician-Administered Assessments	Self-Administered Assessments	Computerized Testing	Fitness Testing	NDARXU679ZE8_phenotype	doi:10.15387/CMI_HBN	Functional Connectomes Project International Neuroimaging Data-Sharing Initiative	doi:10.15387/CMI_HBN	http://dx.doi.org/10.15387/CMI_HBN	17.324321	female	left
NDARDT800YVF	Clinician-Administered Assessments	Self-Administered Assessments	Computerized Testing	Fitness Testing	NDARDT800YVF_phenotype	doi:10.15387/CMI_HBN	Functional Connectomes Project International Neuroimaging Data-Sharing Initiative	doi:10.15387/CMI_HBN	http://dx.doi.org/10.15387/CMI_HBN	17.510381	male	left
NDAREH876HG2	Clinician-Administered Assessments	Self-Administered Assessments	Computerized Testing	Fitness Testing	NDAREH876HG2_phenotype	doi:10.15387/CMI_HBN	Functional Connectomes Project International Neuroimaging Data-Sharing Initiative	doi:10.15387/CMI_HBN	http://dx.doi.org/10.15387/CMI_HBN	17.5	male
NDARXY337ZH9	Clinician-Administered Assessments	Self-Administered Assessments	Computerized Testing	Fitness Testing	NDARXY337ZH9_phenotype	doi:10.15387/CMI_HBN	Functional Connectomes Project International Neuroimaging Data-Sharing Initiative	doi:10.15387/CMI_HBN	http://dx.doi.org/10.15387/CMI_HBN	17.668491	male	left
NDARZT772PU4	Clinician-Administered Assessments	Self-Administered Assessments	Computerized Testing	Fitness Testing	NDARZT772PU4_phenotype	doi:10.15387/CMI_HBN	Functional Connectomes Project International Neuroimaging Data-Sharing Initiative	doi:10.15387/CMI_HBN	http://dx.doi.org/10.15387/CMI_HBN	17.707278	female	left
NDAREC182WW2	Clinician-Administered Assessments	Self-Administered Assessments	Computerized Testing	Fitness Testing	NDAREC182WW2_phenotype	doi:10.15387/CMI_HBN	Functional Connectomes Project International Neuroimaging Data-Sharing Initiative	doi:10.15387/CMI_HBN	http://dx.doi.org/10.15387/CMI_HBN	17.707392	male	right
NDARDL862DP6	Clinician-Administered Assessments	Self-Administered Assessments	Computerized Testing	Fitness Testing	NDARDL862DP6_phenotype	doi:10.15387/CMI_HBN	Functional Connectomes Project International Neuroimaging Data-Sharing Initiative	doi:10.15387/CMI_HBN	http://dx.doi.org/10.15387/CMI_HBN	17.7	female
NDARXB704HFD	Clinician-Administered Assessments	Self-Administered Assessments	Computerized Testing	Fitness Testing	NDARXB704HFD_phenotype	doi:10.15387/CMI_HBN	Functional Connectomes Project International Neuroimaging Data-Sharing Initiative	doi:10.15387/CMI_HBN	http://dx.doi.org/10.15387/CMI_HBN	17.743098	male	left
NDARVN646NZP	Clinician-Administered Assessments	Self-Administered Assessments	Computerized Testing	Fitness Testing	NDARVN646NZP_phenotype	doi:10.15387/CMI_HBN	Functional Connectomes Project International Neuroimaging Data-Sharing Initiative	doi:10.15387/CMI_HBN	http://dx.doi.org/10.15387/CMI_HBN	17.940109	female	left
NDARPE596LZL	Clinician-Administered Assessments	Self-Administered Assessments	Computerized Testing	Fitness Testing	NDARPE596LZL_phenotype	doi:10.15387/CMI_HBN	Functional Connectomes Project International Neuroimaging Data-Sharing Initiative	doi:10.15387/CMI_HBN	http://dx.doi.org/10.15387/CMI_HBN	17.953798	male	right
NDARKH741PL8	Clinician-Administered Assessments	Self-Administered Assessments	Computerized Testing	Fitness Testing	NDARKH741PL8_phenotype	doi:10.15387/CMI_HBN	Functional Connectomes Project International Neuroimaging Data-Sharing Initiative	doi:10.15387/CMI_HBN	http://dx.doi.org/10.15387/CMI_HBN	18.022245	male	ambidextrous
NDARBE439ND3	Clinician-Administered Assessments	Self-Administered Assessments	Computerized Testing	Fitness Testing	NDARBE439ND3_phenotype	doi:10.15387/CMI_HBN	Functional Connectomes Project International Neuroimaging Data-Sharing Initiative	doi:10.15387/CMI_HBN	http://dx.doi.org/10.15387/CMI_HBN	18.2	female
NDARYA084HC4	Clinician-Administered Assessments	Self-Administered Assessments	Computerized Testing	Fitness Testing	NDARYA084HC4_phenotype	doi:10.15387/CMI_HBN	Functional Connectomes Project International Neuroimaging Data-Sharing Initiative	doi:10.15387/CMI_HBN	http://dx.doi.org/10.15387/CMI_HBN	18.3	male
NDARBG483VFW	Clinician-Administered Assessments	Self-Administered Assessments	Computerized Testing	Fitness Testing	NDARBG483VFW_phenotype	doi:10.15387/CMI_HBN	Functional Connectomes Project International Neuroimaging Data-Sharing Initiative	doi:10.15387/CMI_HBN	http://dx.doi.org/10.15387/CMI_HBN	18.3	female
NDARZJ414CAA	Clinician-Administered Assessments	Self-Administered Assessments	Computerized Testing	Fitness Testing	NDARZJ414CAA_phenotype	doi:10.15387/CMI_HBN	Functional Connectomes Project International Neuroimaging Data-Sharing Initiative	doi:10.15387/CMI_HBN	http://dx.doi.org/10.15387/CMI_HBN	18.39676	male	left
NDARMR242UKQ	Clinician-Administered Assessments	Self-Administered Assessments	Computerized Testing	Fitness Testing	NDARMR242UKQ_phenotype	doi:10.15387/CMI_HBN	Functional Connectomes Project International Neuroimaging Data-Sharing Initiative	doi:10.15387/CMI_HBN	http://dx.doi.org/10.15387/CMI_HBN	18.736367	male	right
NDARCD401HGZ	Clinician-Administered Assessments	Self-Administered Assessments	Computerized Testing	Fitness Testing	NDARCD401HGZ_phenotype	doi:10.15387/CMI_HBN	Functional Connectomes Project International Neuroimaging Data-Sharing Initiative	doi:10.15387/CMI_HBN	http://dx.doi.org/10.15387/CMI_HBN	18.914099	male	left
NDARRD720XZK	Clinician-Administered Assessments	Self-Administered Assessments	Computerized Testing	Fitness Testing	NDARRD720XZK_phenotype	doi:10.15387/CMI_HBN	Functional Connectomes Project International Neuroimaging Data-Sharing Initiative	doi:10.15387/CMI_HBN	http://dx.doi.org/10.15387/CMI_HBN	19.335843	male	left
NDARTR840XP1	Clinician-Administered Assessments	Self-Administered Assessments	Computerized Testing	Fitness Testing	NDARTR840XP1_phenotype	doi:10.15387/CMI_HBN	Functional Connectomes Project International Neuroimaging Data-Sharing Initiative	doi:10.15387/CMI_HBN	http://dx.doi.org/10.15387/CMI_HBN	19.349874	male	left
NDARGY054ENV	Clinician-Administered Assessments	Self-Administered Assessments	Computerized Testing	Fitness Testing	NDARGY054ENV_phenotype	doi:10.15387/CMI_HBN	Functional Connectomes Project International Neuroimaging Data-Sharing Initiative	doi:10.15387/CMI_HBN	http://dx.doi.org/10.15387/CMI_HBN	19.656741	male	left
NDARNE511XHU	Clinician-Administered Assessments	Self-Administered Assessments	Computerized Testing	Fitness Testing	NDARNE511XHU_phenotype	doi:10.15387/CMI_HBN	Functional Connectomes Project International Neuroimaging Data-Sharing Initiative	doi:10.15387/CMI_HBN	http://dx.doi.org/10.15387/CMI_HBN	19.984713	female	left
NDARLB017MBJ	Clinician-Administered Assessments	Self-Administered Assessments	Computerized Testing	Fitness Testing	NDARLB017MBJ_phenotype	doi:10.15387/CMI_HBN	Functional Connectomes Project International Neuroimaging Data-Sharing Initiative	doi:10.15387/CMI_HBN	http://dx.doi.org/10.15387/CMI_HBN	20.412388	female	left
NDARMY301WFK	Clinician-Administered Assessments	Self-Administered Assessments	Computerized Testing	Fitness Testing	NDARMY301WFK_phenotype	doi:10.15387/CMI_HBN	Functional Connectomes Project International Neuroimaging Data-Sharing Initiative	doi:10.15387/CMI_HBN	http://dx.doi.org/10.15387/CMI_HBN	20.4	female
NDARYU863UY9	Clinician-Administered Assessments	Self-Administered Assessments	Computerized Testing	Fitness Testing	NDARYU863UY9_phenotype	doi:10.15387/CMI_HBN	Functional Connectomes Project International Neuroimaging Data-Sharing Initiative	doi:10.15387/CMI_HBN	http://dx.doi.org/10.15387/CMI_HBN	20.4	female
NDARHF023VG3	Clinician-Administered Assessments	Self-Administered Assessments	Computerized Testing	Fitness Testing	NDARHF023VG3_phenotype	doi:10.15387/CMI_HBN	Functional Connectomes Project International Neuroimaging Data-Sharing Initiative	doi:10.15387/CMI_HBN	http://dx.doi.org/10.15387/CMI_HBN	20.734884	female	left
NDARYA556KP8	Clinician-Administered Assessments	Self-Administered Assessments	Computerized Testing	Fitness Testing	NDARYA556KP8_phenotype	doi:10.15387/CMI_HBN	Functional Connectomes Project International Neuroimaging Data-Sharing Initiative	doi:10.15387/CMI_HBN	http://dx.doi.org/10.15387/CMI_HBN	20.803559	female	left
NDARYY218AGA	Clinician-Administered Assessments	Self-Administered Assessments	Computerized Testing	Fitness Testing	NDARYY218AGA_phenotype	doi:10.15387/CMI_HBN	Functional Connectomes Project International Neuroimaging Data-Sharing Initiative	doi:10.15387/CMI_HBN	http://dx.doi.org/10.15387/CMI_HBN	20.820328	female	left
NDARZP564MHU	Clinician-Administered Assessments	Self-Administered Assessments	Computerized Testing	Fitness Testing	NDARZP564MHU_phenotype	doi:10.15387/CMI_HBN	Functional Connectomes Project International Neuroimaging Data-Sharing Initiative	doi:10.15387/CMI_HBN	http://dx.doi.org/10.15387/CMI_HBN	20.910107	male	left
NDAREZ098ZPE	Clinician-Administered Assessments	Self-Administered Assessments	Computerized Testing	Fitness Testing	NDAREZ098ZPE_phenotype	doi:10.15387/CMI_HBN	Functional Connectomes Project International Neuroimaging Data-Sharing Initiative	doi:10.15387/CMI_HBN	http://dx.doi.org/10.15387/CMI_HBN	20.927104	female	left
NDARXJ696AMX	Clinician-Administered Assessments	Self-Administered Assessments	Computerized Testing	Fitness Testing	NDARXJ696AMX_phenotype	doi:10.15387/CMI_HBN	Functional Connectomes Project International Neuroimaging Data-Sharing Initiative	doi:10.15387/CMI_HBN	http://dx.doi.org/10.15387/CMI_HBN	21.189368	male	left
NDARML926NEG	Clinician-Administered Assessments	Self-Administered Assessments	Computerized Testing	Fitness Testing	NDARML926NEG_phenotype	doi:10.15387/CMI_HBN	Functional Connectomes Project International Neuroimaging Data-Sharing Initiative	doi:10.15387/CMI_HBN	http://dx.doi.org/10.15387/CMI_HBN	21.3	female
NDARDX770PJK	Clinician-Administered Assessments	Self-Administered Assessments	Computerized Testing	Fitness Testing	NDARDX770PJK_phenotype	doi:10.15387/CMI_HBN	Functional Connectomes Project International Neuroimaging Data-Sharing Initiative	doi:10.15387/CMI_HBN	http://dx.doi.org/10.15387/CMI_HBN	21.715035	female	left
NDAREW737LJP	Clinician-Administered Assessments	Self-Administered Assessments	Computerized Testing	Fitness Testing	NDAREW737LJP_phenotype	doi:10.15387/CMI_HBN	Functional Connectomes Project International Neuroimaging Data-Sharing Initiative	doi:10.15387/CMI_HBN	http://dx.doi.org/10.15387/CMI_HBN	21.8	female
