# Supplementary material for: An open resource for transdiagnostic research in pediatric mental health and learning disorders
Source: Sci Data. 2017 Dec 19;4:170181. doi: 10.1038/sdata.2017.181 (PMC5735921; doi:10.1038/sdata.2017.181)
Supplement: Supplementary file 1 [file sdata2017181-isa1.zip › a_EEG_Milham.txt]

Sample Name	Protocol REF	Assay Name	Raw Data File	Comment[Data Repository]	Comment[Data Record Accession]	Comment[Data Record URI]	Factor Value[age]	Factor Value[sex]	Factor Value[laterality]
NDARAA075AMK	Electroencephalography (EEG) and Eye Tracking	NDARAA075AMK_EEG	doi:10.15387/CMI_HBN	Functional Connectomes Project International Neuroimaging Data-Sharing Initiative	doi:10.15387/CMI_HBN	http://dx.doi.org/10.15387/CMI_HBN	6.72804	female	left
NDARAD481FXF	Electroencephalography (EEG) and Eye Tracking	NDARAD481FXF_EEG	doi:10.15387/CMI_HBN	Functional Connectomes Project International Neuroimaging Data-Sharing Initiative	doi:10.15387/CMI_HBN	http://dx.doi.org/10.15387/CMI_HBN	16.445242	male	left
NDARAE199TDD	Electroencephalography (EEG) and Eye Tracking	NDARAE199TDD_EEG	doi:10.15387/CMI_HBN	Functional Connectomes Project International Neuroimaging Data-Sharing Initiative	doi:10.15387/CMI_HBN	http://dx.doi.org/10.15387/CMI_HBN	8.984029	female	left
NDARAJ366ZFA	Electroencephalography (EEG) and Eye Tracking	NDARAJ366ZFA_EEG	doi:10.15387/CMI_HBN	Functional Connectomes Project International Neuroimaging Data-Sharing Initiative	doi:10.15387/CMI_HBN	http://dx.doi.org/10.15387/CMI_HBN	10.211156	male	left
NDARAK187ZLP	Electroencephalography (EEG) and Eye Tracking	NDARAK187ZLP_EEG	doi:10.15387/CMI_HBN	Functional Connectomes Project International Neuroimaging Data-Sharing Initiative	doi:10.15387/CMI_HBN	http://dx.doi.org/10.15387/CMI_HBN	6.870408	male	left
NDARAM277WZT	Electroencephalography (EEG) and Eye Tracking	NDARAM277WZT_EEG	doi:10.15387/CMI_HBN	Functional Connectomes Project International Neuroimaging Data-Sharing Initiative	doi:10.15387/CMI_HBN	http://dx.doi.org/10.15387/CMI_HBN	14.32067	male	ambidextrous
NDARAT100AEQ	Electroencephalography (EEG) and Eye Tracking	NDARAT100AEQ_EEG	doi:10.15387/CMI_HBN	Functional Connectomes Project International Neuroimaging Data-Sharing Initiative	doi:10.15387/CMI_HBN	http://dx.doi.org/10.15387/CMI_HBN	16.489276	male	left
NDARAT299YRR	Electroencephalography (EEG) and Eye Tracking	NDARAT299YRR_EEG	doi:10.15387/CMI_HBN	Functional Connectomes Project International Neuroimaging Data-Sharing Initiative	doi:10.15387/CMI_HBN	http://dx.doi.org/10.15387/CMI_HBN	7.579625	male	right
NDARAV894XWD	Electroencephalography (EEG) and Eye Tracking	NDARAV894XWD_EEG	doi:10.15387/CMI_HBN	Functional Connectomes Project International Neuroimaging Data-Sharing Initiative	doi:10.15387/CMI_HBN	http://dx.doi.org/10.15387/CMI_HBN	10.468628	male	left
NDARAY238DFL	Electroencephalography (EEG) and Eye Tracking	NDARAY238DFL_EEG	doi:10.15387/CMI_HBN	Functional Connectomes Project International Neuroimaging Data-Sharing Initiative	doi:10.15387/CMI_HBN	http://dx.doi.org/10.15387/CMI_HBN	6.552817	male	left
NDARBA507GCT	Electroencephalography (EEG) and Eye Tracking	NDARBA507GCT_EEG	doi:10.15387/CMI_HBN	Functional Connectomes Project International Neuroimaging Data-Sharing Initiative	doi:10.15387/CMI_HBN	http://dx.doi.org/10.15387/CMI_HBN	14.451973	female	left
NDARBA521RA8	Electroencephalography (EEG) and Eye Tracking	NDARBA521RA8_EEG	doi:10.15387/CMI_HBN	Functional Connectomes Project International Neuroimaging Data-Sharing Initiative	doi:10.15387/CMI_HBN	http://dx.doi.org/10.15387/CMI_HBN	8.905315	male	left
NDARBB854DRN	Electroencephalography (EEG) and Eye Tracking	NDARBB854DRN_EEG	doi:10.15387/CMI_HBN	Functional Connectomes Project International Neuroimaging Data-Sharing Initiative	doi:10.15387/CMI_HBN	http://dx.doi.org/10.15387/CMI_HBN	11.3906	male	left
NDARBC580HR5	Electroencephalography (EEG) and Eye Tracking	NDARBC580HR5_EEG	doi:10.15387/CMI_HBN	Functional Connectomes Project International Neuroimaging Data-Sharing Initiative	doi:10.15387/CMI_HBN	http://dx.doi.org/10.15387/CMI_HBN	12.176477	male	left
NDARBK669XJQ	Electroencephalography (EEG) and Eye Tracking	NDARBK669XJQ_EEG	doi:10.15387/CMI_HBN	Functional Connectomes Project International Neuroimaging Data-Sharing Initiative	doi:10.15387/CMI_HBN	http://dx.doi.org/10.15387/CMI_HBN	16.595938	female	left
NDARBM213BEA	Electroencephalography (EEG) and Eye Tracking	NDARBM213BEA_EEG	doi:10.15387/CMI_HBN	Functional Connectomes Project International Neuroimaging Data-Sharing Initiative	doi:10.15387/CMI_HBN	http://dx.doi.org/10.15387/CMI_HBN	12.03947	female	left
NDARBN100LCD	Electroencephalography (EEG) and Eye Tracking	NDARBN100LCD_EEG	doi:10.15387/CMI_HBN	Functional Connectomes Project International Neuroimaging Data-Sharing Initiative	doi:10.15387/CMI_HBN	http://dx.doi.org/10.15387/CMI_HBN	6.088067	female	left
NDARBU112XZE	Electroencephalography (EEG) and Eye Tracking	NDARBU112XZE_EEG	doi:10.15387/CMI_HBN	Functional Connectomes Project International Neuroimaging Data-Sharing Initiative	doi:10.15387/CMI_HBN	http://dx.doi.org/10.15387/CMI_HBN	14.79101	male	left
NDARBV364MBC	Electroencephalography (EEG) and Eye Tracking	NDARBV364MBC_EEG	doi:10.15387/CMI_HBN	Functional Connectomes Project International Neuroimaging Data-Sharing Initiative	doi:10.15387/CMI_HBN	http://dx.doi.org/10.15387/CMI_HBN	10.306525	male	left
NDARBZ216FW8	Electroencephalography (EEG) and Eye Tracking	NDARBZ216FW8_EEG	doi:10.15387/CMI_HBN	Functional Connectomes Project International Neuroimaging Data-Sharing Initiative	doi:10.15387/CMI_HBN	http://dx.doi.org/10.15387/CMI_HBN	12.389915	male	left
NDARCA186WGH	Electroencephalography (EEG) and Eye Tracking	NDARCA186WGH_EEG	doi:10.15387/CMI_HBN	Functional Connectomes Project International Neuroimaging Data-Sharing Initiative	doi:10.15387/CMI_HBN	http://dx.doi.org/10.15387/CMI_HBN	15.268195	male	left
NDARCA789EE0	Electroencephalography (EEG) and Eye Tracking	NDARCA789EE0_EEG	doi:10.15387/CMI_HBN	Functional Connectomes Project International Neuroimaging Data-Sharing Initiative	doi:10.15387/CMI_HBN	http://dx.doi.org/10.15387/CMI_HBN	13.326374	male	left
NDARCD401HGZ	Electroencephalography (EEG) and Eye Tracking	NDARCD401HGZ_EEG	doi:10.15387/CMI_HBN	Functional Connectomes Project International Neuroimaging Data-Sharing Initiative	doi:10.15387/CMI_HBN	http://dx.doi.org/10.15387/CMI_HBN	18.914099	male	left
NDARCG984YXZ	Electroencephalography (EEG) and Eye Tracking	NDARCG984YXZ_EEG	doi:10.15387/CMI_HBN	Functional Connectomes Project International Neuroimaging Data-Sharing Initiative	doi:10.15387/CMI_HBN	http://dx.doi.org/10.15387/CMI_HBN	8.549281	female	left
NDARCL080RHP	Electroencephalography (EEG) and Eye Tracking	NDARCL080RHP_EEG	doi:10.15387/CMI_HBN	Functional Connectomes Project International Neuroimaging Data-Sharing Initiative	doi:10.15387/CMI_HBN	http://dx.doi.org/10.15387/CMI_HBN	13.743098	female	left
NDARCP360AFD	Electroencephalography (EEG) and Eye Tracking	NDARCP360AFD_EEG	doi:10.15387/CMI_HBN	Functional Connectomes Project International Neuroimaging Data-Sharing Initiative	doi:10.15387/CMI_HBN	http://dx.doi.org/10.15387/CMI_HBN	8.357061	male	left
NDARCT933HF2	Electroencephalography (EEG) and Eye Tracking	NDARCT933HF2_EEG	doi:10.15387/CMI_HBN	Functional Connectomes Project International Neuroimaging Data-Sharing Initiative	doi:10.15387/CMI_HBN	http://dx.doi.org/10.15387/CMI_HBN	11.875199	male	right
NDARCW419GBD	Electroencephalography (EEG) and Eye Tracking	NDARCW419GBD_EEG	doi:10.15387/CMI_HBN	Functional Connectomes Project International Neuroimaging Data-Sharing Initiative	doi:10.15387/CMI_HBN	http://dx.doi.org/10.15387/CMI_HBN	7.856034	male	right
NDARDA695XTL	Electroencephalography (EEG) and Eye Tracking	NDARDA695XTL_EEG	doi:10.15387/CMI_HBN	Functional Connectomes Project International Neuroimaging Data-Sharing Initiative	doi:10.15387/CMI_HBN	http://dx.doi.org/10.15387/CMI_HBN	7.20511	male	left
NDARDB804YHE	Electroencephalography (EEG) and Eye Tracking	NDARDB804YHE_EEG	doi:10.15387/CMI_HBN	Functional Connectomes Project International Neuroimaging Data-Sharing Initiative	doi:10.15387/CMI_HBN	http://dx.doi.org/10.15387/CMI_HBN	10.002623	male	left
NDARDH328DR9	Electroencephalography (EEG) and Eye Tracking	NDARDH328DR9_EEG	doi:10.15387/CMI_HBN	Functional Connectomes Project International Neuroimaging Data-Sharing Initiative	doi:10.15387/CMI_HBN	http://dx.doi.org/10.15387/CMI_HBN	6.079853	male	left
NDARDJ825GBP	Electroencephalography (EEG) and Eye Tracking	NDARDJ825GBP_EEG	doi:10.15387/CMI_HBN	Functional Connectomes Project International Neuroimaging Data-Sharing Initiative	doi:10.15387/CMI_HBN	http://dx.doi.org/10.15387/CMI_HBN	9.293976	male	left
NDARDM425CG2	Electroencephalography (EEG) and Eye Tracking	NDARDM425CG2_EEG	doi:10.15387/CMI_HBN	Functional Connectomes Project International Neuroimaging Data-Sharing Initiative	doi:10.15387/CMI_HBN	http://dx.doi.org/10.15387/CMI_HBN	9.649326	male	left
NDARDN770HY6	Electroencephalography (EEG) and Eye Tracking	NDARDN770HY6_EEG	doi:10.15387/CMI_HBN	Functional Connectomes Project International Neuroimaging Data-Sharing Initiative	doi:10.15387/CMI_HBN	http://dx.doi.org/10.15387/CMI_HBN	11.758042	male	left
NDARDU799BZF	Electroencephalography (EEG) and Eye Tracking	NDARDU799BZF_EEG	doi:10.15387/CMI_HBN	Functional Connectomes Project International Neuroimaging Data-Sharing Initiative	doi:10.15387/CMI_HBN	http://dx.doi.org/10.15387/CMI_HBN	5.641113	male	left
NDARDX469TC1	Electroencephalography (EEG) and Eye Tracking	NDARDX469TC1_EEG	doi:10.15387/CMI_HBN	Functional Connectomes Project International Neuroimaging Data-Sharing Initiative	doi:10.15387/CMI_HBN	http://dx.doi.org/10.15387/CMI_HBN	8.340748	male	right
NDARDX770PJK	Electroencephalography (EEG) and Eye Tracking	NDARDX770PJK_EEG	doi:10.15387/CMI_HBN	Functional Connectomes Project International Neuroimaging Data-Sharing Initiative	doi:10.15387/CMI_HBN	http://dx.doi.org/10.15387/CMI_HBN	21.715035	female	left
NDARDZ946KVL	Electroencephalography (EEG) and Eye Tracking	NDARDZ946KVL_EEG	doi:10.15387/CMI_HBN	Functional Connectomes Project International Neuroimaging Data-Sharing Initiative	doi:10.15387/CMI_HBN	http://dx.doi.org/10.15387/CMI_HBN	15.172256	male	left
NDAREB290UCN	Electroencephalography (EEG) and Eye Tracking	NDAREB290UCN_EEG	doi:10.15387/CMI_HBN	Functional Connectomes Project International Neuroimaging Data-Sharing Initiative	doi:10.15387/CMI_HBN	http://dx.doi.org/10.15387/CMI_HBN	6.717545	male	left
NDAREC182WW2	Electroencephalography (EEG) and Eye Tracking	NDAREC182WW2_EEG	doi:10.15387/CMI_HBN	Functional Connectomes Project International Neuroimaging Data-Sharing Initiative	doi:10.15387/CMI_HBN	http://dx.doi.org/10.15387/CMI_HBN	17.707392	male	right
NDARED047DTH	Electroencephalography (EEG) and Eye Tracking	NDARED047DTH_EEG	doi:10.15387/CMI_HBN	Functional Connectomes Project International Neuroimaging Data-Sharing Initiative	doi:10.15387/CMI_HBN	http://dx.doi.org/10.15387/CMI_HBN	7.284508	male	right
NDAREE196FEG	Electroencephalography (EEG) and Eye Tracking	NDAREE196FEG_EEG	doi:10.15387/CMI_HBN	Functional Connectomes Project International Neuroimaging Data-Sharing Initiative	doi:10.15387/CMI_HBN	http://dx.doi.org/10.15387/CMI_HBN	8.623317	male	left
NDAREF057VX5	Electroencephalography (EEG) and Eye Tracking	NDAREF057VX5_EEG	doi:10.15387/CMI_HBN	Functional Connectomes Project International Neuroimaging Data-Sharing Initiative	doi:10.15387/CMI_HBN	http://dx.doi.org/10.15387/CMI_HBN	7.979237	male	left
NDAREK375DKR	Electroencephalography (EEG) and Eye Tracking	NDAREK375DKR_EEG	doi:10.15387/CMI_HBN	Functional Connectomes Project International Neuroimaging Data-Sharing Initiative	doi:10.15387/CMI_HBN	http://dx.doi.org/10.15387/CMI_HBN	6.750057	female	left
NDAREK544ENR	Electroencephalography (EEG) and Eye Tracking	NDAREK544ENR_EEG	doi:10.15387/CMI_HBN	Functional Connectomes Project International Neuroimaging Data-Sharing Initiative	doi:10.15387/CMI_HBN	http://dx.doi.org/10.15387/CMI_HBN	9.876568	male	left
NDAREK918EC2	Electroencephalography (EEG) and Eye Tracking	NDAREK918EC2_EEG	doi:10.15387/CMI_HBN	Functional Connectomes Project International Neuroimaging Data-Sharing Initiative	doi:10.15387/CMI_HBN	http://dx.doi.org/10.15387/CMI_HBN	9.616472	male	ambidextrous
NDAREK947FYP	Electroencephalography (EEG) and Eye Tracking	NDAREK947FYP_EEG	doi:10.15387/CMI_HBN	Functional Connectomes Project International Neuroimaging Data-Sharing Initiative	doi:10.15387/CMI_HBN	http://dx.doi.org/10.15387/CMI_HBN	9.808236	male	right
NDAREL063PMX	Electroencephalography (EEG) and Eye Tracking	NDAREL063PMX_EEG	doi:10.15387/CMI_HBN	Functional Connectomes Project International Neuroimaging Data-Sharing Initiative	doi:10.15387/CMI_HBN	http://dx.doi.org/10.15387/CMI_HBN	11.806753	male	left
NDAREM018TJQ	Electroencephalography (EEG) and Eye Tracking	NDAREM018TJQ_EEG	doi:10.15387/CMI_HBN	Functional Connectomes Project International Neuroimaging Data-Sharing Initiative	doi:10.15387/CMI_HBN	http://dx.doi.org/10.15387/CMI_HBN	14.871092	male	left
NDAREM141CKP	Electroencephalography (EEG) and Eye Tracking	NDAREM141CKP_EEG	doi:10.15387/CMI_HBN	Functional Connectomes Project International Neuroimaging Data-Sharing Initiative	doi:10.15387/CMI_HBN	http://dx.doi.org/10.15387/CMI_HBN	6.558293	male	left
NDARET653TAM	Electroencephalography (EEG) and Eye Tracking	NDARET653TAM_EEG	doi:10.15387/CMI_HBN	Functional Connectomes Project International Neuroimaging Data-Sharing Initiative	doi:10.15387/CMI_HBN	http://dx.doi.org/10.15387/CMI_HBN	7.314054	female	left
NDARET949LMU	Electroencephalography (EEG) and Eye Tracking	NDARET949LMU_EEG	doi:10.15387/CMI_HBN	Functional Connectomes Project International Neuroimaging Data-Sharing Initiative	doi:10.15387/CMI_HBN	http://dx.doi.org/10.15387/CMI_HBN	7.377595	female	left
NDAREZ098ZPE	Electroencephalography (EEG) and Eye Tracking	NDAREZ098ZPE_EEG	doi:10.15387/CMI_HBN	Functional Connectomes Project International Neuroimaging Data-Sharing Initiative	doi:10.15387/CMI_HBN	http://dx.doi.org/10.15387/CMI_HBN	20.927104	female	left
NDARFB107PVH	Electroencephalography (EEG) and Eye Tracking	NDARFB107PVH_EEG	doi:10.15387/CMI_HBN	Functional Connectomes Project International Neuroimaging Data-Sharing Initiative	doi:10.15387/CMI_HBN	http://dx.doi.org/10.15387/CMI_HBN	17.036732	female	left
NDARFH674DWX	Electroencephalography (EEG) and Eye Tracking	NDARFH674DWX_EEG	doi:10.15387/CMI_HBN	Functional Connectomes Project International Neuroimaging Data-Sharing Initiative	doi:10.15387/CMI_HBN	http://dx.doi.org/10.15387/CMI_HBN	7.484257	female	left
NDARFL411AT1	Electroencephalography (EEG) and Eye Tracking	NDARFL411AT1_EEG	doi:10.15387/CMI_HBN	Functional Connectomes Project International Neuroimaging Data-Sharing Initiative	doi:10.15387/CMI_HBN	http://dx.doi.org/10.15387/CMI_HBN	9.066735	female	left
NDARFM080VAF	Electroencephalography (EEG) and Eye Tracking	NDARFM080VAF_EEG	doi:10.15387/CMI_HBN	Functional Connectomes Project International Neuroimaging Data-Sharing Initiative	doi:10.15387/CMI_HBN	http://dx.doi.org/10.15387/CMI_HBN	7.623203	female	right
NDARFN452VPC	Electroencephalography (EEG) and Eye Tracking	NDARFN452VPC_EEG	doi:10.15387/CMI_HBN	Functional Connectomes Project International Neuroimaging Data-Sharing Initiative	doi:10.15387/CMI_HBN	http://dx.doi.org/10.15387/CMI_HBN	11.960643	female	left
NDARFT834NT1	Electroencephalography (EEG) and Eye Tracking	NDARFT834NT1_EEG	doi:10.15387/CMI_HBN	Functional Connectomes Project International Neuroimaging Data-Sharing Initiative	doi:10.15387/CMI_HBN	http://dx.doi.org/10.15387/CMI_HBN	8.14636	male	left
NDARFW130NGG	Electroencephalography (EEG) and Eye Tracking	NDARFW130NGG_EEG	doi:10.15387/CMI_HBN	Functional Connectomes Project International Neuroimaging Data-Sharing Initiative	doi:10.15387/CMI_HBN	http://dx.doi.org/10.15387/CMI_HBN	8.316107	female	left
NDARFW292PBD	Electroencephalography (EEG) and Eye Tracking	NDARFW292PBD_EEG	doi:10.15387/CMI_HBN	Functional Connectomes Project International Neuroimaging Data-Sharing Initiative	doi:10.15387/CMI_HBN	http://dx.doi.org/10.15387/CMI_HBN	12.480835	female	left
NDARFW444PN1	Electroencephalography (EEG) and Eye Tracking	NDARFW444PN1_EEG	doi:10.15387/CMI_HBN	Functional Connectomes Project International Neuroimaging Data-Sharing Initiative	doi:10.15387/CMI_HBN	http://dx.doi.org/10.15387/CMI_HBN	10.478895	female	left
NDARFY612EMR	Electroencephalography (EEG) and Eye Tracking	NDARFY612EMR_EEG	doi:10.15387/CMI_HBN	Functional Connectomes Project International Neuroimaging Data-Sharing Initiative	doi:10.15387/CMI_HBN	http://dx.doi.org/10.15387/CMI_HBN	12.48072	female	left
NDARFZ296UNG	Electroencephalography (EEG) and Eye Tracking	NDARFZ296UNG_EEG	doi:10.15387/CMI_HBN	Functional Connectomes Project International Neuroimaging Data-Sharing Initiative	doi:10.15387/CMI_HBN	http://dx.doi.org/10.15387/CMI_HBN	9.082591	male	left
NDARGE366WNC	Electroencephalography (EEG) and Eye Tracking	NDARGE366WNC_EEG	doi:10.15387/CMI_HBN	Functional Connectomes Project International Neuroimaging Data-Sharing Initiative	doi:10.15387/CMI_HBN	http://dx.doi.org/10.15387/CMI_HBN	15.965662	female	left
NDARGH407KVG	Electroencephalography (EEG) and Eye Tracking	NDARGH407KVG_EEG	doi:10.15387/CMI_HBN	Functional Connectomes Project International Neuroimaging Data-Sharing Initiative	doi:10.15387/CMI_HBN	http://dx.doi.org/10.15387/CMI_HBN	7.908053	male	right
NDARGL834CMQ	Electroencephalography (EEG) and Eye Tracking	NDARGL834CMQ_EEG	doi:10.15387/CMI_HBN	Functional Connectomes Project International Neuroimaging Data-Sharing Initiative	doi:10.15387/CMI_HBN	http://dx.doi.org/10.15387/CMI_HBN	7.128108	male	right
NDARGL963HU4	Electroencephalography (EEG) and Eye Tracking	NDARGL963HU4_EEG	doi:10.15387/CMI_HBN	Functional Connectomes Project International Neuroimaging Data-Sharing Initiative	doi:10.15387/CMI_HBN	http://dx.doi.org/10.15387/CMI_HBN	11.519849	female	left
NDARGM498YFL	Electroencephalography (EEG) and Eye Tracking	NDARGM498YFL_EEG	doi:10.15387/CMI_HBN	Functional Connectomes Project International Neuroimaging Data-Sharing Initiative	doi:10.15387/CMI_HBN	http://dx.doi.org/10.15387/CMI_HBN	9.936801	female	left
NDARGM540EV8	Electroencephalography (EEG) and Eye Tracking	NDARGM540EV8_EEG	doi:10.15387/CMI_HBN	Functional Connectomes Project International Neuroimaging Data-Sharing Initiative	doi:10.15387/CMI_HBN	http://dx.doi.org/10.15387/CMI_HBN	10.722564	female	left
NDARGM610LF0	Electroencephalography (EEG) and Eye Tracking	NDARGM610LF0_EEG	doi:10.15387/CMI_HBN	Functional Connectomes Project International Neuroimaging Data-Sharing Initiative	doi:10.15387/CMI_HBN	http://dx.doi.org/10.15387/CMI_HBN	9.947866	male	right
NDARGR661YZG	Electroencephalography (EEG) and Eye Tracking	NDARGR661YZG_EEG	doi:10.15387/CMI_HBN	Functional Connectomes Project International Neuroimaging Data-Sharing Initiative	doi:10.15387/CMI_HBN	http://dx.doi.org/10.15387/CMI_HBN	5.934633	female	left
NDARGT022BEW	Electroencephalography (EEG) and Eye Tracking	NDARGT022BEW_EEG	doi:10.15387/CMI_HBN	Functional Connectomes Project International Neuroimaging Data-Sharing Initiative	doi:10.15387/CMI_HBN	http://dx.doi.org/10.15387/CMI_HBN	9.102213	male	right
NDARGU667MCK	Electroencephalography (EEG) and Eye Tracking	NDARGU667MCK_EEG	doi:10.15387/CMI_HBN	Functional Connectomes Project International Neuroimaging Data-Sharing Initiative	doi:10.15387/CMI_HBN	http://dx.doi.org/10.15387/CMI_HBN	8.015514	male	left
NDARGY054ENV	Electroencephalography (EEG) and Eye Tracking	NDARGY054ENV_EEG	doi:10.15387/CMI_HBN	Functional Connectomes Project International Neuroimaging Data-Sharing Initiative	doi:10.15387/CMI_HBN	http://dx.doi.org/10.15387/CMI_HBN	19.656741	male	left
NDARGY148EVU	Electroencephalography (EEG) and Eye Tracking	NDARGY148EVU_EEG	doi:10.15387/CMI_HBN	Functional Connectomes Project International Neuroimaging Data-Sharing Initiative	doi:10.15387/CMI_HBN	http://dx.doi.org/10.15387/CMI_HBN	13.51791	male	left
NDARHB781DD8	Electroencephalography (EEG) and Eye Tracking	NDARHB781DD8_EEG	doi:10.15387/CMI_HBN	Functional Connectomes Project International Neuroimaging Data-Sharing Initiative	doi:10.15387/CMI_HBN	http://dx.doi.org/10.15387/CMI_HBN	6.443303	male	left
NDARHB993EV0	Electroencephalography (EEG) and Eye Tracking	NDARHB993EV0_EEG	doi:10.15387/CMI_HBN	Functional Connectomes Project International Neuroimaging Data-Sharing Initiative	doi:10.15387/CMI_HBN	http://dx.doi.org/10.15387/CMI_HBN	8.21743	male	ambidextrous
NDARHD059PEQ	Electroencephalography (EEG) and Eye Tracking	NDARHD059PEQ_EEG	doi:10.15387/CMI_HBN	Functional Connectomes Project International Neuroimaging Data-Sharing Initiative	doi:10.15387/CMI_HBN	http://dx.doi.org/10.15387/CMI_HBN	8.088751	male	ambidextrous
NDARHE236YLB	Electroencephalography (EEG) and Eye Tracking	NDARHE236YLB_EEG	doi:10.15387/CMI_HBN	Functional Connectomes Project International Neuroimaging Data-Sharing Initiative	doi:10.15387/CMI_HBN	http://dx.doi.org/10.15387/CMI_HBN	5.513004	female	ambidextrous
NDARHF904CWB	Electroencephalography (EEG) and Eye Tracking	NDARHF904CWB_EEG	doi:10.15387/CMI_HBN	Functional Connectomes Project International Neuroimaging Data-Sharing Initiative	doi:10.15387/CMI_HBN	http://dx.doi.org/10.15387/CMI_HBN	11.081336	male	left
NDARHJ126UW2	Electroencephalography (EEG) and Eye Tracking	NDARHJ126UW2_EEG	doi:10.15387/CMI_HBN	Functional Connectomes Project International Neuroimaging Data-Sharing Initiative	doi:10.15387/CMI_HBN	http://dx.doi.org/10.15387/CMI_HBN	8.031257	male	left
NDARHJ523XGB	Electroencephalography (EEG) and Eye Tracking	NDARHJ523XGB_EEG	doi:10.15387/CMI_HBN	Functional Connectomes Project International Neuroimaging Data-Sharing Initiative	doi:10.15387/CMI_HBN	http://dx.doi.org/10.15387/CMI_HBN	10.834816	female	left
NDARHK598YJC	Electroencephalography (EEG) and Eye Tracking	NDARHK598YJC_EEG	doi:10.15387/CMI_HBN	Functional Connectomes Project International Neuroimaging Data-Sharing Initiative	doi:10.15387/CMI_HBN	http://dx.doi.org/10.15387/CMI_HBN	9.057951	female	left
NDARHL238VL2	Electroencephalography (EEG) and Eye Tracking	NDARHL238VL2_EEG	doi:10.15387/CMI_HBN	Functional Connectomes Project International Neuroimaging Data-Sharing Initiative	doi:10.15387/CMI_HBN	http://dx.doi.org/10.15387/CMI_HBN	12.800593	male	ambidextrous
NDARHM273AXL	Electroencephalography (EEG) and Eye Tracking	NDARHM273AXL_EEG	doi:10.15387/CMI_HBN	Functional Connectomes Project International Neuroimaging Data-Sharing Initiative	doi:10.15387/CMI_HBN	http://dx.doi.org/10.15387/CMI_HBN	10.062742	male	right
NDARHM304AXP	Electroencephalography (EEG) and Eye Tracking	NDARHM304AXP_EEG	doi:10.15387/CMI_HBN	Functional Connectomes Project International Neuroimaging Data-Sharing Initiative	doi:10.15387/CMI_HBN	http://dx.doi.org/10.15387/CMI_HBN	7.399383	male	ambidextrous
NDARHP176DPE	Electroencephalography (EEG) and Eye Tracking	NDARHP176DPE_EEG	doi:10.15387/CMI_HBN	Functional Connectomes Project International Neuroimaging Data-Sharing Initiative	doi:10.15387/CMI_HBN	http://dx.doi.org/10.15387/CMI_HBN	16.329682	male	left
NDARHP558MGA	Electroencephalography (EEG) and Eye Tracking	NDARHP558MGA_EEG	doi:10.15387/CMI_HBN	Functional Connectomes Project International Neuroimaging Data-Sharing Initiative	doi:10.15387/CMI_HBN	http://dx.doi.org/10.15387/CMI_HBN	9.721195	male	left
NDARHR944BBY	Electroencephalography (EEG) and Eye Tracking	NDARHR944BBY_EEG	doi:10.15387/CMI_HBN	Functional Connectomes Project International Neuroimaging Data-Sharing Initiative	doi:10.15387/CMI_HBN	http://dx.doi.org/10.15387/CMI_HBN	11.826374	female	ambidextrous
NDARHT218GFA	Electroencephalography (EEG) and Eye Tracking	NDARHT218GFA_EEG	doi:10.15387/CMI_HBN	Functional Connectomes Project International Neuroimaging Data-Sharing Initiative	doi:10.15387/CMI_HBN	http://dx.doi.org/10.15387/CMI_HBN	6.555555	male	left
NDARHX739YBW	Electroencephalography (EEG) and Eye Tracking	NDARHX739YBW_EEG	doi:10.15387/CMI_HBN	Functional Connectomes Project International Neuroimaging Data-Sharing Initiative	doi:10.15387/CMI_HBN	http://dx.doi.org/10.15387/CMI_HBN	11.727583	male	right
NDARHX877BLQ	Electroencephalography (EEG) and Eye Tracking	NDARHX877BLQ_EEG	doi:10.15387/CMI_HBN	Functional Connectomes Project International Neuroimaging Data-Sharing Initiative	doi:10.15387/CMI_HBN	http://dx.doi.org/10.15387/CMI_HBN	11.33858	female	left
NDARHZ439EBY	Electroencephalography (EEG) and Eye Tracking	NDARHZ439EBY_EEG	doi:10.15387/CMI_HBN	Functional Connectomes Project International Neuroimaging Data-Sharing Initiative	doi:10.15387/CMI_HBN	http://dx.doi.org/10.15387/CMI_HBN	7.218571	female	left
NDARJH925ZCD	Electroencephalography (EEG) and Eye Tracking	NDARJH925ZCD_EEG	doi:10.15387/CMI_HBN	Functional Connectomes Project International Neuroimaging Data-Sharing Initiative	doi:10.15387/CMI_HBN	http://dx.doi.org/10.15387/CMI_HBN	9.964179	male	left
NDARJJ356DAL	Electroencephalography (EEG) and Eye Tracking	NDARJJ356DAL_EEG	doi:10.15387/CMI_HBN	Functional Connectomes Project International Neuroimaging Data-Sharing Initiative	doi:10.15387/CMI_HBN	http://dx.doi.org/10.15387/CMI_HBN	7.90543	male	right
NDARJK085PZL	Electroencephalography (EEG) and Eye Tracking	NDARJK085PZL_EEG	doi:10.15387/CMI_HBN	Functional Connectomes Project International Neuroimaging Data-Sharing Initiative	doi:10.15387/CMI_HBN	http://dx.doi.org/10.15387/CMI_HBN	10.405087	female	left
NDARJM708VGE	Electroencephalography (EEG) and Eye Tracking	NDARJM708VGE_EEG	doi:10.15387/CMI_HBN	Functional Connectomes Project International Neuroimaging Data-Sharing Initiative	doi:10.15387/CMI_HBN	http://dx.doi.org/10.15387/CMI_HBN	10.553045	male	left
NDARJP133YL3	Electroencephalography (EEG) and Eye Tracking	NDARJP133YL3_EEG	doi:10.15387/CMI_HBN	Functional Connectomes Project International Neuroimaging Data-Sharing Initiative	doi:10.15387/CMI_HBN	http://dx.doi.org/10.15387/CMI_HBN	16.03947	female	left
NDARJP489HCE	Electroencephalography (EEG) and Eye Tracking	NDARJP489HCE_EEG	doi:10.15387/CMI_HBN	Functional Connectomes Project International Neuroimaging Data-Sharing Initiative	doi:10.15387/CMI_HBN	http://dx.doi.org/10.15387/CMI_HBN	10.98882	female	ambidextrous
NDARJR525HTX	Electroencephalography (EEG) and Eye Tracking	NDARJR525HTX_EEG	doi:10.15387/CMI_HBN	Functional Connectomes Project International Neuroimaging Data-Sharing Initiative	doi:10.15387/CMI_HBN	http://dx.doi.org/10.15387/CMI_HBN	7.853296	female	left
NDARJR687LGX	Electroencephalography (EEG) and Eye Tracking	NDARJR687LGX_EEG	doi:10.15387/CMI_HBN	Functional Connectomes Project International Neuroimaging Data-Sharing Initiative	doi:10.15387/CMI_HBN	http://dx.doi.org/10.15387/CMI_HBN	15.302988	female	left
NDARJT730WP0	Electroencephalography (EEG) and Eye Tracking	NDARJT730WP0_EEG	doi:10.15387/CMI_HBN	Functional Connectomes Project International Neuroimaging Data-Sharing Initiative	doi:10.15387/CMI_HBN	http://dx.doi.org/10.15387/CMI_HBN	14.996235	female	left
NDARJX421FWR	Electroencephalography (EEG) and Eye Tracking	NDARJX421FWR_EEG	doi:10.15387/CMI_HBN	Functional Connectomes Project International Neuroimaging Data-Sharing Initiative	doi:10.15387/CMI_HBN	http://dx.doi.org/10.15387/CMI_HBN	6.818389	male	left
NDARJZ549HU8	Electroencephalography (EEG) and Eye Tracking	NDARJZ549HU8_EEG	doi:10.15387/CMI_HBN	Functional Connectomes Project International Neuroimaging Data-Sharing Initiative	doi:10.15387/CMI_HBN	http://dx.doi.org/10.15387/CMI_HBN	6.98266	male	left
NDARKA429EPF	Electroencephalography (EEG) and Eye Tracking	NDARKA429EPF_EEG	doi:10.15387/CMI_HBN	Functional Connectomes Project International Neuroimaging Data-Sharing Initiative	doi:10.15387/CMI_HBN	http://dx.doi.org/10.15387/CMI_HBN	7.560346	male	left
NDARKF615JNZ	Electroencephalography (EEG) and Eye Tracking	NDARKF615JNZ_EEG	doi:10.15387/CMI_HBN	Functional Connectomes Project International Neuroimaging Data-Sharing Initiative	doi:10.15387/CMI_HBN	http://dx.doi.org/10.15387/CMI_HBN	9.671229	female	left
NDARKG785VAJ	Electroencephalography (EEG) and Eye Tracking	NDARKG785VAJ_EEG	doi:10.15387/CMI_HBN	Functional Connectomes Project International Neuroimaging Data-Sharing Initiative	doi:10.15387/CMI_HBN	http://dx.doi.org/10.15387/CMI_HBN	6.022245	male	right
NDARKH421UB1	Electroencephalography (EEG) and Eye Tracking	NDARKH421UB1_EEG	doi:10.15387/CMI_HBN	Functional Connectomes Project International Neuroimaging Data-Sharing Initiative	doi:10.15387/CMI_HBN	http://dx.doi.org/10.15387/CMI_HBN	6.372689	male	left
NDARKM551DA4	Electroencephalography (EEG) and Eye Tracking	NDARKM551DA4_EEG	doi:10.15387/CMI_HBN	Functional Connectomes Project International Neuroimaging Data-Sharing Initiative	doi:10.15387/CMI_HBN	http://dx.doi.org/10.15387/CMI_HBN	9.252338	male	left
NDARKR010EN7	Electroencephalography (EEG) and Eye Tracking	NDARKR010EN7_EEG	doi:10.15387/CMI_HBN	Functional Connectomes Project International Neuroimaging Data-Sharing Initiative	doi:10.15387/CMI_HBN	http://dx.doi.org/10.15387/CMI_HBN	8.034109	male	left
NDARKR195PL9	Electroencephalography (EEG) and Eye Tracking	NDARKR195PL9_EEG	doi:10.15387/CMI_HBN	Functional Connectomes Project International Neuroimaging Data-Sharing Initiative	doi:10.15387/CMI_HBN	http://dx.doi.org/10.15387/CMI_HBN	8.767853	female	left
NDARKX346VTV	Electroencephalography (EEG) and Eye Tracking	NDARKX346VTV_EEG	doi:10.15387/CMI_HBN	Functional Connectomes Project International Neuroimaging Data-Sharing Initiative	doi:10.15387/CMI_HBN	http://dx.doi.org/10.15387/CMI_HBN	14.016769	male	left
NDARKX761BH9	Electroencephalography (EEG) and Eye Tracking	NDARKX761BH9_EEG	doi:10.15387/CMI_HBN	Functional Connectomes Project International Neuroimaging Data-Sharing Initiative	doi:10.15387/CMI_HBN	http://dx.doi.org/10.15387/CMI_HBN	8.228382	male	left
NDARLA516PH1	Electroencephalography (EEG) and Eye Tracking	NDARLA516PH1_EEG	doi:10.15387/CMI_HBN	Functional Connectomes Project International Neuroimaging Data-Sharing Initiative	doi:10.15387/CMI_HBN	http://dx.doi.org/10.15387/CMI_HBN	8.034109	male	left
NDARLB017MBJ	Electroencephalography (EEG) and Eye Tracking	NDARLB017MBJ_EEG	doi:10.15387/CMI_HBN	Functional Connectomes Project International Neuroimaging Data-Sharing Initiative	doi:10.15387/CMI_HBN	http://dx.doi.org/10.15387/CMI_HBN	20.412388	female	left
NDARLB629BJ1	Electroencephalography (EEG) and Eye Tracking	NDARLB629BJ1_EEG	doi:10.15387/CMI_HBN	Functional Connectomes Project International Neuroimaging Data-Sharing Initiative	doi:10.15387/CMI_HBN	http://dx.doi.org/10.15387/CMI_HBN	7.995665	female	left
NDARLD990NH4	Electroencephalography (EEG) and Eye Tracking	NDARLD990NH4_EEG	doi:10.15387/CMI_HBN	Functional Connectomes Project International Neuroimaging Data-Sharing Initiative	doi:10.15387/CMI_HBN	http://dx.doi.org/10.15387/CMI_HBN	7.50616	male	left
NDARLF283KJX	Electroencephalography (EEG) and Eye Tracking	NDARLF283KJX_EEG	doi:10.15387/CMI_HBN	Functional Connectomes Project International Neuroimaging Data-Sharing Initiative	doi:10.15387/CMI_HBN	http://dx.doi.org/10.15387/CMI_HBN	8.737622	male	left
NDARLG942AZ1	Electroencephalography (EEG) and Eye Tracking	NDARLG942AZ1_EEG	doi:10.15387/CMI_HBN	Functional Connectomes Project International Neuroimaging Data-Sharing Initiative	doi:10.15387/CMI_HBN	http://dx.doi.org/10.15387/CMI_HBN	7.465206	female	left
NDARLZ228PCB	Electroencephalography (EEG) and Eye Tracking	NDARLZ228PCB_EEG	doi:10.15387/CMI_HBN	Functional Connectomes Project International Neuroimaging Data-Sharing Initiative	doi:10.15387/CMI_HBN	http://dx.doi.org/10.15387/CMI_HBN	10.830025	female	right
NDARME656MTN	Electroencephalography (EEG) and Eye Tracking	NDARME656MTN_EEG	doi:10.15387/CMI_HBN	Functional Connectomes Project International Neuroimaging Data-Sharing Initiative	doi:10.15387/CMI_HBN	http://dx.doi.org/10.15387/CMI_HBN	10.088067	male	left
NDARME930DE7	Electroencephalography (EEG) and Eye Tracking	NDARME930DE7_EEG	doi:10.15387/CMI_HBN	Functional Connectomes Project International Neuroimaging Data-Sharing Initiative	doi:10.15387/CMI_HBN	http://dx.doi.org/10.15387/CMI_HBN	10.123545	female	left
NDARMH763YZD	Electroencephalography (EEG) and Eye Tracking	NDARMH763YZD_EEG	doi:10.15387/CMI_HBN	Functional Connectomes Project International Neuroimaging Data-Sharing Initiative	doi:10.15387/CMI_HBN	http://dx.doi.org/10.15387/CMI_HBN	8.74036	male	right
NDARMJ699RJN	Electroencephalography (EEG) and Eye Tracking	NDARMJ699RJN_EEG	doi:10.15387/CMI_HBN	Functional Connectomes Project International Neuroimaging Data-Sharing Initiative	doi:10.15387/CMI_HBN	http://dx.doi.org/10.15387/CMI_HBN	7.656171	male	left
NDARML148UCE	Electroencephalography (EEG) and Eye Tracking	NDARML148UCE_EEG	doi:10.15387/CMI_HBN	Functional Connectomes Project International Neuroimaging Data-Sharing Initiative	doi:10.15387/CMI_HBN	http://dx.doi.org/10.15387/CMI_HBN	7.577458	male	left
NDARMM782KJK	Electroencephalography (EEG) and Eye Tracking	NDARMM782KJK_EEG	doi:10.15387/CMI_HBN	Functional Connectomes Project International Neuroimaging Data-Sharing Initiative	doi:10.15387/CMI_HBN	http://dx.doi.org/10.15387/CMI_HBN	8.239904	female	left
NDARMM878ZR1	Electroencephalography (EEG) and Eye Tracking	NDARMM878ZR1_EEG	doi:10.15387/CMI_HBN	Functional Connectomes Project International Neuroimaging Data-Sharing Initiative	doi:10.15387/CMI_HBN	http://dx.doi.org/10.15387/CMI_HBN	5.513118	male	ambidextrous
NDARMM905VYR	Electroencephalography (EEG) and Eye Tracking	NDARMM905VYR_EEG	doi:10.15387/CMI_HBN	Functional Connectomes Project International Neuroimaging Data-Sharing Initiative	doi:10.15387/CMI_HBN	http://dx.doi.org/10.15387/CMI_HBN	13.099703	male	left
NDARMM990URX	Electroencephalography (EEG) and Eye Tracking	NDARMM990URX_EEG	doi:10.15387/CMI_HBN	Functional Connectomes Project International Neuroimaging Data-Sharing Initiative	doi:10.15387/CMI_HBN	http://dx.doi.org/10.15387/CMI_HBN	12.990075	female	left
NDARMN450PEH	Electroencephalography (EEG) and Eye Tracking	NDARMN450PEH_EEG	doi:10.15387/CMI_HBN	Functional Connectomes Project International Neuroimaging Data-Sharing Initiative	doi:10.15387/CMI_HBN	http://dx.doi.org/10.15387/CMI_HBN	8.814282	female	ambidextrous
NDARMR242UKQ	Electroencephalography (EEG) and Eye Tracking	NDARMR242UKQ_EEG	doi:10.15387/CMI_HBN	Functional Connectomes Project International Neuroimaging Data-Sharing Initiative	doi:10.15387/CMI_HBN	http://dx.doi.org/10.15387/CMI_HBN	18.736367	male	right
NDARMU269TFY	Electroencephalography (EEG) and Eye Tracking	NDARMU269TFY_EEG	doi:10.15387/CMI_HBN	Functional Connectomes Project International Neuroimaging Data-Sharing Initiative	doi:10.15387/CMI_HBN	http://dx.doi.org/10.15387/CMI_HBN	7.231918	male	right
NDARMU488APK	Electroencephalography (EEG) and Eye Tracking	NDARMU488APK_EEG	doi:10.15387/CMI_HBN	Functional Connectomes Project International Neuroimaging Data-Sharing Initiative	doi:10.15387/CMI_HBN	http://dx.doi.org/10.15387/CMI_HBN	10.153661	female	left
NDARMV247HRA	Electroencephalography (EEG) and Eye Tracking	NDARMV247HRA_EEG	doi:10.15387/CMI_HBN	Functional Connectomes Project International Neuroimaging Data-Sharing Initiative	doi:10.15387/CMI_HBN	http://dx.doi.org/10.15387/CMI_HBN	9.094227	female	left
NDARMV410ZFY	Electroencephalography (EEG) and Eye Tracking	NDARMV410ZFY_EEG	doi:10.15387/CMI_HBN	Functional Connectomes Project International Neuroimaging Data-Sharing Initiative	doi:10.15387/CMI_HBN	http://dx.doi.org/10.15387/CMI_HBN	9.550878	male	right
NDARMW252AJW	Electroencephalography (EEG) and Eye Tracking	NDARMW252AJW_EEG	doi:10.15387/CMI_HBN	Functional Connectomes Project International Neuroimaging Data-Sharing Initiative	doi:10.15387/CMI_HBN	http://dx.doi.org/10.15387/CMI_HBN	14.353639	female	left
NDARMY533CYM	Electroencephalography (EEG) and Eye Tracking	NDARMY533CYM_EEG	doi:10.15387/CMI_HBN	Functional Connectomes Project International Neuroimaging Data-Sharing Initiative	doi:10.15387/CMI_HBN	http://dx.doi.org/10.15387/CMI_HBN	15.974332	male	left
NDARMY967HNA	Electroencephalography (EEG) and Eye Tracking	NDARMY967HNA_EEG	doi:10.15387/CMI_HBN	Functional Connectomes Project International Neuroimaging Data-Sharing Initiative	doi:10.15387/CMI_HBN	http://dx.doi.org/10.15387/CMI_HBN	10.36402	female	left
NDARMZ908DUR	Electroencephalography (EEG) and Eye Tracking	NDARMZ908DUR_EEG	doi:10.15387/CMI_HBN	Functional Connectomes Project International Neuroimaging Data-Sharing Initiative	doi:10.15387/CMI_HBN	http://dx.doi.org/10.15387/CMI_HBN	15.179785	male	left
NDARNB440UE4	Electroencephalography (EEG) and Eye Tracking	NDARNB440UE4_EEG	doi:10.15387/CMI_HBN	Functional Connectomes Project International Neuroimaging Data-Sharing Initiative	doi:10.15387/CMI_HBN	http://dx.doi.org/10.15387/CMI_HBN	14.468514	female	left
NDARNB824ARJ	Electroencephalography (EEG) and Eye Tracking	NDARNB824ARJ_EEG	doi:10.15387/CMI_HBN	Functional Connectomes Project International Neuroimaging Data-Sharing Initiative	doi:10.15387/CMI_HBN	http://dx.doi.org/10.15387/CMI_HBN	9.679443	male	left
NDARNF954MK3	Electroencephalography (EEG) and Eye Tracking	NDARNF954MK3_EEG	doi:10.15387/CMI_HBN	Functional Connectomes Project International Neuroimaging Data-Sharing Initiative	doi:10.15387/CMI_HBN	http://dx.doi.org/10.15387/CMI_HBN	12.85535	male	left
NDARNG689AAP	Electroencephalography (EEG) and Eye Tracking	NDARNG689AAP_EEG	doi:10.15387/CMI_HBN	Functional Connectomes Project International Neuroimaging Data-Sharing Initiative	doi:10.15387/CMI_HBN	http://dx.doi.org/10.15387/CMI_HBN	12.882728	female	left
NDARNJ894VH2	Electroencephalography (EEG) and Eye Tracking	NDARNJ894VH2_EEG	doi:10.15387/CMI_HBN	Functional Connectomes Project International Neuroimaging Data-Sharing Initiative	doi:10.15387/CMI_HBN	http://dx.doi.org/10.15387/CMI_HBN	9.066278	male	right
NDARNL599TMZ	Electroencephalography (EEG) and Eye Tracking	NDARNL599TMZ_EEG	doi:10.15387/CMI_HBN	Functional Connectomes Project International Neuroimaging Data-Sharing Initiative	doi:10.15387/CMI_HBN	http://dx.doi.org/10.15387/CMI_HBN	10.556011	female	left
NDARNM624PDC	Electroencephalography (EEG) and Eye Tracking	NDARNM624PDC_EEG	doi:10.15387/CMI_HBN	Functional Connectomes Project International Neuroimaging Data-Sharing Initiative	doi:10.15387/CMI_HBN	http://dx.doi.org/10.15387/CMI_HBN	12.507757	male	left
NDARNT042GRA	Electroencephalography (EEG) and Eye Tracking	NDARNT042GRA_EEG	doi:10.15387/CMI_HBN	Functional Connectomes Project International Neuroimaging Data-Sharing Initiative	doi:10.15387/CMI_HBN	http://dx.doi.org/10.15387/CMI_HBN	16.861396	male	left
NDARNT572CMD	Electroencephalography (EEG) and Eye Tracking	NDARNT572CMD_EEG	doi:10.15387/CMI_HBN	Functional Connectomes Project International Neuroimaging Data-Sharing Initiative	doi:10.15387/CMI_HBN	http://dx.doi.org/10.15387/CMI_HBN	8.406456	female	left
NDARNT939YMG	Electroencephalography (EEG) and Eye Tracking	NDARNT939YMG_EEG	doi:10.15387/CMI_HBN	Functional Connectomes Project International Neuroimaging Data-Sharing Initiative	doi:10.15387/CMI_HBN	http://dx.doi.org/10.15387/CMI_HBN	13.436344	female	left
NDARNU249EDF	Electroencephalography (EEG) and Eye Tracking	NDARNU249EDF_EEG	doi:10.15387/CMI_HBN	Functional Connectomes Project International Neuroimaging Data-Sharing Initiative	doi:10.15387/CMI_HBN	http://dx.doi.org/10.15387/CMI_HBN	5.397444	male	left
NDARNV332JF2	Electroencephalography (EEG) and Eye Tracking	NDARNV332JF2_EEG	doi:10.15387/CMI_HBN	Functional Connectomes Project International Neuroimaging Data-Sharing Initiative	doi:10.15387/CMI_HBN	http://dx.doi.org/10.15387/CMI_HBN	9.76751	male	left
NDARNW218ZBU	Electroencephalography (EEG) and Eye Tracking	NDARNW218ZBU_EEG	doi:10.15387/CMI_HBN	Functional Connectomes Project International Neuroimaging Data-Sharing Initiative	doi:10.15387/CMI_HBN	http://dx.doi.org/10.15387/CMI_HBN	12.445357	male	left
NDARPD977VX2	Electroencephalography (EEG) and Eye Tracking	NDARPD977VX2_EEG	doi:10.15387/CMI_HBN	Functional Connectomes Project International Neuroimaging Data-Sharing Initiative	doi:10.15387/CMI_HBN	http://dx.doi.org/10.15387/CMI_HBN	7.664955	male	left
NDARPE596LZL	Electroencephalography (EEG) and Eye Tracking	NDARPE596LZL_EEG	doi:10.15387/CMI_HBN	Functional Connectomes Project International Neuroimaging Data-Sharing Initiative	doi:10.15387/CMI_HBN	http://dx.doi.org/10.15387/CMI_HBN	17.953798	male	right
NDARPL721WTD	Electroencephalography (EEG) and Eye Tracking	NDARPL721WTD_EEG	doi:10.15387/CMI_HBN	Functional Connectomes Project International Neuroimaging Data-Sharing Initiative	doi:10.15387/CMI_HBN	http://dx.doi.org/10.15387/CMI_HBN	7.784964	male	left
NDARPP337KUQ	Electroencephalography (EEG) and Eye Tracking	NDARPP337KUQ_EEG	doi:10.15387/CMI_HBN	Functional Connectomes Project International Neuroimaging Data-Sharing Initiative	doi:10.15387/CMI_HBN	http://dx.doi.org/10.15387/CMI_HBN	17.446725	male	left
NDARPP703NX4	Electroencephalography (EEG) and Eye Tracking	NDARPP703NX4_EEG	doi:10.15387/CMI_HBN	Functional Connectomes Project International Neuroimaging Data-Sharing Initiative	doi:10.15387/CMI_HBN	http://dx.doi.org/10.15387/CMI_HBN	10.580766	male	left
NDARPV249ZRF	Electroencephalography (EEG) and Eye Tracking	NDARPV249ZRF_EEG	doi:10.15387/CMI_HBN	Functional Connectomes Project International Neuroimaging Data-Sharing Initiative	doi:10.15387/CMI_HBN	http://dx.doi.org/10.15387/CMI_HBN	8.737622	female	ambidextrous
NDARPW482TVE	Electroencephalography (EEG) and Eye Tracking	NDARPW482TVE_EEG	doi:10.15387/CMI_HBN	Functional Connectomes Project International Neuroimaging Data-Sharing Initiative	doi:10.15387/CMI_HBN	http://dx.doi.org/10.15387/CMI_HBN	10.443303	female	left
NDARPX244EHJ	Electroencephalography (EEG) and Eye Tracking	NDARPX244EHJ_EEG	doi:10.15387/CMI_HBN	Functional Connectomes Project International Neuroimaging Data-Sharing Initiative	doi:10.15387/CMI_HBN	http://dx.doi.org/10.15387/CMI_HBN	15.319415	male	ambidextrous
NDARRA733VWX	Electroencephalography (EEG) and Eye Tracking	NDARRA733VWX_EEG	doi:10.15387/CMI_HBN	Functional Connectomes Project International Neuroimaging Data-Sharing Initiative	doi:10.15387/CMI_HBN	http://dx.doi.org/10.15387/CMI_HBN	21.816563	female	left
NDARRD720XZK	Electroencephalography (EEG) and Eye Tracking	NDARRD720XZK_EEG	doi:10.15387/CMI_HBN	Functional Connectomes Project International Neuroimaging Data-Sharing Initiative	doi:10.15387/CMI_HBN	http://dx.doi.org/10.15387/CMI_HBN	19.335843	male	left
NDARRE333EKT	Electroencephalography (EEG) and Eye Tracking	NDARRE333EKT_EEG	doi:10.15387/CMI_HBN	Functional Connectomes Project International Neuroimaging Data-Sharing Initiative	doi:10.15387/CMI_HBN	http://dx.doi.org/10.15387/CMI_HBN	10.495322	female	left
NDARRK457MBX	Electroencephalography (EEG) and Eye Tracking	NDARRK457MBX_EEG	doi:10.15387/CMI_HBN	Functional Connectomes Project International Neuroimaging Data-Sharing Initiative	doi:10.15387/CMI_HBN	http://dx.doi.org/10.15387/CMI_HBN	8.374058	male	left
NDARRL218DJ5	Electroencephalography (EEG) and Eye Tracking	NDARRL218DJ5_EEG	doi:10.15387/CMI_HBN	Functional Connectomes Project International Neuroimaging Data-Sharing Initiative	doi:10.15387/CMI_HBN	http://dx.doi.org/10.15387/CMI_HBN	9.290668	female	left
NDARRN619WHY	Electroencephalography (EEG) and Eye Tracking	NDARRN619WHY_EEG	doi:10.15387/CMI_HBN	Functional Connectomes Project International Neuroimaging Data-Sharing Initiative	doi:10.15387/CMI_HBN	http://dx.doi.org/10.15387/CMI_HBN	16.951745	male	left
NDARRP592GHK	Electroencephalography (EEG) and Eye Tracking	NDARRP592GHK_EEG	doi:10.15387/CMI_HBN	Functional Connectomes Project International Neuroimaging Data-Sharing Initiative	doi:10.15387/CMI_HBN	http://dx.doi.org/10.15387/CMI_HBN	14.172256	female	left
NDARRZ199KNG	Electroencephalography (EEG) and Eye Tracking	NDARRZ199KNG_EEG	doi:10.15387/CMI_HBN	Functional Connectomes Project International Neuroimaging Data-Sharing Initiative	doi:10.15387/CMI_HBN	http://dx.doi.org/10.15387/CMI_HBN	14.771959	female	left
NDARTA808DEQ	Electroencephalography (EEG) and Eye Tracking	NDARTA808DEQ_EEG	doi:10.15387/CMI_HBN	Functional Connectomes Project International Neuroimaging Data-Sharing Initiative	doi:10.15387/CMI_HBN	http://dx.doi.org/10.15387/CMI_HBN	10.063312	male	left
NDARTF833WXB	Electroencephalography (EEG) and Eye Tracking	NDARTF833WXB_EEG	doi:10.15387/CMI_HBN	Functional Connectomes Project International Neuroimaging Data-Sharing Initiative	doi:10.15387/CMI_HBN	http://dx.doi.org/10.15387/CMI_HBN	9.920374	female	left
NDARTH610GMK	Electroencephalography (EEG) and Eye Tracking	NDARTH610GMK_EEG	doi:10.15387/CMI_HBN	Functional Connectomes Project International Neuroimaging Data-Sharing Initiative	doi:10.15387/CMI_HBN	http://dx.doi.org/10.15387/CMI_HBN	9.871092	female	left
NDARTK185PBH	Electroencephalography (EEG) and Eye Tracking	NDARTK185PBH_EEG	doi:10.15387/CMI_HBN	Functional Connectomes Project International Neuroimaging Data-Sharing Initiative	doi:10.15387/CMI_HBN	http://dx.doi.org/10.15387/CMI_HBN	9.641683	female	left
NDARTK657DV6	Electroencephalography (EEG) and Eye Tracking	NDARTK657DV6_EEG	doi:10.15387/CMI_HBN	Functional Connectomes Project International Neuroimaging Data-Sharing Initiative	doi:10.15387/CMI_HBN	http://dx.doi.org/10.15387/CMI_HBN	10.799224	male	right
NDARTM946WJ7	Electroencephalography (EEG) and Eye Tracking	NDARTM946WJ7_EEG	doi:10.15387/CMI_HBN	Functional Connectomes Project International Neuroimaging Data-Sharing Initiative	doi:10.15387/CMI_HBN	http://dx.doi.org/10.15387/CMI_HBN	7.406913	female	left
NDARTR365NCY	Electroencephalography (EEG) and Eye Tracking	NDARTR365NCY_EEG	doi:10.15387/CMI_HBN	Functional Connectomes Project International Neuroimaging Data-Sharing Initiative	doi:10.15387/CMI_HBN	http://dx.doi.org/10.15387/CMI_HBN	15.757472	female	left
NDARTR840XP1	Electroencephalography (EEG) and Eye Tracking	NDARTR840XP1_EEG	doi:10.15387/CMI_HBN	Functional Connectomes Project International Neuroimaging Data-Sharing Initiative	doi:10.15387/CMI_HBN	http://dx.doi.org/10.15387/CMI_HBN	19.349874	male	left
NDARTU768MY1	Electroencephalography (EEG) and Eye Tracking	NDARTU768MY1_EEG	doi:10.15387/CMI_HBN	Functional Connectomes Project International Neuroimaging Data-Sharing Initiative	doi:10.15387/CMI_HBN	http://dx.doi.org/10.15387/CMI_HBN	9.375998	male	left
NDARTX012JHM	Electroencephalography (EEG) and Eye Tracking	NDARTX012JHM_EEG	doi:10.15387/CMI_HBN	Functional Connectomes Project International Neuroimaging Data-Sharing Initiative	doi:10.15387/CMI_HBN	http://dx.doi.org/10.15387/CMI_HBN	12.745836	male	ambidextrous
NDARUA421HT8	Electroencephalography (EEG) and Eye Tracking	NDARUA421HT8_EEG	doi:10.15387/CMI_HBN	Functional Connectomes Project International Neuroimaging Data-Sharing Initiative	doi:10.15387/CMI_HBN	http://dx.doi.org/10.15387/CMI_HBN	6.533652	female	left
NDARUD764NFJ	Electroencephalography (EEG) and Eye Tracking	NDARUD764NFJ_EEG	doi:10.15387/CMI_HBN	Functional Connectomes Project International Neuroimaging Data-Sharing Initiative	doi:10.15387/CMI_HBN	http://dx.doi.org/10.15387/CMI_HBN	11.960757	female	left
NDARUF389TXE	Electroencephalography (EEG) and Eye Tracking	NDARUF389TXE_EEG	doi:10.15387/CMI_HBN	Functional Connectomes Project International Neuroimaging Data-Sharing Initiative	doi:10.15387/CMI_HBN	http://dx.doi.org/10.15387/CMI_HBN	7.741159	male	left
NDARUF935UL3	Electroencephalography (EEG) and Eye Tracking	NDARUF935UL3_EEG	doi:10.15387/CMI_HBN	Functional Connectomes Project International Neuroimaging Data-Sharing Initiative	doi:10.15387/CMI_HBN	http://dx.doi.org/10.15387/CMI_HBN	7.736253	female	left
NDARUG507AZX	Electroencephalography (EEG) and Eye Tracking	NDARUG507AZX_EEG	doi:10.15387/CMI_HBN	Functional Connectomes Project International Neuroimaging Data-Sharing Initiative	doi:10.15387/CMI_HBN	http://dx.doi.org/10.15387/CMI_HBN	7.489961	male	ambidextrous
NDARUJ646APQ	Electroencephalography (EEG) and Eye Tracking	NDARUJ646APQ_EEG	doi:10.15387/CMI_HBN	Functional Connectomes Project International Neuroimaging Data-Sharing Initiative	doi:10.15387/CMI_HBN	http://dx.doi.org/10.15387/CMI_HBN	17.042094	male	left
NDARUL341DD2	Electroencephalography (EEG) and Eye Tracking	NDARUL341DD2_EEG	doi:10.15387/CMI_HBN	Functional Connectomes Project International Neuroimaging Data-Sharing Initiative	doi:10.15387/CMI_HBN	http://dx.doi.org/10.15387/CMI_HBN	9.743098	male	left
NDARUL881JR9	Electroencephalography (EEG) and Eye Tracking	NDARUL881JR9_EEG	doi:10.15387/CMI_HBN	Functional Connectomes Project International Neuroimaging Data-Sharing Initiative	doi:10.15387/CMI_HBN	http://dx.doi.org/10.15387/CMI_HBN	7.23728	male	left
NDARUM569EV1	Electroencephalography (EEG) and Eye Tracking	NDARUM569EV1_EEG	doi:10.15387/CMI_HBN	Functional Connectomes Project International Neuroimaging Data-Sharing Initiative	doi:10.15387/CMI_HBN	http://dx.doi.org/10.15387/CMI_HBN	10.561601	male	right
NDARUM991EE8	Electroencephalography (EEG) and Eye Tracking	NDARUM991EE8_EEG	doi:10.15387/CMI_HBN	Functional Connectomes Project International Neuroimaging Data-Sharing Initiative	doi:10.15387/CMI_HBN	http://dx.doi.org/10.15387/CMI_HBN	7.930527	male	left
NDARUY876VL1	Electroencephalography (EEG) and Eye Tracking	NDARUY876VL1_EEG	doi:10.15387/CMI_HBN	Functional Connectomes Project International Neuroimaging Data-Sharing Initiative	doi:10.15387/CMI_HBN	http://dx.doi.org/10.15387/CMI_HBN	7.987451	male	left
NDARVB607WW4	Electroencephalography (EEG) and Eye Tracking	NDARVB607WW4_EEG	doi:10.15387/CMI_HBN	Functional Connectomes Project International Neuroimaging Data-Sharing Initiative	doi:10.15387/CMI_HBN	http://dx.doi.org/10.15387/CMI_HBN	12.415012	male	left
NDARVB811FVD	Electroencephalography (EEG) and Eye Tracking	NDARVB811FVD_EEG	doi:10.15387/CMI_HBN	Functional Connectomes Project International Neuroimaging Data-Sharing Initiative	doi:10.15387/CMI_HBN	http://dx.doi.org/10.15387/CMI_HBN	14.990759	female	left
NDARVC246ZY8	Electroencephalography (EEG) and Eye Tracking	NDARVC246ZY8_EEG	doi:10.15387/CMI_HBN	Functional Connectomes Project International Neuroimaging Data-Sharing Initiative	doi:10.15387/CMI_HBN	http://dx.doi.org/10.15387/CMI_HBN	14.002737	female	left
NDARVE724GEF	Electroencephalography (EEG) and Eye Tracking	NDARVE724GEF_EEG	doi:10.15387/CMI_HBN	Functional Connectomes Project International Neuroimaging Data-Sharing Initiative	doi:10.15387/CMI_HBN	http://dx.doi.org/10.15387/CMI_HBN	7.377595	female	left
NDARVG148WHV	Electroencephalography (EEG) and Eye Tracking	NDARVG148WHV_EEG	doi:10.15387/CMI_HBN	Functional Connectomes Project International Neuroimaging Data-Sharing Initiative	doi:10.15387/CMI_HBN	http://dx.doi.org/10.15387/CMI_HBN	10.835158	male	left
NDARVG436WGG	Electroencephalography (EEG) and Eye Tracking	NDARVG436WGG_EEG	doi:10.15387/CMI_HBN	Functional Connectomes Project International Neuroimaging Data-Sharing Initiative	doi:10.15387/CMI_HBN	http://dx.doi.org/10.15387/CMI_HBN	10.011293	male	left
NDARVG461LA2	Electroencephalography (EEG) and Eye Tracking	NDARVG461LA2_EEG	doi:10.15387/CMI_HBN	Functional Connectomes Project International Neuroimaging Data-Sharing Initiative	doi:10.15387/CMI_HBN	http://dx.doi.org/10.15387/CMI_HBN	12.012662	female	left
NDARVG971CHH	Electroencephalography (EEG) and Eye Tracking	NDARVG971CHH_EEG	doi:10.15387/CMI_HBN	Functional Connectomes Project International Neuroimaging Data-Sharing Initiative	doi:10.15387/CMI_HBN	http://dx.doi.org/10.15387/CMI_HBN	15.53023	female	left
NDARVH070WH6	Electroencephalography (EEG) and Eye Tracking	NDARVH070WH6_EEG	doi:10.15387/CMI_HBN	Functional Connectomes Project International Neuroimaging Data-Sharing Initiative	doi:10.15387/CMI_HBN	http://dx.doi.org/10.15387/CMI_HBN	11.235112	male	left
NDARVJ504DAA	Electroencephalography (EEG) and Eye Tracking	NDARVJ504DAA_EEG	doi:10.15387/CMI_HBN	Functional Connectomes Project International Neuroimaging Data-Sharing Initiative	doi:10.15387/CMI_HBN	http://dx.doi.org/10.15387/CMI_HBN	6.649212	female	left
NDARVM685MER	Electroencephalography (EEG) and Eye Tracking	NDARVM685MER_EEG	doi:10.15387/CMI_HBN	Functional Connectomes Project International Neuroimaging Data-Sharing Initiative	doi:10.15387/CMI_HBN	http://dx.doi.org/10.15387/CMI_HBN	15.068104	female	left
NDARVN646NZP	Electroencephalography (EEG) and Eye Tracking	NDARVN646NZP_EEG	doi:10.15387/CMI_HBN	Functional Connectomes Project International Neuroimaging Data-Sharing Initiative	doi:10.15387/CMI_HBN	http://dx.doi.org/10.15387/CMI_HBN	17.940109	female	left
NDARVT231LJG	Electroencephalography (EEG) and Eye Tracking	NDARVT231LJG_EEG	doi:10.15387/CMI_HBN	Functional Connectomes Project International Neuroimaging Data-Sharing Initiative	doi:10.15387/CMI_HBN	http://dx.doi.org/10.15387/CMI_HBN	7.528177	male	left
NDARVX292KKC	Electroencephalography (EEG) and Eye Tracking	NDARVX292KKC_EEG	doi:10.15387/CMI_HBN	Functional Connectomes Project International Neuroimaging Data-Sharing Initiative	doi:10.15387/CMI_HBN	http://dx.doi.org/10.15387/CMI_HBN	5.345995	male	left
NDARWB685NUG	Electroencephalography (EEG) and Eye Tracking	NDARWB685NUG_EEG	doi:10.15387/CMI_HBN	Functional Connectomes Project International Neuroimaging Data-Sharing Initiative	doi:10.15387/CMI_HBN	http://dx.doi.org/10.15387/CMI_HBN	11.409765	female	left
NDARWC737UJ0	Electroencephalography (EEG) and Eye Tracking	NDARWC737UJ0_EEG	doi:10.15387/CMI_HBN	Functional Connectomes Project International Neuroimaging Data-Sharing Initiative	doi:10.15387/CMI_HBN	http://dx.doi.org/10.15387/CMI_HBN	7.784964	male	left
NDARWE145GN9	Electroencephalography (EEG) and Eye Tracking	NDARWE145GN9_EEG	doi:10.15387/CMI_HBN	Functional Connectomes Project International Neuroimaging Data-Sharing Initiative	doi:10.15387/CMI_HBN	http://dx.doi.org/10.15387/CMI_HBN	14.101072	male	left
NDARWF122UUJ	Electroencephalography (EEG) and Eye Tracking	NDARWF122UUJ_EEG	doi:10.15387/CMI_HBN	Functional Connectomes Project International Neuroimaging Data-Sharing Initiative	doi:10.15387/CMI_HBN	http://dx.doi.org/10.15387/CMI_HBN	8.478211	female	left
NDARWJ019VGU	Electroencephalography (EEG) and Eye Tracking	NDARWJ019VGU_EEG	doi:10.15387/CMI_HBN	Functional Connectomes Project International Neuroimaging Data-Sharing Initiative	doi:10.15387/CMI_HBN	http://dx.doi.org/10.15387/CMI_HBN	13.914898	female	left
NDARWJ087HKJ	Electroencephalography (EEG) and Eye Tracking	NDARWJ087HKJ_EEG	doi:10.15387/CMI_HBN	Functional Connectomes Project International Neuroimaging Data-Sharing Initiative	doi:10.15387/CMI_HBN	http://dx.doi.org/10.15387/CMI_HBN	16.11613	male	left
NDARWV155PRG	Electroencephalography (EEG) and Eye Tracking	NDARWV155PRG_EEG	doi:10.15387/CMI_HBN	Functional Connectomes Project International Neuroimaging Data-Sharing Initiative	doi:10.15387/CMI_HBN	http://dx.doi.org/10.15387/CMI_HBN	15.837554	female	left
NDARWV677EFC	Electroencephalography (EEG) and Eye Tracking	NDARWV677EFC_EEG	doi:10.15387/CMI_HBN	Functional Connectomes Project International Neuroimaging Data-Sharing Initiative	doi:10.15387/CMI_HBN	http://dx.doi.org/10.15387/CMI_HBN	9.854779	male	left
NDARWW901MTC	Electroencephalography (EEG) and Eye Tracking	NDARWW901MTC_EEG	doi:10.15387/CMI_HBN	Functional Connectomes Project International Neuroimaging Data-Sharing Initiative	doi:10.15387/CMI_HBN	http://dx.doi.org/10.15387/CMI_HBN	7.314054	female	left
NDARWX033HYK	Electroencephalography (EEG) and Eye Tracking	NDARWX033HYK_EEG	doi:10.15387/CMI_HBN	Functional Connectomes Project International Neuroimaging Data-Sharing Initiative	doi:10.15387/CMI_HBN	http://dx.doi.org/10.15387/CMI_HBN	12.23112	male	left
NDARWX380JJK	Electroencephalography (EEG) and Eye Tracking	NDARWX380JJK_EEG	doi:10.15387/CMI_HBN	Functional Connectomes Project International Neuroimaging Data-Sharing Initiative	doi:10.15387/CMI_HBN	http://dx.doi.org/10.15387/CMI_HBN	8.554072	male	left
NDARWZ283CWB	Electroencephalography (EEG) and Eye Tracking	NDARWZ283CWB_EEG	doi:10.15387/CMI_HBN	Functional Connectomes Project International Neuroimaging Data-Sharing Initiative	doi:10.15387/CMI_HBN	http://dx.doi.org/10.15387/CMI_HBN	15.182523	female	left
NDARWZ709DLY	Electroencephalography (EEG) and Eye Tracking	NDARWZ709DLY_EEG	doi:10.15387/CMI_HBN	Functional Connectomes Project International Neuroimaging Data-Sharing Initiative	doi:10.15387/CMI_HBN	http://dx.doi.org/10.15387/CMI_HBN	11.02099	female	left
NDARXB704HFD	Electroencephalography (EEG) and Eye Tracking	NDARXB704HFD_EEG	doi:10.15387/CMI_HBN	Functional Connectomes Project International Neuroimaging Data-Sharing Initiative	doi:10.15387/CMI_HBN	http://dx.doi.org/10.15387/CMI_HBN	17.743098	male	left
NDARXC418YG7	Electroencephalography (EEG) and Eye Tracking	NDARXC418YG7_EEG	doi:10.15387/CMI_HBN	Functional Connectomes Project International Neuroimaging Data-Sharing Initiative	doi:10.15387/CMI_HBN	http://dx.doi.org/10.15387/CMI_HBN	8.885922	male	left
NDARXE684LUY	Electroencephalography (EEG) and Eye Tracking	NDARXE684LUY_EEG	doi:10.15387/CMI_HBN	Functional Connectomes Project International Neuroimaging Data-Sharing Initiative	doi:10.15387/CMI_HBN	http://dx.doi.org/10.15387/CMI_HBN	7.888888	male	left
NDARXF441RHQ	Electroencephalography (EEG) and Eye Tracking	NDARXF441RHQ_EEG	doi:10.15387/CMI_HBN	Functional Connectomes Project International Neuroimaging Data-Sharing Initiative	doi:10.15387/CMI_HBN	http://dx.doi.org/10.15387/CMI_HBN	6.383527	female	left
NDARXF623GEL	Electroencephalography (EEG) and Eye Tracking	NDARXF623GEL_EEG	doi:10.15387/CMI_HBN	Functional Connectomes Project International Neuroimaging Data-Sharing Initiative	doi:10.15387/CMI_HBN	http://dx.doi.org/10.15387/CMI_HBN	7.235455	female	right
NDARXF956ZU6	Electroencephalography (EEG) and Eye Tracking	NDARXF956ZU6_EEG	doi:10.15387/CMI_HBN	Functional Connectomes Project International Neuroimaging Data-Sharing Initiative	doi:10.15387/CMI_HBN	http://dx.doi.org/10.15387/CMI_HBN	12.188227	male	left
NDARXJ468UGL	Electroencephalography (EEG) and Eye Tracking	NDARXJ468UGL_EEG	doi:10.15387/CMI_HBN	Functional Connectomes Project International Neuroimaging Data-Sharing Initiative	doi:10.15387/CMI_HBN	http://dx.doi.org/10.15387/CMI_HBN	17.023043	female	left
NDARXJ696AMX	Electroencephalography (EEG) and Eye Tracking	NDARXJ696AMX_EEG	doi:10.15387/CMI_HBN	Functional Connectomes Project International Neuroimaging Data-Sharing Initiative	doi:10.15387/CMI_HBN	http://dx.doi.org/10.15387/CMI_HBN	21.189368	male	left
NDARXK164TNN	Electroencephalography (EEG) and Eye Tracking	NDARXK164TNN_EEG	doi:10.15387/CMI_HBN	Functional Connectomes Project International Neuroimaging Data-Sharing Initiative	doi:10.15387/CMI_HBN	http://dx.doi.org/10.15387/CMI_HBN	6.00308	female	right
NDARXK462WRZ	Electroencephalography (EEG) and Eye Tracking	NDARXK462WRZ_EEG	doi:10.15387/CMI_HBN	Functional Connectomes Project International Neuroimaging Data-Sharing Initiative	doi:10.15387/CMI_HBN	http://dx.doi.org/10.15387/CMI_HBN	9.586356	female	left
NDARXN047RUT	Electroencephalography (EEG) and Eye Tracking	NDARXN047RUT_EEG	doi:10.15387/CMI_HBN	Functional Connectomes Project International Neuroimaging Data-Sharing Initiative	doi:10.15387/CMI_HBN	http://dx.doi.org/10.15387/CMI_HBN	9.649326	male	left
NDARXU679ZE8	Electroencephalography (EEG) and Eye Tracking	NDARXU679ZE8_EEG	doi:10.15387/CMI_HBN	Functional Connectomes Project International Neuroimaging Data-Sharing Initiative	doi:10.15387/CMI_HBN	http://dx.doi.org/10.15387/CMI_HBN	17.324321	female	left
NDARXY337ZH9	Electroencephalography (EEG) and Eye Tracking	NDARXY337ZH9_EEG	doi:10.15387/CMI_HBN	Functional Connectomes Project International Neuroimaging Data-Sharing Initiative	doi:10.15387/CMI_HBN	http://dx.doi.org/10.15387/CMI_HBN	17.668491	male	left
NDARYH110YV9	Electroencephalography (EEG) and Eye Tracking	NDARYH110YV9_EEG	doi:10.15387/CMI_HBN	Functional Connectomes Project International Neuroimaging Data-Sharing Initiative	doi:10.15387/CMI_HBN	http://dx.doi.org/10.15387/CMI_HBN	15.155258	male	right
NDARYH480GTD	Electroencephalography (EEG) and Eye Tracking	NDARYH480GTD_EEG	doi:10.15387/CMI_HBN	Functional Connectomes Project International Neuroimaging Data-Sharing Initiative	doi:10.15387/CMI_HBN	http://dx.doi.org/10.15387/CMI_HBN	9.472051	female	right
NDARYH996DA9	Electroencephalography (EEG) and Eye Tracking	NDARYH996DA9_EEG	doi:10.15387/CMI_HBN	Functional Connectomes Project International Neuroimaging Data-Sharing Initiative	doi:10.15387/CMI_HBN	http://dx.doi.org/10.15387/CMI_HBN	8.781428	male	left
NDARYJ536MCR	Electroencephalography (EEG) and Eye Tracking	NDARYJ536MCR_EEG	doi:10.15387/CMI_HBN	Functional Connectomes Project International Neuroimaging Data-Sharing Initiative	doi:10.15387/CMI_HBN	http://dx.doi.org/10.15387/CMI_HBN	8.633584	male	right
NDARYL272HDW	Electroencephalography (EEG) and Eye Tracking	NDARYL272HDW_EEG	doi:10.15387/CMI_HBN	Functional Connectomes Project International Neuroimaging Data-Sharing Initiative	doi:10.15387/CMI_HBN	http://dx.doi.org/10.15387/CMI_HBN	10.561715	male	left
NDARYL438DCK	Electroencephalography (EEG) and Eye Tracking	NDARYL438DCK_EEG	doi:10.15387/CMI_HBN	Functional Connectomes Project International Neuroimaging Data-Sharing Initiative	doi:10.15387/CMI_HBN	http://dx.doi.org/10.15387/CMI_HBN	12.765571	male	left
NDARYM257RR6	Electroencephalography (EEG) and Eye Tracking	NDARYM257RR6_EEG	doi:10.15387/CMI_HBN	Functional Connectomes Project International Neuroimaging Data-Sharing Initiative	doi:10.15387/CMI_HBN	http://dx.doi.org/10.15387/CMI_HBN	16.322039	female	ambidextrous
NDARYM695TZY	Electroencephalography (EEG) and Eye Tracking	NDARYM695TZY_EEG	doi:10.15387/CMI_HBN	Functional Connectomes Project International Neuroimaging Data-Sharing Initiative	doi:10.15387/CMI_HBN	http://dx.doi.org/10.15387/CMI_HBN	15.546657	male	left
NDARYM832PX3	Electroencephalography (EEG) and Eye Tracking	NDARYM832PX3_EEG	doi:10.15387/CMI_HBN	Functional Connectomes Project International Neuroimaging Data-Sharing Initiative	doi:10.15387/CMI_HBN	http://dx.doi.org/10.15387/CMI_HBN	7.048254	female	right
NDARYN484LLR	Electroencephalography (EEG) and Eye Tracking	NDARYN484LLR_EEG	doi:10.15387/CMI_HBN	Functional Connectomes Project International Neuroimaging Data-Sharing Initiative	doi:10.15387/CMI_HBN	http://dx.doi.org/10.15387/CMI_HBN	14.29603	male	right
NDARYU323ZDJ	Electroencephalography (EEG) and Eye Tracking	NDARYU323ZDJ_EEG	doi:10.15387/CMI_HBN	Functional Connectomes Project International Neuroimaging Data-Sharing Initiative	doi:10.15387/CMI_HBN	http://dx.doi.org/10.15387/CMI_HBN	8.096851	female	left
NDARYU620RH9	Electroencephalography (EEG) and Eye Tracking	NDARYU620RH9_EEG	doi:10.15387/CMI_HBN	Functional Connectomes Project International Neuroimaging Data-Sharing Initiative	doi:10.15387/CMI_HBN	http://dx.doi.org/10.15387/CMI_HBN	7.615103	female	left
NDARYW903VN8	Electroencephalography (EEG) and Eye Tracking	NDARYW903VN8_EEG	doi:10.15387/CMI_HBN	Functional Connectomes Project International Neuroimaging Data-Sharing Initiative	doi:10.15387/CMI_HBN	http://dx.doi.org/10.15387/CMI_HBN	12.373602	male	left
NDARYY218AGA	Electroencephalography (EEG) and Eye Tracking	NDARYY218AGA_EEG	doi:10.15387/CMI_HBN	Functional Connectomes Project International Neuroimaging Data-Sharing Initiative	doi:10.15387/CMI_HBN	http://dx.doi.org/10.15387/CMI_HBN	20.820328	female	left
NDARYZ408VWW	Electroencephalography (EEG) and Eye Tracking	NDARYZ408VWW_EEG	doi:10.15387/CMI_HBN	Functional Connectomes Project International Neuroimaging Data-Sharing Initiative	doi:10.15387/CMI_HBN	http://dx.doi.org/10.15387/CMI_HBN	16.121606	female	left
NDARZB377WZJ	Electroencephalography (EEG) and Eye Tracking	NDARZB377WZJ_EEG	doi:10.15387/CMI_HBN	Functional Connectomes Project International Neuroimaging Data-Sharing Initiative	doi:10.15387/CMI_HBN	http://dx.doi.org/10.15387/CMI_HBN	17.30219	male	ambidextrous
NDARZD991YLG	Electroencephalography (EEG) and Eye Tracking	NDARZD991YLG_EEG	doi:10.15387/CMI_HBN	Functional Connectomes Project International Neuroimaging Data-Sharing Initiative	doi:10.15387/CMI_HBN	http://dx.doi.org/10.15387/CMI_HBN	15.251083	female	left
NDARZE542ZVH	Electroencephalography (EEG) and Eye Tracking	NDARZE542ZVH_EEG	doi:10.15387/CMI_HBN	Functional Connectomes Project International Neuroimaging Data-Sharing Initiative	doi:10.15387/CMI_HBN	http://dx.doi.org/10.15387/CMI_HBN	12.40965	male	ambidextrous
NDARZF949WTW	Electroencephalography (EEG) and Eye Tracking	NDARZF949WTW_EEG	doi:10.15387/CMI_HBN	Functional Connectomes Project International Neuroimaging Data-Sharing Initiative	doi:10.15387/CMI_HBN	http://dx.doi.org/10.15387/CMI_HBN	8.354323	female	left
NDARZG263HRK	Electroencephalography (EEG) and Eye Tracking	NDARZG263HRK_EEG	doi:10.15387/CMI_HBN	Functional Connectomes Project International Neuroimaging Data-Sharing Initiative	doi:10.15387/CMI_HBN	http://dx.doi.org/10.15387/CMI_HBN	10.925849	female	left
NDARZG623FYX	Electroencephalography (EEG) and Eye Tracking	NDARZG623FYX_EEG	doi:10.15387/CMI_HBN	Functional Connectomes Project International Neuroimaging Data-Sharing Initiative	doi:10.15387/CMI_HBN	http://dx.doi.org/10.15387/CMI_HBN	6.76637	male	left
NDARZH517ZVK	Electroencephalography (EEG) and Eye Tracking	NDARZH517ZVK_EEG	doi:10.15387/CMI_HBN	Functional Connectomes Project International Neuroimaging Data-Sharing Initiative	doi:10.15387/CMI_HBN	http://dx.doi.org/10.15387/CMI_HBN	8.111225	female	left
NDARZH629NVF	Electroencephalography (EEG) and Eye Tracking	NDARZH629NVF_EEG	doi:10.15387/CMI_HBN	Functional Connectomes Project International Neuroimaging Data-Sharing Initiative	doi:10.15387/CMI_HBN	http://dx.doi.org/10.15387/CMI_HBN	7.992927	male	ambidextrous
NDARZJ414CAA	Electroencephalography (EEG) and Eye Tracking	NDARZJ414CAA_EEG	doi:10.15387/CMI_HBN	Functional Connectomes Project International Neuroimaging Data-Sharing Initiative	doi:10.15387/CMI_HBN	http://dx.doi.org/10.15387/CMI_HBN	18.39676	male	left
NDARZP564MHU	Electroencephalography (EEG) and Eye Tracking	NDARZP564MHU_EEG	doi:10.15387/CMI_HBN	Functional Connectomes Project International Neuroimaging Data-Sharing Initiative	doi:10.15387/CMI_HBN	http://dx.doi.org/10.15387/CMI_HBN	20.910107	male	left
NDARZR567HWG	Electroencephalography (EEG) and Eye Tracking	NDARZR567HWG_EEG	doi:10.15387/CMI_HBN	Functional Connectomes Project International Neuroimaging Data-Sharing Initiative	doi:10.15387/CMI_HBN	http://dx.doi.org/10.15387/CMI_HBN	13.260552	female	left
NDARZT772PU4	Electroencephalography (EEG) and Eye Tracking	NDARZT772PU4_EEG	doi:10.15387/CMI_HBN	Functional Connectomes Project International Neuroimaging Data-Sharing Initiative	doi:10.15387/CMI_HBN	http://dx.doi.org/10.15387/CMI_HBN	17.707278	female	left
NDARZV766YXP	Electroencephalography (EEG) and Eye Tracking	NDARZV766YXP_EEG	doi:10.15387/CMI_HBN	Functional Connectomes Project International Neuroimaging Data-Sharing Initiative	doi:10.15387/CMI_HBN	http://dx.doi.org/10.15387/CMI_HBN	10.788272	male	left
NDARAA112DMH	Electroencephalography (EEG) and Eye Tracking	NDARAA112DMH_EEG	doi:10.15387/CMI_HBN	Functional Connectomes Project International Neuroimaging Data-Sharing Initiative	doi:10.15387/CMI_HBN	http://dx.doi.org/10.15387/CMI_HBN	5.545744	male	left
NDARAA117NEJ	Electroencephalography (EEG) and Eye Tracking	NDARAA117NEJ_EEG	doi:10.15387/CMI_HBN	Functional Connectomes Project International Neuroimaging Data-Sharing Initiative	doi:10.15387/CMI_HBN	http://dx.doi.org/10.15387/CMI_HBN	7.475929	male	left
NDARAC904DMU	Electroencephalography (EEG) and Eye Tracking	NDARAC904DMU_EEG	doi:10.15387/CMI_HBN	Functional Connectomes Project International Neuroimaging Data-Sharing Initiative	doi:10.15387/CMI_HBN	http://dx.doi.org/10.15387/CMI_HBN	11.33858	female	left
NDARAE012DGA	Electroencephalography (EEG) and Eye Tracking	NDARAE012DGA_EEG	doi:10.15387/CMI_HBN	Functional Connectomes Project International Neuroimaging Data-Sharing Initiative	doi:10.15387/CMI_HBN	http://dx.doi.org/10.15387/CMI_HBN	6.927903	male	left
NDARAG143ARJ	Electroencephalography (EEG) and Eye Tracking	NDARAG143ARJ_EEG	doi:10.15387/CMI_HBN	Functional Connectomes Project International Neuroimaging Data-Sharing Initiative	doi:10.15387/CMI_HBN	http://dx.doi.org/10.15387/CMI_HBN	7.664841	male	left
NDARAM704GKZ	Electroencephalography (EEG) and Eye Tracking	NDARAM704GKZ_EEG	doi:10.15387/CMI_HBN	Functional Connectomes Project International Neuroimaging Data-Sharing Initiative	doi:10.15387/CMI_HBN	http://dx.doi.org/10.15387/CMI_HBN	10.9449	male	right
NDARAN385MDH	Electroencephalography (EEG) and Eye Tracking	NDARAN385MDH_EEG	doi:10.15387/CMI_HBN	Functional Connectomes Project International Neuroimaging Data-Sharing Initiative	doi:10.15387/CMI_HBN	http://dx.doi.org/10.15387/CMI_HBN	10.708875	male	left
NDARAP359UM6	Electroencephalography (EEG) and Eye Tracking	NDARAP359UM6_EEG	doi:10.15387/CMI_HBN	Functional Connectomes Project International Neuroimaging Data-Sharing Initiative	doi:10.15387/CMI_HBN	http://dx.doi.org/10.15387/CMI_HBN	12.842231	female	left
NDARAV747WVL	Electroencephalography (EEG) and Eye Tracking	NDARAV747WVL_EEG	doi:10.15387/CMI_HBN	Functional Connectomes Project International Neuroimaging Data-Sharing Initiative	doi:10.15387/CMI_HBN	http://dx.doi.org/10.15387/CMI_HBN	10.044261	female	left
NDARAW320CGR	Electroencephalography (EEG) and Eye Tracking	NDARAW320CGR_EEG	doi:10.15387/CMI_HBN	Functional Connectomes Project International Neuroimaging Data-Sharing Initiative	doi:10.15387/CMI_HBN	http://dx.doi.org/10.15387/CMI_HBN	6.361852	male	right
NDARBD879MBX	Electroencephalography (EEG) and Eye Tracking	NDARBD879MBX_EEG	doi:10.15387/CMI_HBN	Functional Connectomes Project International Neuroimaging Data-Sharing Initiative	doi:10.15387/CMI_HBN	http://dx.doi.org/10.15387/CMI_HBN	13.975701	male	left
NDARBF805EHN	Electroencephalography (EEG) and Eye Tracking	NDARBF805EHN_EEG	doi:10.15387/CMI_HBN	Functional Connectomes Project International Neuroimaging Data-Sharing Initiative	doi:10.15387/CMI_HBN	http://dx.doi.org/10.15387/CMI_HBN	17.277663	male	left
NDARBH024NH2	Electroencephalography (EEG) and Eye Tracking	NDARBH024NH2_EEG	doi:10.15387/CMI_HBN	Functional Connectomes Project International Neuroimaging Data-Sharing Initiative	doi:10.15387/CMI_HBN	http://dx.doi.org/10.15387/CMI_HBN	8.688341	female	left
NDARBK082PDD	Electroencephalography (EEG) and Eye Tracking	NDARBK082PDD_EEG	doi:10.15387/CMI_HBN	Functional Connectomes Project International Neuroimaging Data-Sharing Initiative	doi:10.15387/CMI_HBN	http://dx.doi.org/10.15387/CMI_HBN	8.36516	male	left
NDARBL117AUV	Electroencephalography (EEG) and Eye Tracking	NDARBL117AUV_EEG	doi:10.15387/CMI_HBN	Functional Connectomes Project International Neuroimaging Data-Sharing Initiative	doi:10.15387/CMI_HBN	http://dx.doi.org/10.15387/CMI_HBN	6.057951	male	right
NDARBM173BJG	Electroencephalography (EEG) and Eye Tracking	NDARBM173BJG_EEG	doi:10.15387/CMI_HBN	Functional Connectomes Project International Neuroimaging Data-Sharing Initiative	doi:10.15387/CMI_HBN	http://dx.doi.org/10.15387/CMI_HBN	11.056582	male	right
NDARBX121UM9	Electroencephalography (EEG) and Eye Tracking	NDARBX121UM9_EEG	doi:10.15387/CMI_HBN	Functional Connectomes Project International Neuroimaging Data-Sharing Initiative	doi:10.15387/CMI_HBN	http://dx.doi.org/10.15387/CMI_HBN	9.33493	male	left
NDARBX400RTC	Electroencephalography (EEG) and Eye Tracking	NDARBX400RTC_EEG	doi:10.15387/CMI_HBN	Functional Connectomes Project International Neuroimaging Data-Sharing Initiative	doi:10.15387/CMI_HBN	http://dx.doi.org/10.15387/CMI_HBN	12.661419	male	left
NDARCA153NKE	Electroencephalography (EEG) and Eye Tracking	NDARCA153NKE_EEG	doi:10.15387/CMI_HBN	Functional Connectomes Project International Neuroimaging Data-Sharing Initiative	doi:10.15387/CMI_HBN	http://dx.doi.org/10.15387/CMI_HBN	6.747205	female	left
NDARCB370UK4	Electroencephalography (EEG) and Eye Tracking	NDARCB370UK4_EEG	doi:10.15387/CMI_HBN	Functional Connectomes Project International Neuroimaging Data-Sharing Initiative	doi:10.15387/CMI_HBN	http://dx.doi.org/10.15387/CMI_HBN	6.306411	female	left
NDARCB959FYA	Electroencephalography (EEG) and Eye Tracking	NDARCB959FYA_EEG	doi:10.15387/CMI_HBN	Functional Connectomes Project International Neuroimaging Data-Sharing Initiative	doi:10.15387/CMI_HBN	http://dx.doi.org/10.15387/CMI_HBN	15.651266	male	left
NDARCE721YB5	Electroencephalography (EEG) and Eye Tracking	NDARCE721YB5_EEG	doi:10.15387/CMI_HBN	Functional Connectomes Project International Neuroimaging Data-Sharing Initiative	doi:10.15387/CMI_HBN	http://dx.doi.org/10.15387/CMI_HBN	6.682067	male	left
NDARCF247TDJ	Electroencephalography (EEG) and Eye Tracking	NDARCF247TDJ_EEG	doi:10.15387/CMI_HBN	Functional Connectomes Project International Neuroimaging Data-Sharing Initiative	doi:10.15387/CMI_HBN	http://dx.doi.org/10.15387/CMI_HBN	8.647843	male	left
NDARCJ170CT9	Electroencephalography (EEG) and Eye Tracking	NDARCJ170CT9_EEG	doi:10.15387/CMI_HBN	Functional Connectomes Project International Neuroimaging Data-Sharing Initiative	doi:10.15387/CMI_HBN	http://dx.doi.org/10.15387/CMI_HBN	6.164042	male	left
NDARCJ475WJP	Electroencephalography (EEG) and Eye Tracking	NDARCJ475WJP_EEG	doi:10.15387/CMI_HBN	Functional Connectomes Project International Neuroimaging Data-Sharing Initiative	doi:10.15387/CMI_HBN	http://dx.doi.org/10.15387/CMI_HBN	5.219484	female	left
NDARCJ594BWQ	Electroencephalography (EEG) and Eye Tracking	NDARCJ594BWQ_EEG	doi:10.15387/CMI_HBN	Functional Connectomes Project International Neuroimaging Data-Sharing Initiative	doi:10.15387/CMI_HBN	http://dx.doi.org/10.15387/CMI_HBN	12.458475	male	left
NDARCN305EVQ	Electroencephalography (EEG) and Eye Tracking	NDARCN305EVQ_EEG	doi:10.15387/CMI_HBN	Functional Connectomes Project International Neuroimaging Data-Sharing Initiative	doi:10.15387/CMI_HBN	http://dx.doi.org/10.15387/CMI_HBN	18.257243	male	ambidextrous
NDARCN669XPR	Electroencephalography (EEG) and Eye Tracking	NDARCN669XPR_EEG	doi:10.15387/CMI_HBN	Functional Connectomes Project International Neuroimaging Data-Sharing Initiative	doi:10.15387/CMI_HBN	http://dx.doi.org/10.15387/CMI_HBN	9.688341	male	left
NDARCU034JPB	Electroencephalography (EEG) and Eye Tracking	NDARCU034JPB_EEG	doi:10.15387/CMI_HBN	Functional Connectomes Project International Neuroimaging Data-Sharing Initiative	doi:10.15387/CMI_HBN	http://dx.doi.org/10.15387/CMI_HBN	6.602099	female	left
NDARCW071AU5	Electroencephalography (EEG) and Eye Tracking	NDARCW071AU5_EEG	doi:10.15387/CMI_HBN	Functional Connectomes Project International Neuroimaging Data-Sharing Initiative	doi:10.15387/CMI_HBN	http://dx.doi.org/10.15387/CMI_HBN	9.737394	male	left
NDARCW094JCG	Electroencephalography (EEG) and Eye Tracking	NDARCW094JCG_EEG	doi:10.15387/CMI_HBN	Functional Connectomes Project International Neuroimaging Data-Sharing Initiative	doi:10.15387/CMI_HBN	http://dx.doi.org/10.15387/CMI_HBN	8.453	male	left
NDARCW963FP9	Electroencephalography (EEG) and Eye Tracking	NDARCW963FP9_EEG	doi:10.15387/CMI_HBN	Functional Connectomes Project International Neuroimaging Data-Sharing Initiative	doi:10.15387/CMI_HBN	http://dx.doi.org/10.15387/CMI_HBN	13.747889	female	left
NDARCX221CWA	Electroencephalography (EEG) and Eye Tracking	NDARCX221CWA_EEG	doi:10.15387/CMI_HBN	Functional Connectomes Project International Neuroimaging Data-Sharing Initiative	doi:10.15387/CMI_HBN	http://dx.doi.org/10.15387/CMI_HBN	9.063883	male	left
NDARCZ947WU5	Electroencephalography (EEG) and Eye Tracking	NDARCZ947WU5_EEG	doi:10.15387/CMI_HBN	Functional Connectomes Project International Neuroimaging Data-Sharing Initiative	doi:10.15387/CMI_HBN	http://dx.doi.org/10.15387/CMI_HBN	9.36459	female	left
NDARDB146NWY	Electroencephalography (EEG) and Eye Tracking	NDARDB146NWY_EEG	doi:10.15387/CMI_HBN	Functional Connectomes Project International Neuroimaging Data-Sharing Initiative	doi:10.15387/CMI_HBN	http://dx.doi.org/10.15387/CMI_HBN	6.333789	male	left
NDARDC704GKW	Electroencephalography (EEG) and Eye Tracking	NDARDC704GKW_EEG	doi:10.15387/CMI_HBN	Functional Connectomes Project International Neuroimaging Data-Sharing Initiative	doi:10.15387/CMI_HBN	http://dx.doi.org/10.15387/CMI_HBN	7.574492	male	left
NDARDH670PXH	Electroencephalography (EEG) and Eye Tracking	NDARDH670PXH_EEG	doi:10.15387/CMI_HBN	Functional Connectomes Project International Neuroimaging Data-Sharing Initiative	doi:10.15387/CMI_HBN	http://dx.doi.org/10.15387/CMI_HBN	13.00924	female	left
NDARDL511UND	Electroencephalography (EEG) and Eye Tracking	NDARDL511UND_EEG	doi:10.15387/CMI_HBN	Functional Connectomes Project International Neuroimaging Data-Sharing Initiative	doi:10.15387/CMI_HBN	http://dx.doi.org/10.15387/CMI_HBN	10.200205	male	left
NDARDN702GXX	Electroencephalography (EEG) and Eye Tracking	NDARDN702GXX_EEG	doi:10.15387/CMI_HBN	Functional Connectomes Project International Neuroimaging Data-Sharing Initiative	doi:10.15387/CMI_HBN	http://dx.doi.org/10.15387/CMI_HBN	9.561829	male	left
NDARDU986RBM	Electroencephalography (EEG) and Eye Tracking	NDARDU986RBM_EEG	doi:10.15387/CMI_HBN	Functional Connectomes Project International Neuroimaging Data-Sharing Initiative	doi:10.15387/CMI_HBN	http://dx.doi.org/10.15387/CMI_HBN	9.925963	male	right
NDARDV088AA3	Electroencephalography (EEG) and Eye Tracking	NDARDV088AA3_EEG	doi:10.15387/CMI_HBN	Functional Connectomes Project International Neuroimaging Data-Sharing Initiative	doi:10.15387/CMI_HBN	http://dx.doi.org/10.15387/CMI_HBN	15.278462	female	left
NDAREG561ML5	Electroencephalography (EEG) and Eye Tracking	NDAREG561ML5_EEG	doi:10.15387/CMI_HBN	Functional Connectomes Project International Neuroimaging Data-Sharing Initiative	doi:10.15387/CMI_HBN	http://dx.doi.org/10.15387/CMI_HBN	16.581565	female	left
NDAREH905REB	Electroencephalography (EEG) and Eye Tracking	NDAREH905REB_EEG	doi:10.15387/CMI_HBN	Functional Connectomes Project International Neuroimaging Data-Sharing Initiative	doi:10.15387/CMI_HBN	http://dx.doi.org/10.15387/CMI_HBN	6.374857	female	right
NDAREL622FA6	Electroencephalography (EEG) and Eye Tracking	NDAREL622FA6_EEG	doi:10.15387/CMI_HBN	Functional Connectomes Project International Neuroimaging Data-Sharing Initiative	doi:10.15387/CMI_HBN	http://dx.doi.org/10.15387/CMI_HBN	14.216062	female	left
NDAREM731BYM	Electroencephalography (EEG) and Eye Tracking	NDAREM731BYM_EEG	doi:10.15387/CMI_HBN	Functional Connectomes Project International Neuroimaging Data-Sharing Initiative	doi:10.15387/CMI_HBN	http://dx.doi.org/10.15387/CMI_HBN	11.850673	male	left
NDAREN519BLJ	Electroencephalography (EEG) and Eye Tracking	NDAREN519BLJ_EEG	doi:10.15387/CMI_HBN	Functional Connectomes Project International Neuroimaging Data-Sharing Initiative	doi:10.15387/CMI_HBN	http://dx.doi.org/10.15387/CMI_HBN	7.029089	female	left
NDARER386NRV	Electroencephalography (EEG) and Eye Tracking	NDARER386NRV_EEG	doi:10.15387/CMI_HBN	Functional Connectomes Project International Neuroimaging Data-Sharing Initiative	doi:10.15387/CMI_HBN	http://dx.doi.org/10.15387/CMI_HBN	5.386949	male	left
NDARET332CTB	Electroencephalography (EEG) and Eye Tracking	NDARET332CTB_EEG	doi:10.15387/CMI_HBN	Functional Connectomes Project International Neuroimaging Data-Sharing Initiative	doi:10.15387/CMI_HBN	http://dx.doi.org/10.15387/CMI_HBN	5.362422	male	left
NDARET550NXC	Electroencephalography (EEG) and Eye Tracking	NDARET550NXC_EEG	doi:10.15387/CMI_HBN	Functional Connectomes Project International Neuroimaging Data-Sharing Initiative	doi:10.15387/CMI_HBN	http://dx.doi.org/10.15387/CMI_HBN	12.571184	male	right
NDARET632ELD	Electroencephalography (EEG) and Eye Tracking	NDARET632ELD_EEG	doi:10.15387/CMI_HBN	Functional Connectomes Project International Neuroimaging Data-Sharing Initiative	doi:10.15387/CMI_HBN	http://dx.doi.org/10.15387/CMI_HBN	7.417978	male	left
NDAREV970HAN	Electroencephalography (EEG) and Eye Tracking	NDAREV970HAN_EEG	doi:10.15387/CMI_HBN	Functional Connectomes Project International Neuroimaging Data-Sharing Initiative	doi:10.15387/CMI_HBN	http://dx.doi.org/10.15387/CMI_HBN	14.208418	male	left
NDAREX091KUR	Electroencephalography (EEG) and Eye Tracking	NDAREX091KUR_EEG	doi:10.15387/CMI_HBN	Functional Connectomes Project International Neuroimaging Data-Sharing Initiative	doi:10.15387/CMI_HBN	http://dx.doi.org/10.15387/CMI_HBN	7.144193	female	right
NDAREY741MG9	Electroencephalography (EEG) and Eye Tracking	NDAREY741MG9_EEG	doi:10.15387/CMI_HBN	Functional Connectomes Project International Neuroimaging Data-Sharing Initiative	doi:10.15387/CMI_HBN	http://dx.doi.org/10.15387/CMI_HBN	7.607004	male	left
NDARFA860RPD	Electroencephalography (EEG) and Eye Tracking	NDARFA860RPD_EEG	doi:10.15387/CMI_HBN	Functional Connectomes Project International Neuroimaging Data-Sharing Initiative	doi:10.15387/CMI_HBN	http://dx.doi.org/10.15387/CMI_HBN	13.827401	male	left
NDARFD316UD2	Electroencephalography (EEG) and Eye Tracking	NDARFD316UD2_EEG	doi:10.15387/CMI_HBN	Functional Connectomes Project International Neuroimaging Data-Sharing Initiative	doi:10.15387/CMI_HBN	http://dx.doi.org/10.15387/CMI_HBN	16.152292	male	left
NDARFE163HVN	Electroencephalography (EEG) and Eye Tracking	NDARFE163HVN_EEG	doi:10.15387/CMI_HBN	Functional Connectomes Project International Neuroimaging Data-Sharing Initiative	doi:10.15387/CMI_HBN	http://dx.doi.org/10.15387/CMI_HBN	12.650011	male	left
NDARFK610GY5	Electroencephalography (EEG) and Eye Tracking	NDARFK610GY5_EEG	doi:10.15387/CMI_HBN	Functional Connectomes Project International Neuroimaging Data-Sharing Initiative	doi:10.15387/CMI_HBN	http://dx.doi.org/10.15387/CMI_HBN	10.520419	male	left
NDARFT581ZW5	Electroencephalography (EEG) and Eye Tracking	NDARFT581ZW5_EEG	doi:10.15387/CMI_HBN	Functional Connectomes Project International Neuroimaging Data-Sharing Initiative	doi:10.15387/CMI_HBN	http://dx.doi.org/10.15387/CMI_HBN	6.703399	female	left
NDARFW972KFQ	Electroencephalography (EEG) and Eye Tracking	NDARFW972KFQ_EEG	doi:10.15387/CMI_HBN	Functional Connectomes Project International Neuroimaging Data-Sharing Initiative	doi:10.15387/CMI_HBN	http://dx.doi.org/10.15387/CMI_HBN	12.439653	male	left
NDARGB040MGR	Electroencephalography (EEG) and Eye Tracking	NDARGB040MGR_EEG	doi:10.15387/CMI_HBN	Functional Connectomes Project International Neuroimaging Data-Sharing Initiative	doi:10.15387/CMI_HBN	http://dx.doi.org/10.15387/CMI_HBN	15.719256	male	left
NDARGB441VVD	Electroencephalography (EEG) and Eye Tracking	NDARGB441VVD_EEG	doi:10.15387/CMI_HBN	Functional Connectomes Project International Neuroimaging Data-Sharing Initiative	doi:10.15387/CMI_HBN	http://dx.doi.org/10.15387/CMI_HBN	19.494638	female	left
NDARGC521HNP	Electroencephalography (EEG) and Eye Tracking	NDARGC521HNP_EEG	doi:10.15387/CMI_HBN	Functional Connectomes Project International Neuroimaging Data-Sharing Initiative	doi:10.15387/CMI_HBN	http://dx.doi.org/10.15387/CMI_HBN	10.082477	male	left
NDARGD507TDZ	Electroencephalography (EEG) and Eye Tracking	NDARGD507TDZ_EEG	doi:10.15387/CMI_HBN	Functional Connectomes Project International Neuroimaging Data-Sharing Initiative	doi:10.15387/CMI_HBN	http://dx.doi.org/10.15387/CMI_HBN	7.847707	male	left
NDARGE536BGD	Electroencephalography (EEG) and Eye Tracking	NDARGE536BGD_EEG	doi:10.15387/CMI_HBN	Functional Connectomes Project International Neuroimaging Data-Sharing Initiative	doi:10.15387/CMI_HBN	http://dx.doi.org/10.15387/CMI_HBN	9.427561	male	left
NDARGJ395FKP	Electroencephalography (EEG) and Eye Tracking	NDARGJ395FKP_EEG	doi:10.15387/CMI_HBN	Functional Connectomes Project International Neuroimaging Data-Sharing Initiative	doi:10.15387/CMI_HBN	http://dx.doi.org/10.15387/CMI_HBN	14.490303	male	left
NDARGJ627BL2	Electroencephalography (EEG) and Eye Tracking	NDARGJ627BL2_EEG	doi:10.15387/CMI_HBN	Functional Connectomes Project International Neuroimaging Data-Sharing Initiative	doi:10.15387/CMI_HBN	http://dx.doi.org/10.15387/CMI_HBN	8.009924	male	right
NDARGL800LDW	Electroencephalography (EEG) and Eye Tracking	NDARGL800LDW_EEG	doi:10.15387/CMI_HBN	Functional Connectomes Project International Neuroimaging Data-Sharing Initiative	doi:10.15387/CMI_HBN	http://dx.doi.org/10.15387/CMI_HBN	5.161989	male	left
NDARGR106TJB	Electroencephalography (EEG) and Eye Tracking	NDARGR106TJB_EEG	doi:10.15387/CMI_HBN	Functional Connectomes Project International Neuroimaging Data-Sharing Initiative	doi:10.15387/CMI_HBN	http://dx.doi.org/10.15387/CMI_HBN	19.379648	female	left
NDARGT267UZR	Electroencephalography (EEG) and Eye Tracking	NDARGT267UZR_EEG	doi:10.15387/CMI_HBN	Functional Connectomes Project International Neuroimaging Data-Sharing Initiative	doi:10.15387/CMI_HBN	http://dx.doi.org/10.15387/CMI_HBN	7.661647	male	left
NDARGU100JH4	Electroencephalography (EEG) and Eye Tracking	NDARGU100JH4_EEG	doi:10.15387/CMI_HBN	Functional Connectomes Project International Neuroimaging Data-Sharing Initiative	doi:10.15387/CMI_HBN	http://dx.doi.org/10.15387/CMI_HBN	5.964636	male	left
NDARGU485JJA	Electroencephalography (EEG) and Eye Tracking	NDARGU485JJA_EEG	doi:10.15387/CMI_HBN	Functional Connectomes Project International Neuroimaging Data-Sharing Initiative	doi:10.15387/CMI_HBN	http://dx.doi.org/10.15387/CMI_HBN	10.438398	male	left
NDARGU729WUR	Electroencephalography (EEG) and Eye Tracking	NDARGU729WUR_EEG	doi:10.15387/CMI_HBN	Functional Connectomes Project International Neuroimaging Data-Sharing Initiative	doi:10.15387/CMI_HBN	http://dx.doi.org/10.15387/CMI_HBN	11.82318	male	left
NDARGW362UJZ	Electroencephalography (EEG) and Eye Tracking	NDARGW362UJZ_EEG	doi:10.15387/CMI_HBN	Functional Connectomes Project International Neuroimaging Data-Sharing Initiative	doi:10.15387/CMI_HBN	http://dx.doi.org/10.15387/CMI_HBN	5.630161	male	right
NDARGX001CB1	Electroencephalography (EEG) and Eye Tracking	NDARGX001CB1_EEG	doi:10.15387/CMI_HBN	Functional Connectomes Project International Neuroimaging Data-Sharing Initiative	doi:10.15387/CMI_HBN	http://dx.doi.org/10.15387/CMI_HBN	14.419347	male	left
NDARHB772TE5	Electroencephalography (EEG) and Eye Tracking	NDARHB772TE5_EEG	doi:10.15387/CMI_HBN	Functional Connectomes Project International Neuroimaging Data-Sharing Initiative	doi:10.15387/CMI_HBN	http://dx.doi.org/10.15387/CMI_HBN	16.387291	male	left
NDARHC287ZF4	Electroencephalography (EEG) and Eye Tracking	NDARHC287ZF4_EEG	doi:10.15387/CMI_HBN	Functional Connectomes Project International Neuroimaging Data-Sharing Initiative	doi:10.15387/CMI_HBN	http://dx.doi.org/10.15387/CMI_HBN	8.0154	male	left
NDARHC737MHK	Electroencephalography (EEG) and Eye Tracking	NDARHC737MHK_EEG	doi:10.15387/CMI_HBN	Functional Connectomes Project International Neuroimaging Data-Sharing Initiative	doi:10.15387/CMI_HBN	http://dx.doi.org/10.15387/CMI_HBN	7.059434	male	left
NDARHN131ZP6	Electroencephalography (EEG) and Eye Tracking	NDARHN131ZP6_EEG	doi:10.15387/CMI_HBN	Functional Connectomes Project International Neuroimaging Data-Sharing Initiative	doi:10.15387/CMI_HBN	http://dx.doi.org/10.15387/CMI_HBN	17.288044	female	left
NDARHR443EHF	Electroencephalography (EEG) and Eye Tracking	NDARHR443EHF_EEG	doi:10.15387/CMI_HBN	Functional Connectomes Project International Neuroimaging Data-Sharing Initiative	doi:10.15387/CMI_HBN	http://dx.doi.org/10.15387/CMI_HBN	21.673967	female	left
NDARHR753ZKU	Electroencephalography (EEG) and Eye Tracking	NDARHR753ZKU_EEG	doi:10.15387/CMI_HBN	Functional Connectomes Project International Neuroimaging Data-Sharing Initiative	doi:10.15387/CMI_HBN	http://dx.doi.org/10.15387/CMI_HBN	11.242642	male	left
NDARHW718DTW	Electroencephalography (EEG) and Eye Tracking	NDARHW718DTW_EEG	doi:10.15387/CMI_HBN	Functional Connectomes Project International Neuroimaging Data-Sharing Initiative	doi:10.15387/CMI_HBN	http://dx.doi.org/10.15387/CMI_HBN	13.628108	female	left
NDARHY177LY9	Electroencephalography (EEG) and Eye Tracking	NDARHY177LY9_EEG	doi:10.15387/CMI_HBN	Functional Connectomes Project International Neuroimaging Data-Sharing Initiative	doi:10.15387/CMI_HBN	http://dx.doi.org/10.15387/CMI_HBN	9.833333	male	left
NDARJF775DT9	Electroencephalography (EEG) and Eye Tracking	NDARJF775DT9_EEG	doi:10.15387/CMI_HBN	Functional Connectomes Project International Neuroimaging Data-Sharing Initiative	doi:10.15387/CMI_HBN	http://dx.doi.org/10.15387/CMI_HBN	10.65138	male	left
NDARJH441HJD	Electroencephalography (EEG) and Eye Tracking	NDARJH441HJD_EEG	doi:10.15387/CMI_HBN	Functional Connectomes Project International Neuroimaging Data-Sharing Initiative	doi:10.15387/CMI_HBN	http://dx.doi.org/10.15387/CMI_HBN	7.174423	male	left
NDARJK910PDK	Electroencephalography (EEG) and Eye Tracking	NDARJK910PDK_EEG	doi:10.15387/CMI_HBN	Functional Connectomes Project International Neuroimaging Data-Sharing Initiative	doi:10.15387/CMI_HBN	http://dx.doi.org/10.15387/CMI_HBN	15.93874	female	left
NDARJM759GYH	Electroencephalography (EEG) and Eye Tracking	NDARJM759GYH_EEG	doi:10.15387/CMI_HBN	Functional Connectomes Project International Neuroimaging Data-Sharing Initiative	doi:10.15387/CMI_HBN	http://dx.doi.org/10.15387/CMI_HBN	14.17294	male	left
NDARJM828PAL	Electroencephalography (EEG) and Eye Tracking	NDARJM828PAL_EEG	doi:10.15387/CMI_HBN	Functional Connectomes Project International Neuroimaging Data-Sharing Initiative	doi:10.15387/CMI_HBN	http://dx.doi.org/10.15387/CMI_HBN	6.227697	male	left
NDARJU805JG5	Electroencephalography (EEG) and Eye Tracking	NDARJU805JG5_EEG	doi:10.15387/CMI_HBN	Functional Connectomes Project International Neuroimaging Data-Sharing Initiative	doi:10.15387/CMI_HBN	http://dx.doi.org/10.15387/CMI_HBN	7.089436	male	ambidextrous
NDARJW315BUA	Electroencephalography (EEG) and Eye Tracking	NDARJW315BUA_EEG	doi:10.15387/CMI_HBN	Functional Connectomes Project International Neuroimaging Data-Sharing Initiative	doi:10.15387/CMI_HBN	http://dx.doi.org/10.15387/CMI_HBN	5.567191	male	left
NDARJY033DKZ	Electroencephalography (EEG) and Eye Tracking	NDARJY033DKZ_EEG	doi:10.15387/CMI_HBN	Functional Connectomes Project International Neuroimaging Data-Sharing Initiative	doi:10.15387/CMI_HBN	http://dx.doi.org/10.15387/CMI_HBN	9.1402	male	left
NDARJZ679KXJ	Electroencephalography (EEG) and Eye Tracking	NDARJZ679KXJ_EEG	doi:10.15387/CMI_HBN	Functional Connectomes Project International Neuroimaging Data-Sharing Initiative	doi:10.15387/CMI_HBN	http://dx.doi.org/10.15387/CMI_HBN	13.192105	female	left
NDARKA627LF8	Electroencephalography (EEG) and Eye Tracking	NDARKA627LF8_EEG	doi:10.15387/CMI_HBN	Functional Connectomes Project International Neuroimaging Data-Sharing Initiative	doi:10.15387/CMI_HBN	http://dx.doi.org/10.15387/CMI_HBN	9.879762	male	left
NDARKB547TCK	Electroencephalography (EEG) and Eye Tracking	NDARKB547TCK_EEG	doi:10.15387/CMI_HBN	Functional Connectomes Project International Neuroimaging Data-Sharing Initiative	doi:10.15387/CMI_HBN	http://dx.doi.org/10.15387/CMI_HBN	9.34052	female	left
NDARKD134TCX	Electroencephalography (EEG) and Eye Tracking	NDARKD134TCX_EEG	doi:10.15387/CMI_HBN	Functional Connectomes Project International Neuroimaging Data-Sharing Initiative	doi:10.15387/CMI_HBN	http://dx.doi.org/10.15387/CMI_HBN	6.309148	female	left
NDARKE331EHD	Electroencephalography (EEG) and Eye Tracking	NDARKE331EHD_EEG	doi:10.15387/CMI_HBN	Functional Connectomes Project International Neuroimaging Data-Sharing Initiative	doi:10.15387/CMI_HBN	http://dx.doi.org/10.15387/CMI_HBN	12.667122	male	left
NDARKG859AGN	Electroencephalography (EEG) and Eye Tracking	NDARKG859AGN_EEG	doi:10.15387/CMI_HBN	Functional Connectomes Project International Neuroimaging Data-Sharing Initiative	doi:10.15387/CMI_HBN	http://dx.doi.org/10.15387/CMI_HBN	14.024526	female	left
NDARKM497VKX	Electroencephalography (EEG) and Eye Tracking	NDARKM497VKX_EEG	doi:10.15387/CMI_HBN	Functional Connectomes Project International Neuroimaging Data-Sharing Initiative	doi:10.15387/CMI_HBN	http://dx.doi.org/10.15387/CMI_HBN	7.853296	male	left
NDARKM635UY0	Electroencephalography (EEG) and Eye Tracking	NDARKM635UY0_EEG	doi:10.15387/CMI_HBN	Functional Connectomes Project International Neuroimaging Data-Sharing Initiative	doi:10.15387/CMI_HBN	http://dx.doi.org/10.15387/CMI_HBN	8.23728	male	left
NDARKU278YRR	Electroencephalography (EEG) and Eye Tracking	NDARKU278YRR_EEG	doi:10.15387/CMI_HBN	Functional Connectomes Project International Neuroimaging Data-Sharing Initiative	doi:10.15387/CMI_HBN	http://dx.doi.org/10.15387/CMI_HBN	15.207164	female	left
NDARLC868GLL	Electroencephalography (EEG) and Eye Tracking	NDARLC868GLL_EEG	doi:10.15387/CMI_HBN	Functional Connectomes Project International Neuroimaging Data-Sharing Initiative	doi:10.15387/CMI_HBN	http://dx.doi.org/10.15387/CMI_HBN	9.91216	male	left
NDARLF480DMW	Electroencephalography (EEG) and Eye Tracking	NDARLF480DMW_EEG	doi:10.15387/CMI_HBN	Functional Connectomes Project International Neuroimaging Data-Sharing Initiative	doi:10.15387/CMI_HBN	http://dx.doi.org/10.15387/CMI_HBN	10.478895	male	right
NDARLF616PBU	Electroencephalography (EEG) and Eye Tracking	NDARLF616PBU_EEG	doi:10.15387/CMI_HBN	Functional Connectomes Project International Neuroimaging Data-Sharing Initiative	doi:10.15387/CMI_HBN	http://dx.doi.org/10.15387/CMI_HBN	14.462582	male	left
NDARLG890JDU	Electroencephalography (EEG) and Eye Tracking	NDARLG890JDU_EEG	doi:10.15387/CMI_HBN	Functional Connectomes Project International Neuroimaging Data-Sharing Initiative	doi:10.15387/CMI_HBN	http://dx.doi.org/10.15387/CMI_HBN	15.631644	female	left
NDARLG943AAN	Electroencephalography (EEG) and Eye Tracking	NDARLG943AAN_EEG	doi:10.15387/CMI_HBN	Functional Connectomes Project International Neuroimaging Data-Sharing Initiative	doi:10.15387/CMI_HBN	http://dx.doi.org/10.15387/CMI_HBN	11.054414	male	ambidextrous
NDARLH979WFX	Electroencephalography (EEG) and Eye Tracking	NDARLH979WFX_EEG	doi:10.15387/CMI_HBN	Functional Connectomes Project International Neuroimaging Data-Sharing Initiative	doi:10.15387/CMI_HBN	http://dx.doi.org/10.15387/CMI_HBN	12.299566	male	left
NDARLJ311YNA	Electroencephalography (EEG) and Eye Tracking	NDARLJ311YNA_EEG	doi:10.15387/CMI_HBN	Functional Connectomes Project International Neuroimaging Data-Sharing Initiative	doi:10.15387/CMI_HBN	http://dx.doi.org/10.15387/CMI_HBN	17.271503	male	left
NDARLJ549WTT	Electroencephalography (EEG) and Eye Tracking	NDARLJ549WTT_EEG	doi:10.15387/CMI_HBN	Functional Connectomes Project International Neuroimaging Data-Sharing Initiative	doi:10.15387/CMI_HBN	http://dx.doi.org/10.15387/CMI_HBN	13.417065	female	left
NDARLL720BGU	Electroencephalography (EEG) and Eye Tracking	NDARLL720BGU_EEG	doi:10.15387/CMI_HBN	Functional Connectomes Project International Neuroimaging Data-Sharing Initiative	doi:10.15387/CMI_HBN	http://dx.doi.org/10.15387/CMI_HBN	6.580196	male	left
NDARLV387GP4	Electroencephalography (EEG) and Eye Tracking	NDARLV387GP4_EEG	doi:10.15387/CMI_HBN	Functional Connectomes Project International Neuroimaging Data-Sharing Initiative	doi:10.15387/CMI_HBN	http://dx.doi.org/10.15387/CMI_HBN	7.67545	male	left
NDARLY585ZVN	Electroencephalography (EEG) and Eye Tracking	NDARLY585ZVN_EEG	doi:10.15387/CMI_HBN	Functional Connectomes Project International Neuroimaging Data-Sharing Initiative	doi:10.15387/CMI_HBN	http://dx.doi.org/10.15387/CMI_HBN	11.070385	male	left
NDARLZ104NDT	Electroencephalography (EEG) and Eye Tracking	NDARLZ104NDT_EEG	doi:10.15387/CMI_HBN	Functional Connectomes Project International Neuroimaging Data-Sharing Initiative	doi:10.15387/CMI_HBN	http://dx.doi.org/10.15387/CMI_HBN	15.265343	female	left
NDARMC759CX3	Electroencephalography (EEG) and Eye Tracking	NDARMC759CX3_EEG	doi:10.15387/CMI_HBN	Functional Connectomes Project International Neuroimaging Data-Sharing Initiative	doi:10.15387/CMI_HBN	http://dx.doi.org/10.15387/CMI_HBN	10.654574	female	left
NDARMD575AXD	Electroencephalography (EEG) and Eye Tracking	NDARMD575AXD_EEG	doi:10.15387/CMI_HBN	Functional Connectomes Project International Neuroimaging Data-Sharing Initiative	doi:10.15387/CMI_HBN	http://dx.doi.org/10.15387/CMI_HBN	6.054528	male	left
NDARMH625WKL	Electroencephalography (EEG) and Eye Tracking	NDARMH625WKL_EEG	doi:10.15387/CMI_HBN	Functional Connectomes Project International Neuroimaging Data-Sharing Initiative	doi:10.15387/CMI_HBN	http://dx.doi.org/10.15387/CMI_HBN	10.586128	male	left
NDARMR277TT7	Electroencephalography (EEG) and Eye Tracking	NDARMR277TT7_EEG	doi:10.15387/CMI_HBN	Functional Connectomes Project International Neuroimaging Data-Sharing Initiative	doi:10.15387/CMI_HBN	http://dx.doi.org/10.15387/CMI_HBN	9.679443	female	right
NDARMR491LM5	Electroencephalography (EEG) and Eye Tracking	NDARMR491LM5_EEG	doi:10.15387/CMI_HBN	Functional Connectomes Project International Neuroimaging Data-Sharing Initiative	doi:10.15387/CMI_HBN	http://dx.doi.org/10.15387/CMI_HBN	8.726671	male	left
NDARMU053YEU	Electroencephalography (EEG) and Eye Tracking	NDARMU053YEU_EEG	doi:10.15387/CMI_HBN	Functional Connectomes Project International Neuroimaging Data-Sharing Initiative	doi:10.15387/CMI_HBN	http://dx.doi.org/10.15387/CMI_HBN	9.392083	male	left
NDARMW178UDD	Electroencephalography (EEG) and Eye Tracking	NDARMW178UDD_EEG	doi:10.15387/CMI_HBN	Functional Connectomes Project International Neuroimaging Data-Sharing Initiative	doi:10.15387/CMI_HBN	http://dx.doi.org/10.15387/CMI_HBN	8.658339	female	left
NDARND085WZK	Electroencephalography (EEG) and Eye Tracking	NDARND085WZK_EEG	doi:10.15387/CMI_HBN	Functional Connectomes Project International Neuroimaging Data-Sharing Initiative	doi:10.15387/CMI_HBN	http://dx.doi.org/10.15387/CMI_HBN	10.881473	male	left
NDARNE758RD6	Electroencephalography (EEG) and Eye Tracking	NDARNE758RD6_EEG	doi:10.15387/CMI_HBN	Functional Connectomes Project International Neuroimaging Data-Sharing Initiative	doi:10.15387/CMI_HBN	http://dx.doi.org/10.15387/CMI_HBN	11.016084	male	left
NDARNF766VW2	Electroencephalography (EEG) and Eye Tracking	NDARNF766VW2_EEG	doi:10.15387/CMI_HBN	Functional Connectomes Project International Neuroimaging Data-Sharing Initiative	doi:10.15387/CMI_HBN	http://dx.doi.org/10.15387/CMI_HBN	8.370864	male	right
NDARNF994TPA	Electroencephalography (EEG) and Eye Tracking	NDARNF994TPA_EEG	doi:10.15387/CMI_HBN	Functional Connectomes Project International Neuroimaging Data-Sharing Initiative	doi:10.15387/CMI_HBN	http://dx.doi.org/10.15387/CMI_HBN	5.053159	female	left
NDARNR773DL4	Electroencephalography (EEG) and Eye Tracking	NDARNR773DL4_EEG	doi:10.15387/CMI_HBN	Functional Connectomes Project International Neuroimaging Data-Sharing Initiative	doi:10.15387/CMI_HBN	http://dx.doi.org/10.15387/CMI_HBN	6.03582	male	left
NDARNW182PJC	Electroencephalography (EEG) and Eye Tracking	NDARNW182PJC_EEG	doi:10.15387/CMI_HBN	Functional Connectomes Project International Neuroimaging Data-Sharing Initiative	doi:10.15387/CMI_HBN	http://dx.doi.org/10.15387/CMI_HBN	14.175564	male	left
NDARNW687HMZ	Electroencephalography (EEG) and Eye Tracking	NDARNW687HMZ_EEG	doi:10.15387/CMI_HBN	Functional Connectomes Project International Neuroimaging Data-Sharing Initiative	doi:10.15387/CMI_HBN	http://dx.doi.org/10.15387/CMI_HBN	8.157084	male	left
NDARNX795LFK	Electroencephalography (EEG) and Eye Tracking	NDARNX795LFK_EEG	doi:10.15387/CMI_HBN	Functional Connectomes Project International Neuroimaging Data-Sharing Initiative	doi:10.15387/CMI_HBN	http://dx.doi.org/10.15387/CMI_HBN	8.212069	male	left
NDARNZ615UEU	Electroencephalography (EEG) and Eye Tracking	NDARNZ615UEU_EEG	doi:10.15387/CMI_HBN	Functional Connectomes Project International Neuroimaging Data-Sharing Initiative	doi:10.15387/CMI_HBN	http://dx.doi.org/10.15387/CMI_HBN	9.920488	male	left
NDARPC817XZ5	Electroencephalography (EEG) and Eye Tracking	NDARPC817XZ5_EEG	doi:10.15387/CMI_HBN	Functional Connectomes Project International Neuroimaging Data-Sharing Initiative	doi:10.15387/CMI_HBN	http://dx.doi.org/10.15387/CMI_HBN	14.520533	female	left
NDARPF179GNV	Electroencephalography (EEG) and Eye Tracking	NDARPF179GNV_EEG	doi:10.15387/CMI_HBN	Functional Connectomes Project International Neuroimaging Data-Sharing Initiative	doi:10.15387/CMI_HBN	http://dx.doi.org/10.15387/CMI_HBN	10.712069	male	left
NDARPL306LC6	Electroencephalography (EEG) and Eye Tracking	NDARPL306LC6_EEG	doi:10.15387/CMI_HBN	Functional Connectomes Project International Neuroimaging Data-Sharing Initiative	doi:10.15387/CMI_HBN	http://dx.doi.org/10.15387/CMI_HBN	9.230549	male	left
NDARPM105MKA	Electroencephalography (EEG) and Eye Tracking	NDARPM105MKA_EEG	doi:10.15387/CMI_HBN	Functional Connectomes Project International Neuroimaging Data-Sharing Initiative	doi:10.15387/CMI_HBN	http://dx.doi.org/10.15387/CMI_HBN	9.348733	male	left
NDARPN418ZKT	Electroencephalography (EEG) and Eye Tracking	NDARPN418ZKT_EEG	doi:10.15387/CMI_HBN	Functional Connectomes Project International Neuroimaging Data-Sharing Initiative	doi:10.15387/CMI_HBN	http://dx.doi.org/10.15387/CMI_HBN	5.983458	male	left
NDARPU897CM5	Electroencephalography (EEG) and Eye Tracking	NDARPU897CM5_EEG	doi:10.15387/CMI_HBN	Functional Connectomes Project International Neuroimaging Data-Sharing Initiative	doi:10.15387/CMI_HBN	http://dx.doi.org/10.15387/CMI_HBN	13.671343	male	ambidextrous
NDARPX155RF3	Electroencephalography (EEG) and Eye Tracking	NDARPX155RF3_EEG	doi:10.15387/CMI_HBN	Functional Connectomes Project International Neuroimaging Data-Sharing Initiative	doi:10.15387/CMI_HBN	http://dx.doi.org/10.15387/CMI_HBN	8.710244	female	left
NDARPX219TW0	Electroencephalography (EEG) and Eye Tracking	NDARPX219TW0_EEG	doi:10.15387/CMI_HBN	Functional Connectomes Project International Neuroimaging Data-Sharing Initiative	doi:10.15387/CMI_HBN	http://dx.doi.org/10.15387/CMI_HBN	15.60746	female	left
NDARPZ621ZLE	Electroencephalography (EEG) and Eye Tracking	NDARPZ621ZLE_EEG	doi:10.15387/CMI_HBN	Functional Connectomes Project International Neuroimaging Data-Sharing Initiative	doi:10.15387/CMI_HBN	http://dx.doi.org/10.15387/CMI_HBN	10.928473	male	left
NDARRD326KB9	Electroencephalography (EEG) and Eye Tracking	NDARRD326KB9_EEG	doi:10.15387/CMI_HBN	Functional Connectomes Project International Neuroimaging Data-Sharing Initiative	doi:10.15387/CMI_HBN	http://dx.doi.org/10.15387/CMI_HBN	13.00924	female	left
NDARRF897HB5	Electroencephalography (EEG) and Eye Tracking	NDARRF897HB5_EEG	doi:10.15387/CMI_HBN	Functional Connectomes Project International Neuroimaging Data-Sharing Initiative	doi:10.15387/CMI_HBN	http://dx.doi.org/10.15387/CMI_HBN	6.276294	male	left
NDARRG199RU4	Electroencephalography (EEG) and Eye Tracking	NDARRG199RU4_EEG	doi:10.15387/CMI_HBN	Functional Connectomes Project International Neuroimaging Data-Sharing Initiative	doi:10.15387/CMI_HBN	http://dx.doi.org/10.15387/CMI_HBN	11.207278	male	right
NDARRH407MEY	Electroencephalography (EEG) and Eye Tracking	NDARRH407MEY_EEG	doi:10.15387/CMI_HBN	Functional Connectomes Project International Neuroimaging Data-Sharing Initiative	doi:10.15387/CMI_HBN	http://dx.doi.org/10.15387/CMI_HBN	15.062172	male	left
NDARRH725XYA	Electroencephalography (EEG) and Eye Tracking	NDARRH725XYA_EEG	doi:10.15387/CMI_HBN	Functional Connectomes Project International Neuroimaging Data-Sharing Initiative	doi:10.15387/CMI_HBN	http://dx.doi.org/10.15387/CMI_HBN	11.023842	female	left
NDARRL660CME	Electroencephalography (EEG) and Eye Tracking	NDARRL660CME_EEG	doi:10.15387/CMI_HBN	Functional Connectomes Project International Neuroimaging Data-Sharing Initiative	doi:10.15387/CMI_HBN	http://dx.doi.org/10.15387/CMI_HBN	9.200319	female	left
NDARRM467NP2	Electroencephalography (EEG) and Eye Tracking	NDARRM467NP2_EEG	doi:10.15387/CMI_HBN	Functional Connectomes Project International Neuroimaging Data-Sharing Initiative	doi:10.15387/CMI_HBN	http://dx.doi.org/10.15387/CMI_HBN	6.330937	female	right
NDARRN444MJG	Electroencephalography (EEG) and Eye Tracking	NDARRN444MJG_EEG	doi:10.15387/CMI_HBN	Functional Connectomes Project International Neuroimaging Data-Sharing Initiative	doi:10.15387/CMI_HBN	http://dx.doi.org/10.15387/CMI_HBN	7.24344	male	left
NDARRP818DWL	Electroencephalography (EEG) and Eye Tracking	NDARRP818DWL_EEG	doi:10.15387/CMI_HBN	Functional Connectomes Project International Neuroimaging Data-Sharing Initiative	doi:10.15387/CMI_HBN	http://dx.doi.org/10.15387/CMI_HBN	13.745151	female	left
NDARRR45VUU	Electroencephalography (EEG) and Eye Tracking	NDARRR45VUU_EEG	doi:10.15387/CMI_HBN	Functional Connectomes Project International Neuroimaging Data-Sharing Initiative	doi:10.15387/CMI_HBN	http://dx.doi.org/10.15387/CMI_HBN	17.055327	female	left
NDARRV638MJV	Electroencephalography (EEG) and Eye Tracking	NDARRV638MJV_EEG	doi:10.15387/CMI_HBN	Functional Connectomes Project International Neuroimaging Data-Sharing Initiative	doi:10.15387/CMI_HBN	http://dx.doi.org/10.15387/CMI_HBN	8.204312	male	left
NDARRW100AU0	Electroencephalography (EEG) and Eye Tracking	NDARRW100AU0_EEG	doi:10.15387/CMI_HBN	Functional Connectomes Project International Neuroimaging Data-Sharing Initiative	doi:10.15387/CMI_HBN	http://dx.doi.org/10.15387/CMI_HBN	7.667693	male	left
NDARTB552HP0	Electroencephalography (EEG) and Eye Tracking	NDARTB552HP0_EEG	doi:10.15387/CMI_HBN	Functional Connectomes Project International Neuroimaging Data-Sharing Initiative	doi:10.15387/CMI_HBN	http://dx.doi.org/10.15387/CMI_HBN	9.389915	male	ambidextrous
NDARTD468TUH	Electroencephalography (EEG) and Eye Tracking	NDARTD468TUH_EEG	doi:10.15387/CMI_HBN	Functional Connectomes Project International Neuroimaging Data-Sharing Initiative	doi:10.15387/CMI_HBN	http://dx.doi.org/10.15387/CMI_HBN	11.850673	male	left
NDARTE785ZMJ	Electroencephalography (EEG) and Eye Tracking	NDARTE785ZMJ_EEG	doi:10.15387/CMI_HBN	Functional Connectomes Project International Neuroimaging Data-Sharing Initiative	doi:10.15387/CMI_HBN	http://dx.doi.org/10.15387/CMI_HBN	8.103011	male	left
NDARTF133LLM	Electroencephalography (EEG) and Eye Tracking	NDARTF133LLM_EEG	doi:10.15387/CMI_HBN	Functional Connectomes Project International Neuroimaging Data-Sharing Initiative	doi:10.15387/CMI_HBN	http://dx.doi.org/10.15387/CMI_HBN	9.285078	female	left
NDARTG464MWG	Electroencephalography (EEG) and Eye Tracking	NDARTG464MWG_EEG	doi:10.15387/CMI_HBN	Functional Connectomes Project International Neuroimaging Data-Sharing Initiative	doi:10.15387/CMI_HBN	http://dx.doi.org/10.15387/CMI_HBN	8.297513	male	left
NDARTJ032FJ2	Electroencephalography (EEG) and Eye Tracking	NDARTJ032FJ2_EEG	doi:10.15387/CMI_HBN	Functional Connectomes Project International Neuroimaging Data-Sharing Initiative	doi:10.15387/CMI_HBN	http://dx.doi.org/10.15387/CMI_HBN	16.310631	female	left
NDARTL336THT	Electroencephalography (EEG) and Eye Tracking	NDARTL336THT_EEG	doi:10.15387/CMI_HBN	Functional Connectomes Project International Neuroimaging Data-Sharing Initiative	doi:10.15387/CMI_HBN	http://dx.doi.org/10.15387/CMI_HBN	8.373488	male	left
NDARTN158LRF	Electroencephalography (EEG) and Eye Tracking	NDARTN158LRF_EEG	doi:10.15387/CMI_HBN	Functional Connectomes Project International Neuroimaging Data-Sharing Initiative	doi:10.15387/CMI_HBN	http://dx.doi.org/10.15387/CMI_HBN	7.875313	female	left
NDARTP313AGH	Electroencephalography (EEG) and Eye Tracking	NDARTP313AGH_EEG	doi:10.15387/CMI_HBN	Functional Connectomes Project International Neuroimaging Data-Sharing Initiative	doi:10.15387/CMI_HBN	http://dx.doi.org/10.15387/CMI_HBN	9.704654	male	left
NDARTT242GNN	Electroencephalography (EEG) and Eye Tracking	NDARTT242GNN_EEG	doi:10.15387/CMI_HBN	Functional Connectomes Project International Neuroimaging Data-Sharing Initiative	doi:10.15387/CMI_HBN	http://dx.doi.org/10.15387/CMI_HBN	5.274811	male	left
NDARTX659HAF	Electroencephalography (EEG) and Eye Tracking	NDARTX659HAF_EEG	doi:10.15387/CMI_HBN	Functional Connectomes Project International Neuroimaging Data-Sharing Initiative	doi:10.15387/CMI_HBN	http://dx.doi.org/10.15387/CMI_HBN	16.346566	female	left
NDARTX934NH6	Electroencephalography (EEG) and Eye Tracking	NDARTX934NH6_EEG	doi:10.15387/CMI_HBN	Functional Connectomes Project International Neuroimaging Data-Sharing Initiative	doi:10.15387/CMI_HBN	http://dx.doi.org/10.15387/CMI_HBN	5.233629	female	left
NDARUE533XNH	Electroencephalography (EEG) and Eye Tracking	NDARUE533XNH_EEG	doi:10.15387/CMI_HBN	Functional Connectomes Project International Neuroimaging Data-Sharing Initiative	doi:10.15387/CMI_HBN	http://dx.doi.org/10.15387/CMI_HBN	16.382386	male	left
NDARUF069EHR	Electroencephalography (EEG) and Eye Tracking	NDARUF069EHR_EEG	doi:10.15387/CMI_HBN	Functional Connectomes Project International Neuroimaging Data-Sharing Initiative	doi:10.15387/CMI_HBN	http://dx.doi.org/10.15387/CMI_HBN	15.724617	female	right
NDARUJ962NZB	Electroencephalography (EEG) and Eye Tracking	NDARUJ962NZB_EEG	doi:10.15387/CMI_HBN	Functional Connectomes Project International Neuroimaging Data-Sharing Initiative	doi:10.15387/CMI_HBN	http://dx.doi.org/10.15387/CMI_HBN	10.092972	female	left
NDARUL224GN6	Electroencephalography (EEG) and Eye Tracking	NDARUL224GN6_EEG	doi:10.15387/CMI_HBN	Functional Connectomes Project International Neuroimaging Data-Sharing Initiative	doi:10.15387/CMI_HBN	http://dx.doi.org/10.15387/CMI_HBN	9.622062	male	left
NDARUN221VCJ	Electroencephalography (EEG) and Eye Tracking	NDARUN221VCJ_EEG	doi:10.15387/CMI_HBN	Functional Connectomes Project International Neuroimaging Data-Sharing Initiative	doi:10.15387/CMI_HBN	http://dx.doi.org/10.15387/CMI_HBN	8.655601	male	left
NDARUN300FG1	Electroencephalography (EEG) and Eye Tracking	NDARUN300FG1_EEG	doi:10.15387/CMI_HBN	Functional Connectomes Project International Neuroimaging Data-Sharing Initiative	doi:10.15387/CMI_HBN	http://dx.doi.org/10.15387/CMI_HBN	7.401551	male	left
NDARUR987CDM	Electroencephalography (EEG) and Eye Tracking	NDARUR987CDM_EEG	doi:10.15387/CMI_HBN	Functional Connectomes Project International Neuroimaging Data-Sharing Initiative	doi:10.15387/CMI_HBN	http://dx.doi.org/10.15387/CMI_HBN	12.671914	male	left
NDARUT607MWK	Electroencephalography (EEG) and Eye Tracking	NDARUT607MWK_EEG	doi:10.15387/CMI_HBN	Functional Connectomes Project International Neuroimaging Data-Sharing Initiative	doi:10.15387/CMI_HBN	http://dx.doi.org/10.15387/CMI_HBN	9.564567	male	right
NDARUV263YB5	Electroencephalography (EEG) and Eye Tracking	NDARUV263YB5_EEG	doi:10.15387/CMI_HBN	Functional Connectomes Project International Neuroimaging Data-Sharing Initiative	doi:10.15387/CMI_HBN	http://dx.doi.org/10.15387/CMI_HBN	15.401665	female	left
NDARUV418FB8	Electroencephalography (EEG) and Eye Tracking	NDARUV418FB8_EEG	doi:10.15387/CMI_HBN	Functional Connectomes Project International Neuroimaging Data-Sharing Initiative	doi:10.15387/CMI_HBN	http://dx.doi.org/10.15387/CMI_HBN	10.695185	female	left
NDARUW904FMQ	Electroencephalography (EEG) and Eye Tracking	NDARUW904FMQ_EEG	doi:10.15387/CMI_HBN	Functional Connectomes Project International Neuroimaging Data-Sharing Initiative	doi:10.15387/CMI_HBN	http://dx.doi.org/10.15387/CMI_HBN	7.732831	male	left
NDARUX114RGJ	Electroencephalography (EEG) and Eye Tracking	NDARUX114RGJ_EEG	doi:10.15387/CMI_HBN	Functional Connectomes Project International Neuroimaging Data-Sharing Initiative	doi:10.15387/CMI_HBN	http://dx.doi.org/10.15387/CMI_HBN	11.445471	male	left
NDARUX216VHK	Electroencephalography (EEG) and Eye Tracking	NDARUX216VHK_EEG	doi:10.15387/CMI_HBN	Functional Connectomes Project International Neuroimaging Data-Sharing Initiative	doi:10.15387/CMI_HBN	http://dx.doi.org/10.15387/CMI_HBN	10.18104	male	ambidextrous
NDARVB297WUM	Electroencephalography (EEG) and Eye Tracking	NDARVB297WUM_EEG	doi:10.15387/CMI_HBN	Functional Connectomes Project International Neuroimaging Data-Sharing Initiative	doi:10.15387/CMI_HBN	http://dx.doi.org/10.15387/CMI_HBN	7.752452	female	left
NDARVD685RRJ	Electroencephalography (EEG) and Eye Tracking	NDARVD685RRJ_EEG	doi:10.15387/CMI_HBN	Functional Connectomes Project International Neuroimaging Data-Sharing Initiative	doi:10.15387/CMI_HBN	http://dx.doi.org/10.15387/CMI_HBN	16.461099	female	left
NDARVL555VVA	Electroencephalography (EEG) and Eye Tracking	NDARVL555VVA_EEG	doi:10.15387/CMI_HBN	Functional Connectomes Project International Neuroimaging Data-Sharing Initiative	doi:10.15387/CMI_HBN	http://dx.doi.org/10.15387/CMI_HBN	9.260438	male	left
NDARVN666JV7	Electroencephalography (EEG) and Eye Tracking	NDARVN666JV7_EEG	doi:10.15387/CMI_HBN	Functional Connectomes Project International Neuroimaging Data-Sharing Initiative	doi:10.15387/CMI_HBN	http://dx.doi.org/10.15387/CMI_HBN	9.356833	male	left
NDARVP281CJ4	Electroencephalography (EEG) and Eye Tracking	NDARVP281CJ4_EEG	doi:10.15387/CMI_HBN	Functional Connectomes Project International Neuroimaging Data-Sharing Initiative	doi:10.15387/CMI_HBN	http://dx.doi.org/10.15387/CMI_HBN	6.72861	male	left
NDARVU683CTN	Electroencephalography (EEG) and Eye Tracking	NDARVU683CTN_EEG	doi:10.15387/CMI_HBN	Functional Connectomes Project International Neuroimaging Data-Sharing Initiative	doi:10.15387/CMI_HBN	http://dx.doi.org/10.15387/CMI_HBN	14.72804	male	left
NDARVX162AZU	Electroencephalography (EEG) and Eye Tracking	NDARVX162AZU_EEG	doi:10.15387/CMI_HBN	Functional Connectomes Project International Neuroimaging Data-Sharing Initiative	doi:10.15387/CMI_HBN	http://dx.doi.org/10.15387/CMI_HBN	16.278348	male	left
NDARVX337AC0	Electroencephalography (EEG) and Eye Tracking	NDARVX337AC0_EEG	doi:10.15387/CMI_HBN	Functional Connectomes Project International Neuroimaging Data-Sharing Initiative	doi:10.15387/CMI_HBN	http://dx.doi.org/10.15387/CMI_HBN	13.884782	female	left
NDARWA513WM2	Electroencephalography (EEG) and Eye Tracking	NDARWA513WM2_EEG	doi:10.15387/CMI_HBN	Functional Connectomes Project International Neuroimaging Data-Sharing Initiative	doi:10.15387/CMI_HBN	http://dx.doi.org/10.15387/CMI_HBN	14.610426	male	left
NDARWA622HHZ	Electroencephalography (EEG) and Eye Tracking	NDARWA622HHZ_EEG	doi:10.15387/CMI_HBN	Functional Connectomes Project International Neuroimaging Data-Sharing Initiative	doi:10.15387/CMI_HBN	http://dx.doi.org/10.15387/CMI_HBN	8.154574	female	left
NDARWG831JJ8	Electroencephalography (EEG) and Eye Tracking	NDARWG831JJ8_EEG	doi:10.15387/CMI_HBN	Functional Connectomes Project International Neuroimaging Data-Sharing Initiative	doi:10.15387/CMI_HBN	http://dx.doi.org/10.15387/CMI_HBN	13.157084	female	left
NDARWJ217HDQ	Electroencephalography (EEG) and Eye Tracking	NDARWJ217HDQ_EEG	doi:10.15387/CMI_HBN	Functional Connectomes Project International Neuroimaging Data-Sharing Initiative	doi:10.15387/CMI_HBN	http://dx.doi.org/10.15387/CMI_HBN	7.782112	female	left
NDARWM319UU2	Electroencephalography (EEG) and Eye Tracking	NDARWM319UU2_EEG	doi:10.15387/CMI_HBN	Functional Connectomes Project International Neuroimaging Data-Sharing Initiative	doi:10.15387/CMI_HBN	http://dx.doi.org/10.15387/CMI_HBN	7.993041	female	left
NDARWP954GPJ	Electroencephalography (EEG) and Eye Tracking	NDARWP954GPJ_EEG	doi:10.15387/CMI_HBN	Functional Connectomes Project International Neuroimaging Data-Sharing Initiative	doi:10.15387/CMI_HBN	http://dx.doi.org/10.15387/CMI_HBN	5.342687	male	left
NDARWR732NZE	Electroencephalography (EEG) and Eye Tracking	NDARWR732NZE_EEG	doi:10.15387/CMI_HBN	Functional Connectomes Project International Neuroimaging Data-Sharing Initiative	doi:10.15387/CMI_HBN	http://dx.doi.org/10.15387/CMI_HBN	10.49806	male	left
NDARWV405ZW0	Electroencephalography (EEG) and Eye Tracking	NDARWV405ZW0_EEG	doi:10.15387/CMI_HBN	Functional Connectomes Project International Neuroimaging Data-Sharing Initiative	doi:10.15387/CMI_HBN	http://dx.doi.org/10.15387/CMI_HBN	10.172256	female	left
NDARWW003WWW	Electroencephalography (EEG) and Eye Tracking	NDARWW003WWW_EEG	doi:10.15387/CMI_HBN	Functional Connectomes Project International Neuroimaging Data-Sharing Initiative	doi:10.15387/CMI_HBN	http://dx.doi.org/10.15387/CMI_HBN	6.274013	male	left
NDARWW005GCU	Electroencephalography (EEG) and Eye Tracking	NDARWW005GCU_EEG	doi:10.15387/CMI_HBN	Functional Connectomes Project International Neuroimaging Data-Sharing Initiative	doi:10.15387/CMI_HBN	http://dx.doi.org/10.15387/CMI_HBN	9.165297	female	left
NDARWX338NDL	Electroencephalography (EEG) and Eye Tracking	NDARWX338NDL_EEG	doi:10.15387/CMI_HBN	Functional Connectomes Project International Neuroimaging Data-Sharing Initiative	doi:10.15387/CMI_HBN	http://dx.doi.org/10.15387/CMI_HBN	11.825918	male	right
NDARWZ495PG4	Electroencephalography (EEG) and Eye Tracking	NDARWZ495PG4_EEG	doi:10.15387/CMI_HBN	Functional Connectomes Project International Neuroimaging Data-Sharing Initiative	doi:10.15387/CMI_HBN	http://dx.doi.org/10.15387/CMI_HBN	9.337211	female	left
NDARXC534KT4	Electroencephalography (EEG) and Eye Tracking	NDARXC534KT4_EEG	doi:10.15387/CMI_HBN	Functional Connectomes Project International Neuroimaging Data-Sharing Initiative	doi:10.15387/CMI_HBN	http://dx.doi.org/10.15387/CMI_HBN	8.187885	female	left
NDARXC878WB2	Electroencephalography (EEG) and Eye Tracking	NDARXC878WB2_EEG	doi:10.15387/CMI_HBN	Functional Connectomes Project International Neuroimaging Data-Sharing Initiative	doi:10.15387/CMI_HBN	http://dx.doi.org/10.15387/CMI_HBN	5.76443	male	left
NDARXD388TTE	Electroencephalography (EEG) and Eye Tracking	NDARXD388TTE_EEG	doi:10.15387/CMI_HBN	Functional Connectomes Project International Neuroimaging Data-Sharing Initiative	doi:10.15387/CMI_HBN	http://dx.doi.org/10.15387/CMI_HBN	5.507529	male	left
NDARXF203DCD	Electroencephalography (EEG) and Eye Tracking	NDARXF203DCD_EEG	doi:10.15387/CMI_HBN	Functional Connectomes Project International Neuroimaging Data-Sharing Initiative	doi:10.15387/CMI_HBN	http://dx.doi.org/10.15387/CMI_HBN	13.847022	male	left
NDARXG469XGP	Electroencephalography (EEG) and Eye Tracking	NDARXG469XGP_EEG	doi:10.15387/CMI_HBN	Functional Connectomes Project International Neuroimaging Data-Sharing Initiative	doi:10.15387/CMI_HBN	http://dx.doi.org/10.15387/CMI_HBN	9.209103	female	right
NDARXG736VP9	Electroencephalography (EEG) and Eye Tracking	NDARXG736VP9_EEG	doi:10.15387/CMI_HBN	Functional Connectomes Project International Neuroimaging Data-Sharing Initiative	doi:10.15387/CMI_HBN	http://dx.doi.org/10.15387/CMI_HBN	5.225416	male	left
NDARXH017ZLE	Electroencephalography (EEG) and Eye Tracking	NDARXH017ZLE_EEG	doi:10.15387/CMI_HBN	Functional Connectomes Project International Neuroimaging Data-Sharing Initiative	doi:10.15387/CMI_HBN	http://dx.doi.org/10.15387/CMI_HBN	7.366529	male	right
NDARXH597ML1	Electroencephalography (EEG) and Eye Tracking	NDARXH597ML1_EEG	doi:10.15387/CMI_HBN	Functional Connectomes Project International Neuroimaging Data-Sharing Initiative	doi:10.15387/CMI_HBN	http://dx.doi.org/10.15387/CMI_HBN	10.917522	female	left
NDARXL523GHX	Electroencephalography (EEG) and Eye Tracking	NDARXL523GHX_EEG	doi:10.15387/CMI_HBN	Functional Connectomes Project International Neuroimaging Data-Sharing Initiative	doi:10.15387/CMI_HBN	http://dx.doi.org/10.15387/CMI_HBN	10.177846	male	left
NDARXR965TFK	Electroencephalography (EEG) and Eye Tracking	NDARXR965TFK_EEG	doi:10.15387/CMI_HBN	Functional Connectomes Project International Neuroimaging Data-Sharing Initiative	doi:10.15387/CMI_HBN	http://dx.doi.org/10.15387/CMI_HBN	8.319415	female	left
NDARXT792GY8	Electroencephalography (EEG) and Eye Tracking	NDARXT792GY8_EEG	doi:10.15387/CMI_HBN	Functional Connectomes Project International Neuroimaging Data-Sharing Initiative	doi:10.15387/CMI_HBN	http://dx.doi.org/10.15387/CMI_HBN	6.706137	female	left
NDARXU253JHC	Electroencephalography (EEG) and Eye Tracking	NDARXU253JHC_EEG	doi:10.15387/CMI_HBN	Functional Connectomes Project International Neuroimaging Data-Sharing Initiative	doi:10.15387/CMI_HBN	http://dx.doi.org/10.15387/CMI_HBN	8.455624	male	left
NDARXU715EGL	Electroencephalography (EEG) and Eye Tracking	NDARXU715EGL_EEG	doi:10.15387/CMI_HBN	Functional Connectomes Project International Neuroimaging Data-Sharing Initiative	doi:10.15387/CMI_HBN	http://dx.doi.org/10.15387/CMI_HBN	12.031371	male	left
NDARXW933TUJ	Electroencephalography (EEG) and Eye Tracking	NDARXW933TUJ_EEG	doi:10.15387/CMI_HBN	Functional Connectomes Project International Neuroimaging Data-Sharing Initiative	doi:10.15387/CMI_HBN	http://dx.doi.org/10.15387/CMI_HBN	16.269906	female	left
NDARXX895FNJ	Electroencephalography (EEG) and Eye Tracking	NDARXX895FNJ_EEG	doi:10.15387/CMI_HBN	Functional Connectomes Project International Neuroimaging Data-Sharing Initiative	doi:10.15387/CMI_HBN	http://dx.doi.org/10.15387/CMI_HBN	12.141227	female	left
NDARXY162ERA	Electroencephalography (EEG) and Eye Tracking	NDARXY162ERA_EEG	doi:10.15387/CMI_HBN	Functional Connectomes Project International Neuroimaging Data-Sharing Initiative	doi:10.15387/CMI_HBN	http://dx.doi.org/10.15387/CMI_HBN	7.806867	male	left
NDARXY938XY7	Electroencephalography (EEG) and Eye Tracking	NDARXY938XY7_EEG	doi:10.15387/CMI_HBN	Functional Connectomes Project International Neuroimaging Data-Sharing Initiative	doi:10.15387/CMI_HBN	http://dx.doi.org/10.15387/CMI_HBN	15.136093	male	left
NDARXZ685TU4	Electroencephalography (EEG) and Eye Tracking	NDARXZ685TU4_EEG	doi:10.15387/CMI_HBN	Functional Connectomes Project International Neuroimaging Data-Sharing Initiative	doi:10.15387/CMI_HBN	http://dx.doi.org/10.15387/CMI_HBN	8.880561	female	left
NDARYA503XVQ	Electroencephalography (EEG) and Eye Tracking	NDARYA503XVQ_EEG	doi:10.15387/CMI_HBN	Functional Connectomes Project International Neuroimaging Data-Sharing Initiative	doi:10.15387/CMI_HBN	http://dx.doi.org/10.15387/CMI_HBN	11.163928	male	left
NDARYA556KP8	Electroencephalography (EEG) and Eye Tracking	NDARYA556KP8_EEG	doi:10.15387/CMI_HBN	Functional Connectomes Project International Neuroimaging Data-Sharing Initiative	doi:10.15387/CMI_HBN	http://dx.doi.org/10.15387/CMI_HBN	20.803559	female	left
NDARYD546HCB	Electroencephalography (EEG) and Eye Tracking	NDARYD546HCB_EEG	doi:10.15387/CMI_HBN	Functional Connectomes Project International Neuroimaging Data-Sharing Initiative	doi:10.15387/CMI_HBN	http://dx.doi.org/10.15387/CMI_HBN	6.597193	male	left
NDARYF135ZHU	Electroencephalography (EEG) and Eye Tracking	NDARYF135ZHU_EEG	doi:10.15387/CMI_HBN	Functional Connectomes Project International Neuroimaging Data-Sharing Initiative	doi:10.15387/CMI_HBN	http://dx.doi.org/10.15387/CMI_HBN	8.619895	male	left
NDARYG874KEA	Electroencephalography (EEG) and Eye Tracking	NDARYG874KEA_EEG	doi:10.15387/CMI_HBN	Functional Connectomes Project International Neuroimaging Data-Sharing Initiative	doi:10.15387/CMI_HBN	http://dx.doi.org/10.15387/CMI_HBN	16.567875	male	left
NDARYJ389DWX	Electroencephalography (EEG) and Eye Tracking	NDARYJ389DWX_EEG	doi:10.15387/CMI_HBN	Functional Connectomes Project International Neuroimaging Data-Sharing Initiative	doi:10.15387/CMI_HBN	http://dx.doi.org/10.15387/CMI_HBN	13.685603	female	left
NDARYK942YHY	Electroencephalography (EEG) and Eye Tracking	NDARYK942YHY_EEG	doi:10.15387/CMI_HBN	Functional Connectomes Project International Neuroimaging Data-Sharing Initiative	doi:10.15387/CMI_HBN	http://dx.doi.org/10.15387/CMI_HBN	6.468058	female	left
NDARYL758JGG	Electroencephalography (EEG) and Eye Tracking	NDARYL758JGG_EEG	doi:10.15387/CMI_HBN	Functional Connectomes Project International Neuroimaging Data-Sharing Initiative	doi:10.15387/CMI_HBN	http://dx.doi.org/10.15387/CMI_HBN	14.58031	male	left
NDARYT885XH3	Electroencephalography (EEG) and Eye Tracking	NDARYT885XH3_EEG	doi:10.15387/CMI_HBN	Functional Connectomes Project International Neuroimaging Data-Sharing Initiative	doi:10.15387/CMI_HBN	http://dx.doi.org/10.15387/CMI_HBN	13.441364	female	left
NDARYX551LBY	Electroencephalography (EEG) and Eye Tracking	NDARYX551LBY_EEG	doi:10.15387/CMI_HBN	Functional Connectomes Project International Neuroimaging Data-Sharing Initiative	doi:10.15387/CMI_HBN	http://dx.doi.org/10.15387/CMI_HBN	6.591147	male	left
NDARYY218LU2	Electroencephalography (EEG) and Eye Tracking	NDARYY218LU2_EEG	doi:10.15387/CMI_HBN	Functional Connectomes Project International Neuroimaging Data-Sharing Initiative	doi:10.15387/CMI_HBN	http://dx.doi.org/10.15387/CMI_HBN	6.259981	male	right
NDARYZ770NA1	Electroencephalography (EEG) and Eye Tracking	NDARYZ770NA1_EEG	doi:10.15387/CMI_HBN	Functional Connectomes Project International Neuroimaging Data-Sharing Initiative	doi:10.15387/CMI_HBN	http://dx.doi.org/10.15387/CMI_HBN	9.452201	male	left
NDARZA694WHF	Electroencephalography (EEG) and Eye Tracking	NDARZA694WHF_EEG	doi:10.15387/CMI_HBN	Functional Connectomes Project International Neuroimaging Data-Sharing Initiative	doi:10.15387/CMI_HBN	http://dx.doi.org/10.15387/CMI_HBN	12.899269	male	left
NDARZC499NVX	Electroencephalography (EEG) and Eye Tracking	NDARZC499NVX_EEG	doi:10.15387/CMI_HBN	Functional Connectomes Project International Neuroimaging Data-Sharing Initiative	doi:10.15387/CMI_HBN	http://dx.doi.org/10.15387/CMI_HBN	11.201688	male	left
NDARZD415ZZ1	Electroencephalography (EEG) and Eye Tracking	NDARZD415ZZ1_EEG	doi:10.15387/CMI_HBN	Functional Connectomes Project International Neuroimaging Data-Sharing Initiative	doi:10.15387/CMI_HBN	http://dx.doi.org/10.15387/CMI_HBN	7.697923	male	left
NDARZD424NP6	Electroencephalography (EEG) and Eye Tracking	NDARZD424NP6_EEG	doi:10.15387/CMI_HBN	Functional Connectomes Project International Neuroimaging Data-Sharing Initiative	doi:10.15387/CMI_HBN	http://dx.doi.org/10.15387/CMI_HBN	7.541181	male	right
NDARZF602KU6	Electroencephalography (EEG) and Eye Tracking	NDARZF602KU6_EEG	doi:10.15387/CMI_HBN	Functional Connectomes Project International Neuroimaging Data-Sharing Initiative	doi:10.15387/CMI_HBN	http://dx.doi.org/10.15387/CMI_HBN	7.883527	female	left
NDARZH451LRZ	Electroencephalography (EEG) and Eye Tracking	NDARZH451LRZ_EEG	doi:10.15387/CMI_HBN	Functional Connectomes Project International Neuroimaging Data-Sharing Initiative	doi:10.15387/CMI_HBN	http://dx.doi.org/10.15387/CMI_HBN	9.069016	male	left
NDARZH761YA7	Electroencephalography (EEG) and Eye Tracking	NDARZH761YA7_EEG	doi:10.15387/CMI_HBN	Functional Connectomes Project International Neuroimaging Data-Sharing Initiative	doi:10.15387/CMI_HBN	http://dx.doi.org/10.15387/CMI_HBN	7.502966	female	left
NDARZJ460RWZ	Electroencephalography (EEG) and Eye Tracking	NDARZJ460RWZ_EEG	doi:10.15387/CMI_HBN	Functional Connectomes Project International Neuroimaging Data-Sharing Initiative	doi:10.15387/CMI_HBN	http://dx.doi.org/10.15387/CMI_HBN	9.086014	male	left
NDARZL724HAX	Electroencephalography (EEG) and Eye Tracking	NDARZL724HAX_EEG	doi:10.15387/CMI_HBN	Functional Connectomes Project International Neuroimaging Data-Sharing Initiative	doi:10.15387/CMI_HBN	http://dx.doi.org/10.15387/CMI_HBN	7.881131	male	left
NDARZN277NR6	Electroencephalography (EEG) and Eye Tracking	NDARZN277NR6_EEG	doi:10.15387/CMI_HBN	Functional Connectomes Project International Neuroimaging Data-Sharing Initiative	doi:10.15387/CMI_HBN	http://dx.doi.org/10.15387/CMI_HBN	14.878736	female	left
NDARZP630WYL	Electroencephalography (EEG) and Eye Tracking	NDARZP630WYL_EEG	doi:10.15387/CMI_HBN	Functional Connectomes Project International Neuroimaging Data-Sharing Initiative	doi:10.15387/CMI_HBN	http://dx.doi.org/10.15387/CMI_HBN	18.654688	male	left
NDARZV608BL8	Electroencephalography (EEG) and Eye Tracking	NDARZV608BL8_EEG	doi:10.15387/CMI_HBN	Functional Connectomes Project International Neuroimaging Data-Sharing Initiative	doi:10.15387/CMI_HBN	http://dx.doi.org/10.15387/CMI_HBN	14.418777	female	left
NDARZW013RUH	Electroencephalography (EEG) and Eye Tracking	NDARZW013RUH_EEG	doi:10.15387/CMI_HBN	Functional Connectomes Project International Neuroimaging Data-Sharing Initiative	doi:10.15387/CMI_HBN	http://dx.doi.org/10.15387/CMI_HBN	6.011407	female	right
NDARZX561DR9	Electroencephalography (EEG) and Eye Tracking	NDARZX561DR9_EEG	doi:10.15387/CMI_HBN	Functional Connectomes Project International Neuroimaging Data-Sharing Initiative	doi:10.15387/CMI_HBN	http://dx.doi.org/10.15387/CMI_HBN	5.994296	male	left
NDARZY668NMV	Electroencephalography (EEG) and Eye Tracking	NDARZY668NMV_EEG	doi:10.15387/CMI_HBN	Functional Connectomes Project International Neuroimaging Data-Sharing Initiative	doi:10.15387/CMI_HBN	http://dx.doi.org/10.15387/CMI_HBN	11.623431	female	right
