# Supplementary material for: An open resource for transdiagnostic research in pediatric mental health and learning disorders
Source: Sci Data. 2017 Dec 19;4:170181. doi: 10.1038/sdata.2017.181 (PMC5735921; doi:10.1038/sdata.2017.181)
Supplement: Supplementary file 1 [file sdata2017181-isa1.zip › a_MRI_Milham.txt]

Sample Name	Protocol REF	Parameter Value[instrument]	Parameter Value[manufacturer]	Parameter Value[magnetic field strength]	Unit	Term Source REF	Term Accession Number	Parameter Value[coil type]	Parameter Value[number of coils]	Parameter Value[MRI assay]	Parameter Value[matrix size]	Unit	Term Source REF	Term Accession Number	Parameter Value[voxel resolution]	Unit	Term Source REF	Term Accession Number	Parameter Value[repetition time]	Unit	Term Source REF	Term Accession Number	Parameter Value[echo time]	Unit	Term Source REF	Term Accession Number	Parameter Value[pulse sequence type]	Parameter Value[flip angle value]	Unit	Term Source REF	Term Accession Number	Parameter Value[inversion time]	Unit	Term Source REF	Term Accession Number	Assay Name	Raw Data File	Comment[Data Repository]	Comment[Data Record Accession]	Comment[Data Record URI]	Factor Value[age]	Factor Value[sex]	Factor Value[laterality]
NDARAA075AMK	Magnetic Resonance Imaging	Avanto	Siemens	1.5	tesla	UO	UO:0000228	head	32	tfl3d4_ns	176x256x256	millimeter	UO	UO:0000016	1.0x1.0x1.0	millimeter	UO	UO:0000016	2.73	second	UO	UO:0000010	1.64	millisecond	UO	UO:0000028	tfl3d4_ns	7	degree	UO	UO:0000185	1	second	UO	UO:0000010	sub-NDARAA075AMK_T1w	NDARAA075AMK.tar.gz	Functional Connectomes Project International Neuroimaging Data-Sharing Initiative	doi:10.15387/CMI_HBN	http://dx.doi.org/10.15387/CMI_HBN	6.72804	female	left
NDARAA075AMK	Magnetic Resonance Imaging	Avanto	Siemens	1.5	tesla	UO	UO:0000228	head	32	tir2d1_16	448x512x24	millimeter	UO	UO:0000016	0.9x0.9x5.0	millimeter	UO	UO:0000016	9	second	UO	UO:0000010	0.089	millisecond	UO	UO:0000028	tir2d1_16	150	degree	UO	UO:0000185	2.5	second	UO	UO:0000010	sub-NDARAA075AMK_FLAIR	NDARAA075AMK.tar.gz	Functional Connectomes Project International Neuroimaging Data-Sharing Initiative	doi:10.15387/CMI_HBN	http://dx.doi.org/10.15387/CMI_HBN	6.72804	female	left
NDARAA075AMK	Magnetic Resonance Imaging	Avanto	Siemens	1.5	tesla	UO	UO:0000228	head	32	epfid2d1	78x78x54	millimeter	UO	UO:0000016	2.5x2.5x2.5	millimeter	UO	UO:0000016	1.45	second	UO	UO:0000010	0.04	millisecond	UO	UO:0000028	epfid2d1	55	degree	UO	UO:0000185					sub-NDARAA075AMK_task-resting_bold	NDARAA075AMK.tar.gz	Functional Connectomes Project International Neuroimaging Data-Sharing Initiative	doi:10.15387/CMI_HBN	http://dx.doi.org/10.15387/CMI_HBN	6.72804	female	left
NDARAA075AMK	Magnetic Resonance Imaging	Avanto	Siemens	1.5	tesla	UO	UO:0000228	head	32	fm2d2r	64x64x42	millimeter	UO	UO:0000016	3x3x3	millimeter	UO	UO:0000016	0.492	second	UO	UO:0000010	3.28-8.04	millisecond	UO	UO:0000028	fm2d2r	90	degree	UO	UO:0000185					sub-NDARAA075AMK_phasediff	NDARAA075AMK.tar.gz	Functional Connectomes Project International Neuroimaging Data-Sharing Initiative	doi:10.15387/CMI_HBN	http://dx.doi.org/10.15387/CMI_HBN	6.72804	female	left
NDARAA075AMK	Magnetic Resonance Imaging	Avanto	Siemens	1.5	tesla	UO	UO:0000228	head	32	fm2d2r	64x64x42	millimeter	UO	UO:0000016	3x3x3	millimeter	UO	UO:0000016	0.492	second	UO	UO:0000010	3.28-8.04	millisecond	UO	UO:0000028	fm2d2r	90	degree	UO	UO:0000185					sub-NDARAA075AMK_magnitude1	NDARAA075AMK.tar.gz	Functional Connectomes Project International Neuroimaging Data-Sharing Initiative	doi:10.15387/CMI_HBN	http://dx.doi.org/10.15387/CMI_HBN	6.72804	female	left
NDARAA536PTU	Magnetic Resonance Imaging	Avanto	Siemens	1.5	tesla	UO	UO:0000228	head	32	tfl3d4_ns	176x256x256	millimeter	UO	UO:0000016	1.0x1.0x1.0	millimeter	UO	UO:0000016	2.73	second	UO	UO:0000010	1.64	millisecond	UO	UO:0000028	tfl3d4_ns	7	degree	UO	UO:0000185	1	second	UO	UO:0000010	sub-NDARAA536PTU_T1w	NDARAA536PTU.tar.gz	Functional Connectomes Project International Neuroimaging Data-Sharing Initiative	doi:10.15387/CMI_HBN	http://dx.doi.org/10.15387/CMI_HBN	11.998402	male	right
NDARAA536PTU	Magnetic Resonance Imaging	Avanto	Siemens	1.5	tesla	UO	UO:0000228	head	32	tir2d1_16	448x512x24	millimeter	UO	UO:0000016	0.9x0.9x5.0	millimeter	UO	UO:0000016	9	second	UO	UO:0000010	0.089	millisecond	UO	UO:0000028	tir2d1_16	150	degree	UO	UO:0000185	2.5	second	UO	UO:0000010	sub-NDARAA536PTU_FLAIR	NDARAA536PTU.tar.gz	Functional Connectomes Project International Neuroimaging Data-Sharing Initiative	doi:10.15387/CMI_HBN	http://dx.doi.org/10.15387/CMI_HBN	11.998402	male	right
NDARAA536PTU	Magnetic Resonance Imaging	Avanto	Siemens	1.5	tesla	UO	UO:0000228	head	32	fl3d1	176x256x256	millimeter	UO	UO:0000016	1x1x1	millimeter	UO	UO:0000016	0.03	second	UO	UO:0000010	11	millisecond	UO	UO:0000028	fl3d1	15	degree	UO	UO:0000185					sub-NDARAA536PTU_MT-off_PD	NDARAA536PTU.tar.gz	Functional Connectomes Project International Neuroimaging Data-Sharing Initiative	doi:10.15387/CMI_HBN	http://dx.doi.org/10.15387/CMI_HBN	11.998402	male	right
NDARAA536PTU	Magnetic Resonance Imaging	Avanto	Siemens	1.5	tesla	UO	UO:0000228	head	32	fl3d1	176x256x256	millimeter	UO	UO:0000016	1x1x1	millimeter	UO	UO:0000016	0.03	second	UO	UO:0000010	11	millisecond	UO	UO:0000028	fl3d1	15	degree	UO	UO:0000185					sub-NDARAA536PTU_MT-on_PD	NDARAA536PTU.tar.gz	Functional Connectomes Project International Neuroimaging Data-Sharing Initiative	doi:10.15387/CMI_HBN	http://dx.doi.org/10.15387/CMI_HBN	11.998402	male	right
NDARAA536PTU	Magnetic Resonance Imaging	Avanto	Siemens	1.5	tesla	UO	UO:0000228	head	32	epfid2d1	78x78x54	millimeter	UO	UO:0000016	2.5x2.5x2.5	millimeter	UO	UO:0000016	1.45	second	UO	UO:0000010	0.04	millisecond	UO	UO:0000028	epfid2d1	55	degree	UO	UO:0000185					sub-NDARAA536PTU_task-resting_bold	NDARAA536PTU.tar.gz	Functional Connectomes Project International Neuroimaging Data-Sharing Initiative	doi:10.15387/CMI_HBN	http://dx.doi.org/10.15387/CMI_HBN	11.998402	male	right
NDARAA536PTU	Magnetic Resonance Imaging	Avanto	Siemens	1.5	tesla	UO	UO:0000228	head	32	ep_b1000#7	96x96x72	millimeter	UO	UO:0000016	2.0x2.0x2.0	millimeter	UO	UO:0000016	3.11	second	UO	UO:0000010	0.0762	millisecond	UO	UO:0000028	ep_b1000#7	90	degree	UO	UO:0000185					sub-NDARAA536PTU_acq-64DIRECTIONSAP_dwi	NDARAA536PTU.tar.gz	Functional Connectomes Project International Neuroimaging Data-Sharing Initiative	doi:10.15387/CMI_HBN	http://dx.doi.org/10.15387/CMI_HBN	11.998402	male	right
NDARAA536PTU	Magnetic Resonance Imaging	Avanto	Siemens	1.5	tesla	UO	UO:0000228	head	32	ep_b1000t	96x96x72	millimeter	UO	UO:0000016	2.0x2.0x2.0	millimeter	UO	UO:0000016	3.11	second	UO	UO:0000010	0.0762	millisecond	UO	UO:0000028	ep_b1000t	90	degree	UO	UO:0000185					sub-NDARAA536PTU_acq-64DIRECTIONSAP_trace	NDARAA536PTU.tar.gz	Functional Connectomes Project International Neuroimaging Data-Sharing Initiative	doi:10.15387/CMI_HBN	http://dx.doi.org/10.15387/CMI_HBN	11.998402	male	right
NDARAA536PTU	Magnetic Resonance Imaging	Avanto	Siemens	1.5	tesla	UO	UO:0000228	head	32	ep_b0	96x96x72	millimeter	UO	UO:0000016	2x2x2	millimeter	UO	UO:0000016	3.11	second	UO	UO:0000010					ep_b0	90	degree	UO	UO:0000185					sub-NDARAA536PTU_dir-PA_epi	NDARAA536PTU.tar.gz	Functional Connectomes Project International Neuroimaging Data-Sharing Initiative	doi:10.15387/CMI_HBN	http://dx.doi.org/10.15387/CMI_HBN	11.998402	male	right
NDARAA536PTU	Magnetic Resonance Imaging	Avanto	Siemens	1.5	tesla	UO	UO:0000228	head	32	ep_b0	96x96x72	millimeter	UO	UO:0000016	2x2x2	millimeter	UO	UO:0000016	3.11	second	UO	UO:0000010					ep_b0	90	degree	UO	UO:0000185					sub-NDARAA536PTU_dir-AP_epi	NDARAA536PTU.tar.gz	Functional Connectomes Project International Neuroimaging Data-Sharing Initiative	doi:10.15387/CMI_HBN	http://dx.doi.org/10.15387/CMI_HBN	11.998402	male	right
NDARAA536PTU	Magnetic Resonance Imaging	Avanto	Siemens	1.5	tesla	UO	UO:0000228	head	32	fm2d2r	64x64x42	millimeter	UO	UO:0000016	3x3x3	millimeter	UO	UO:0000016	0.492	second	UO	UO:0000010	3.28-8.04	millisecond	UO	UO:0000028	fm2d2r	90	degree	UO	UO:0000185					sub-NDARAA536PTU_phasediff	NDARAA536PTU.tar.gz	Functional Connectomes Project International Neuroimaging Data-Sharing Initiative	doi:10.15387/CMI_HBN	http://dx.doi.org/10.15387/CMI_HBN	11.998402	male	right
NDARAA536PTU	Magnetic Resonance Imaging	Avanto	Siemens	1.5	tesla	UO	UO:0000228	head	32	fm2d2r	64x64x42	millimeter	UO	UO:0000016	3x3x3	millimeter	UO	UO:0000016	0.492	second	UO	UO:0000010	3.28-8.04	millisecond	UO	UO:0000028	fm2d2r	90	degree	UO	UO:0000185					sub-NDARAA536PTU_magnitude1	NDARAA536PTU.tar.gz	Functional Connectomes Project International Neuroimaging Data-Sharing Initiative	doi:10.15387/CMI_HBN	http://dx.doi.org/10.15387/CMI_HBN	11.998402	male	right
NDARAD481FXF	Magnetic Resonance Imaging	Avanto	Siemens	1.5	tesla	UO	UO:0000228	head	32	tfl3d4_ns	176x256x256	millimeter	UO	UO:0000016	1.0x1.0x1.0	millimeter	UO	UO:0000016	2.73	second	UO	UO:0000010	1.64	millisecond	UO	UO:0000028	tfl3d4_ns	7	degree	UO	UO:0000185	1	second	UO	UO:0000010	sub-NDARAD481FXF_T1w	NDARAD481FXF.tar.gz	Functional Connectomes Project International Neuroimaging Data-Sharing Initiative	doi:10.15387/CMI_HBN	http://dx.doi.org/10.15387/CMI_HBN	16.445242	male	left
NDARAD481FXF	Magnetic Resonance Imaging	Avanto	Siemens	1.5	tesla	UO	UO:0000228	head	32	tir2d1_16	448x512x24	millimeter	UO	UO:0000016	0.9x0.9x5.0	millimeter	UO	UO:0000016	9	second	UO	UO:0000010	0.089	millisecond	UO	UO:0000028	tir2d1_16	150	degree	UO	UO:0000185	2.5	second	UO	UO:0000010	sub-NDARAD481FXF_FLAIR	NDARAD481FXF.tar.gz	Functional Connectomes Project International Neuroimaging Data-Sharing Initiative	doi:10.15387/CMI_HBN	http://dx.doi.org/10.15387/CMI_HBN	16.445242	male	left
NDARAD481FXF	Magnetic Resonance Imaging	Avanto	Siemens	1.5	tesla	UO	UO:0000228	head	32	fl3d1	176x256x256	millimeter	UO	UO:0000016	1x1x1	millimeter	UO	UO:0000016	0.03	second	UO	UO:0000010	11	millisecond	UO	UO:0000028	fl3d1	15	degree	UO	UO:0000185					sub-NDARAD481FXF_MT-off_PD	NDARAD481FXF.tar.gz	Functional Connectomes Project International Neuroimaging Data-Sharing Initiative	doi:10.15387/CMI_HBN	http://dx.doi.org/10.15387/CMI_HBN	16.445242	male	left
NDARAD481FXF	Magnetic Resonance Imaging	Avanto	Siemens	1.5	tesla	UO	UO:0000228	head	32	fl3d1	176x256x256	millimeter	UO	UO:0000016	1x1x1	millimeter	UO	UO:0000016	0.03	second	UO	UO:0000010	11	millisecond	UO	UO:0000028	fl3d1	15	degree	UO	UO:0000185					sub-NDARAD481FXF_MT-on_PD	NDARAD481FXF.tar.gz	Functional Connectomes Project International Neuroimaging Data-Sharing Initiative	doi:10.15387/CMI_HBN	http://dx.doi.org/10.15387/CMI_HBN	16.445242	male	left
NDARAD481FXF	Magnetic Resonance Imaging	Avanto	Siemens	1.5	tesla	UO	UO:0000228	head	32	ep_b1000#7	96x96x72	millimeter	UO	UO:0000016	2.0x2.0x2.0	millimeter	UO	UO:0000016	3.11	second	UO	UO:0000010	0.0762	millisecond	UO	UO:0000028	ep_b1000#7	90	degree	UO	UO:0000185					sub-NDARAD481FXF_acq-64DIRECTIONSAP_dwi	NDARAD481FXF.tar.gz	Functional Connectomes Project International Neuroimaging Data-Sharing Initiative	doi:10.15387/CMI_HBN	http://dx.doi.org/10.15387/CMI_HBN	16.445242	male	left
NDARAD481FXF	Magnetic Resonance Imaging	Avanto	Siemens	1.5	tesla	UO	UO:0000228	head	32	ep_b1000t	96x96x72	millimeter	UO	UO:0000016	2.0x2.0x2.0	millimeter	UO	UO:0000016	3.11	second	UO	UO:0000010	0.0762	millisecond	UO	UO:0000028	ep_b1000t	90	degree	UO	UO:0000185					sub-NDARAD481FXF_acq-64DIRECTIONSAP_trace	NDARAD481FXF.tar.gz	Functional Connectomes Project International Neuroimaging Data-Sharing Initiative	doi:10.15387/CMI_HBN	http://dx.doi.org/10.15387/CMI_HBN	16.445242	male	left
NDARAD481FXF	Magnetic Resonance Imaging	Avanto	Siemens	1.5	tesla	UO	UO:0000228	head	32	ep_b0	96x96x72	millimeter	UO	UO:0000016	2x2x2	millimeter	UO	UO:0000016	3.11	second	UO	UO:0000010					ep_b0	90	degree	UO	UO:0000185					sub-NDARAD481FXF_dir-PA_epi	NDARAD481FXF.tar.gz	Functional Connectomes Project International Neuroimaging Data-Sharing Initiative	doi:10.15387/CMI_HBN	http://dx.doi.org/10.15387/CMI_HBN	16.445242	male	left
NDARAD481FXF	Magnetic Resonance Imaging	Avanto	Siemens	1.5	tesla	UO	UO:0000228	head	32	ep_b0	96x96x72	millimeter	UO	UO:0000016	2x2x2	millimeter	UO	UO:0000016	3.11	second	UO	UO:0000010					ep_b0	90	degree	UO	UO:0000185					sub-NDARAD481FXF_dir-AP_epi	NDARAD481FXF.tar.gz	Functional Connectomes Project International Neuroimaging Data-Sharing Initiative	doi:10.15387/CMI_HBN	http://dx.doi.org/10.15387/CMI_HBN	16.445242	male	left
NDARAD481FXF	Magnetic Resonance Imaging	Avanto	Siemens	1.5	tesla	UO	UO:0000228	head	32	fm2d2r	64x64x42	millimeter	UO	UO:0000016	3x3x3	millimeter	UO	UO:0000016	0.492	second	UO	UO:0000010	3.28-8.04	millisecond	UO	UO:0000028	fm2d2r	90	degree	UO	UO:0000185					sub-NDARAD481FXF_phasediff	NDARAD481FXF.tar.gz	Functional Connectomes Project International Neuroimaging Data-Sharing Initiative	doi:10.15387/CMI_HBN	http://dx.doi.org/10.15387/CMI_HBN	16.445242	male	left
NDARAD481FXF	Magnetic Resonance Imaging	Avanto	Siemens	1.5	tesla	UO	UO:0000228	head	32	fm2d2r	64x64x42	millimeter	UO	UO:0000016	3x3x3	millimeter	UO	UO:0000016	0.492	second	UO	UO:0000010	3.28-8.04	millisecond	UO	UO:0000028	fm2d2r	90	degree	UO	UO:0000185					sub-NDARAD481FXF_magnitude1	NDARAD481FXF.tar.gz	Functional Connectomes Project International Neuroimaging Data-Sharing Initiative	doi:10.15387/CMI_HBN	http://dx.doi.org/10.15387/CMI_HBN	16.445242	male	left
NDARAE199TDD	Magnetic Resonance Imaging	Avanto	Siemens	1.5	tesla	UO	UO:0000228	head	32	tfl3d4_ns	176x256x256	millimeter	UO	UO:0000016	1.0x1.0x1.0	millimeter	UO	UO:0000016	2.73	second	UO	UO:0000010	1.64	millisecond	UO	UO:0000028	tfl3d4_ns	7	degree	UO	UO:0000185	1	second	UO	UO:0000010	sub-NDARAE199TDD_T1w	NDARAE199TDD.tar.gz	Functional Connectomes Project International Neuroimaging Data-Sharing Initiative	doi:10.15387/CMI_HBN	http://dx.doi.org/10.15387/CMI_HBN	8.984029	female	left
NDARAE199TDD	Magnetic Resonance Imaging	Avanto	Siemens	1.5	tesla	UO	UO:0000228	head	32	tir2d1_16	448x512x24	millimeter	UO	UO:0000016	0.9x0.9x5.0	millimeter	UO	UO:0000016	9	second	UO	UO:0000010	0.089	millisecond	UO	UO:0000028	tir2d1_16	150	degree	UO	UO:0000185	2.5	second	UO	UO:0000010	sub-NDARAE199TDD_FLAIR	NDARAE199TDD.tar.gz	Functional Connectomes Project International Neuroimaging Data-Sharing Initiative	doi:10.15387/CMI_HBN	http://dx.doi.org/10.15387/CMI_HBN	8.984029	female	left
NDARAE199TDD	Magnetic Resonance Imaging	Avanto	Siemens	1.5	tesla	UO	UO:0000228	head	32	fl3d1	176x256x256	millimeter	UO	UO:0000016	1x1x1	millimeter	UO	UO:0000016	0.03	second	UO	UO:0000010	11	millisecond	UO	UO:0000028	fl3d1	15	degree	UO	UO:0000185					sub-NDARAE199TDD_MT-off_PD	NDARAE199TDD.tar.gz	Functional Connectomes Project International Neuroimaging Data-Sharing Initiative	doi:10.15387/CMI_HBN	http://dx.doi.org/10.15387/CMI_HBN	8.984029	female	left
NDARAE199TDD	Magnetic Resonance Imaging	Avanto	Siemens	1.5	tesla	UO	UO:0000228	head	32	fl3d1	176x256x256	millimeter	UO	UO:0000016	1x1x1	millimeter	UO	UO:0000016	0.03	second	UO	UO:0000010	11	millisecond	UO	UO:0000028	fl3d1	15	degree	UO	UO:0000185					sub-NDARAE199TDD_MT-on_PD	NDARAE199TDD.tar.gz	Functional Connectomes Project International Neuroimaging Data-Sharing Initiative	doi:10.15387/CMI_HBN	http://dx.doi.org/10.15387/CMI_HBN	8.984029	female	left
NDARAE199TDD	Magnetic Resonance Imaging	Avanto	Siemens	1.5	tesla	UO	UO:0000228	head	32	epfid2d1	78x78x54	millimeter	UO	UO:0000016	2.5x2.5x2.5	millimeter	UO	UO:0000016	1.45	second	UO	UO:0000010	0.04	millisecond	UO	UO:0000028	epfid2d1	55	degree	UO	UO:0000185					sub-NDARAE199TDD_task-resting_bold	NDARAE199TDD.tar.gz	Functional Connectomes Project International Neuroimaging Data-Sharing Initiative	doi:10.15387/CMI_HBN	http://dx.doi.org/10.15387/CMI_HBN	8.984029	female	left
NDARAE199TDD	Magnetic Resonance Imaging	Avanto	Siemens	1.5	tesla	UO	UO:0000228	head	32	ep_b1000#7	96x96x72	millimeter	UO	UO:0000016	2.0x2.0x2.0	millimeter	UO	UO:0000016	3.11	second	UO	UO:0000010	0.0762	millisecond	UO	UO:0000028	ep_b1000#7	90	degree	UO	UO:0000185					sub-NDARAE199TDD_acq-64DIRECTIONSAP_dwi	NDARAE199TDD.tar.gz	Functional Connectomes Project International Neuroimaging Data-Sharing Initiative	doi:10.15387/CMI_HBN	http://dx.doi.org/10.15387/CMI_HBN	8.984029	female	left
NDARAE199TDD	Magnetic Resonance Imaging	Avanto	Siemens	1.5	tesla	UO	UO:0000228	head	32	ep_b1000t	96x96x72	millimeter	UO	UO:0000016	2.0x2.0x2.0	millimeter	UO	UO:0000016	3.11	second	UO	UO:0000010	0.0762	millisecond	UO	UO:0000028	ep_b1000t	90	degree	UO	UO:0000185					sub-NDARAE199TDD_acq-64DIRECTIONSAP_trace	NDARAE199TDD.tar.gz	Functional Connectomes Project International Neuroimaging Data-Sharing Initiative	doi:10.15387/CMI_HBN	http://dx.doi.org/10.15387/CMI_HBN	8.984029	female	left
NDARAE199TDD	Magnetic Resonance Imaging	Avanto	Siemens	1.5	tesla	UO	UO:0000228	head	32	ep_b0	96x96x72	millimeter	UO	UO:0000016	2x2x2	millimeter	UO	UO:0000016	3.11	second	UO	UO:0000010					ep_b0	90	degree	UO	UO:0000185					sub-NDARAE199TDD_dir-PA_epi	NDARAE199TDD.tar.gz	Functional Connectomes Project International Neuroimaging Data-Sharing Initiative	doi:10.15387/CMI_HBN	http://dx.doi.org/10.15387/CMI_HBN	8.984029	female	left
NDARAE199TDD	Magnetic Resonance Imaging	Avanto	Siemens	1.5	tesla	UO	UO:0000228	head	32	ep_b0	96x96x72	millimeter	UO	UO:0000016	2x2x2	millimeter	UO	UO:0000016	3.11	second	UO	UO:0000010					ep_b0	90	degree	UO	UO:0000185					sub-NDARAE199TDD_dir-AP_epi	NDARAE199TDD.tar.gz	Functional Connectomes Project International Neuroimaging Data-Sharing Initiative	doi:10.15387/CMI_HBN	http://dx.doi.org/10.15387/CMI_HBN	8.984029	female	left
NDARAE199TDD	Magnetic Resonance Imaging	Avanto	Siemens	1.5	tesla	UO	UO:0000228	head	32	fm2d2r	64x64x42	millimeter	UO	UO:0000016	3x3x3	millimeter	UO	UO:0000016	0.492	second	UO	UO:0000010	3.28-8.04	millisecond	UO	UO:0000028	fm2d2r	90	degree	UO	UO:0000185					sub-NDARAE199TDD_phasediff	NDARAE199TDD.tar.gz	Functional Connectomes Project International Neuroimaging Data-Sharing Initiative	doi:10.15387/CMI_HBN	http://dx.doi.org/10.15387/CMI_HBN	8.984029	female	left
NDARAE199TDD	Magnetic Resonance Imaging	Avanto	Siemens	1.5	tesla	UO	UO:0000228	head	32	fm2d2r	64x64x42	millimeter	UO	UO:0000016	3x3x3	millimeter	UO	UO:0000016	0.492	second	UO	UO:0000010	3.28-8.04	millisecond	UO	UO:0000028	fm2d2r	90	degree	UO	UO:0000185					sub-NDARAE199TDD_magnitude1	NDARAE199TDD.tar.gz	Functional Connectomes Project International Neuroimaging Data-Sharing Initiative	doi:10.15387/CMI_HBN	http://dx.doi.org/10.15387/CMI_HBN	8.984029	female	left
NDARAJ366ZFA	Magnetic Resonance Imaging	Avanto	Siemens	1.5	tesla	UO	UO:0000228	head	32	tfl3d4_ns	176x256x256	millimeter	UO	UO:0000016	1.0x1.0x1.0	millimeter	UO	UO:0000016	2.73	second	UO	UO:0000010	1.64	millisecond	UO	UO:0000028	tfl3d4_ns	7	degree	UO	UO:0000185	1	second	UO	UO:0000010	sub-NDARAJ366ZFA_T1w	NDARAJ366ZFA.tar.gz	Functional Connectomes Project International Neuroimaging Data-Sharing Initiative	doi:10.15387/CMI_HBN	http://dx.doi.org/10.15387/CMI_HBN	10.211156	male	left
NDARAJ366ZFA	Magnetic Resonance Imaging	Avanto	Siemens	1.5	tesla	UO	UO:0000228	head	32	tir2d1_16	448x512x24	millimeter	UO	UO:0000016	0.9x0.9x5.0	millimeter	UO	UO:0000016	9	second	UO	UO:0000010	0.089	millisecond	UO	UO:0000028	tir2d1_16	150	degree	UO	UO:0000185	2.5	second	UO	UO:0000010	sub-NDARAJ366ZFA_FLAIR	NDARAJ366ZFA.tar.gz	Functional Connectomes Project International Neuroimaging Data-Sharing Initiative	doi:10.15387/CMI_HBN	http://dx.doi.org/10.15387/CMI_HBN	10.211156	male	left
NDARAJ366ZFA	Magnetic Resonance Imaging	Avanto	Siemens	1.5	tesla	UO	UO:0000228	head	32	fl3d1	176x256x256	millimeter	UO	UO:0000016	1x1x1	millimeter	UO	UO:0000016	0.03	second	UO	UO:0000010	11	millisecond	UO	UO:0000028	fl3d1	15	degree	UO	UO:0000185					sub-NDARAJ366ZFA_MT-off_PD	NDARAJ366ZFA.tar.gz	Functional Connectomes Project International Neuroimaging Data-Sharing Initiative	doi:10.15387/CMI_HBN	http://dx.doi.org/10.15387/CMI_HBN	10.211156	male	left
NDARAJ366ZFA	Magnetic Resonance Imaging	Avanto	Siemens	1.5	tesla	UO	UO:0000228	head	32	fl3d1	176x256x256	millimeter	UO	UO:0000016	1x1x1	millimeter	UO	UO:0000016	0.03	second	UO	UO:0000010	11	millisecond	UO	UO:0000028	fl3d1	15	degree	UO	UO:0000185					sub-NDARAJ366ZFA_MT-on_PD	NDARAJ366ZFA.tar.gz	Functional Connectomes Project International Neuroimaging Data-Sharing Initiative	doi:10.15387/CMI_HBN	http://dx.doi.org/10.15387/CMI_HBN	10.211156	male	left
NDARAJ366ZFA	Magnetic Resonance Imaging	Avanto	Siemens	1.5	tesla	UO	UO:0000228	head	32	epfid2d1	78x78x54	millimeter	UO	UO:0000016	2.5x2.5x2.5	millimeter	UO	UO:0000016	1.45	second	UO	UO:0000010	0.04	millisecond	UO	UO:0000028	epfid2d1	55	degree	UO	UO:0000185					sub-NDARAJ366ZFA_task-resting_bold	NDARAJ366ZFA.tar.gz	Functional Connectomes Project International Neuroimaging Data-Sharing Initiative	doi:10.15387/CMI_HBN	http://dx.doi.org/10.15387/CMI_HBN	10.211156	male	left
NDARAJ366ZFA	Magnetic Resonance Imaging	Avanto	Siemens	1.5	tesla	UO	UO:0000228	head	32	ep_b1000#7	96x96x72	millimeter	UO	UO:0000016	2.0x2.0x2.0	millimeter	UO	UO:0000016	3.11	second	UO	UO:0000010	0.0762	millisecond	UO	UO:0000028	ep_b1000#7	90	degree	UO	UO:0000185					sub-NDARAJ366ZFA_acq-64DIRECTIONSAP_dwi	NDARAJ366ZFA.tar.gz	Functional Connectomes Project International Neuroimaging Data-Sharing Initiative	doi:10.15387/CMI_HBN	http://dx.doi.org/10.15387/CMI_HBN	10.211156	male	left
NDARAJ366ZFA	Magnetic Resonance Imaging	Avanto	Siemens	1.5	tesla	UO	UO:0000228	head	32	ep_b1000t	96x96x72	millimeter	UO	UO:0000016	2.0x2.0x2.0	millimeter	UO	UO:0000016	3.11	second	UO	UO:0000010	0.0762	millisecond	UO	UO:0000028	ep_b1000t	90	degree	UO	UO:0000185					sub-NDARAJ366ZFA_acq-64DIRECTIONSAP_trace	NDARAJ366ZFA.tar.gz	Functional Connectomes Project International Neuroimaging Data-Sharing Initiative	doi:10.15387/CMI_HBN	http://dx.doi.org/10.15387/CMI_HBN	10.211156	male	left
NDARAJ366ZFA	Magnetic Resonance Imaging	Avanto	Siemens	1.5	tesla	UO	UO:0000228	head	32	ep_b0	96x96x72	millimeter	UO	UO:0000016	2x2x2	millimeter	UO	UO:0000016	3.11	second	UO	UO:0000010					ep_b0	90	degree	UO	UO:0000185					sub-NDARAJ366ZFA_dir-PA_epi	NDARAJ366ZFA.tar.gz	Functional Connectomes Project International Neuroimaging Data-Sharing Initiative	doi:10.15387/CMI_HBN	http://dx.doi.org/10.15387/CMI_HBN	10.211156	male	left
NDARAJ366ZFA	Magnetic Resonance Imaging	Avanto	Siemens	1.5	tesla	UO	UO:0000228	head	32	ep_b0	96x96x72	millimeter	UO	UO:0000016	2x2x2	millimeter	UO	UO:0000016	3.11	second	UO	UO:0000010					ep_b0	90	degree	UO	UO:0000185					sub-NDARAJ366ZFA_dir-AP_epi	NDARAJ366ZFA.tar.gz	Functional Connectomes Project International Neuroimaging Data-Sharing Initiative	doi:10.15387/CMI_HBN	http://dx.doi.org/10.15387/CMI_HBN	10.211156	male	left
NDARAJ366ZFA	Magnetic Resonance Imaging	Avanto	Siemens	1.5	tesla	UO	UO:0000228	head	32	fm2d2r	64x64x42	millimeter	UO	UO:0000016	3x3x3	millimeter	UO	UO:0000016	0.492	second	UO	UO:0000010	3.28-8.04	millisecond	UO	UO:0000028	fm2d2r	90	degree	UO	UO:0000185					sub-NDARAJ366ZFA_phasediff	NDARAJ366ZFA.tar.gz	Functional Connectomes Project International Neuroimaging Data-Sharing Initiative	doi:10.15387/CMI_HBN	http://dx.doi.org/10.15387/CMI_HBN	10.211156	male	left
NDARAJ366ZFA	Magnetic Resonance Imaging	Avanto	Siemens	1.5	tesla	UO	UO:0000228	head	32	fm2d2r	64x64x42	millimeter	UO	UO:0000016	3x3x3	millimeter	UO	UO:0000016	0.492	second	UO	UO:0000010	3.28-8.04	millisecond	UO	UO:0000028	fm2d2r	90	degree	UO	UO:0000185					sub-NDARAJ366ZFA_magnitude1	NDARAJ366ZFA.tar.gz	Functional Connectomes Project International Neuroimaging Data-Sharing Initiative	doi:10.15387/CMI_HBN	http://dx.doi.org/10.15387/CMI_HBN	10.211156	male	left
NDARAK187ZLP	Magnetic Resonance Imaging	Avanto	Siemens	1.5	tesla	UO	UO:0000228	head	32	tfl3d4_ns	176x256x256	millimeter	UO	UO:0000016	1.0x1.0x1.0	millimeter	UO	UO:0000016	2.73	second	UO	UO:0000010	1.64	millisecond	UO	UO:0000028	tfl3d4_ns	7	degree	UO	UO:0000185	1	second	UO	UO:0000010	sub-NDARAK187ZLP_T1w	NDARAK187ZLP.tar.gz	Functional Connectomes Project International Neuroimaging Data-Sharing Initiative	doi:10.15387/CMI_HBN	http://dx.doi.org/10.15387/CMI_HBN	6.870408	male	left
NDARAK187ZLP	Magnetic Resonance Imaging	Avanto	Siemens	1.5	tesla	UO	UO:0000228	head	32	tir2d1_16	448x512x24	millimeter	UO	UO:0000016	0.9x0.9x5.0	millimeter	UO	UO:0000016	9	second	UO	UO:0000010	0.089	millisecond	UO	UO:0000028	tir2d1_16	150	degree	UO	UO:0000185	2.5	second	UO	UO:0000010	sub-NDARAK187ZLP_FLAIR	NDARAK187ZLP.tar.gz	Functional Connectomes Project International Neuroimaging Data-Sharing Initiative	doi:10.15387/CMI_HBN	http://dx.doi.org/10.15387/CMI_HBN	6.870408	male	left
NDARAK187ZLP	Magnetic Resonance Imaging	Avanto	Siemens	1.5	tesla	UO	UO:0000228	head	32	epfid2d1	78x78x54	millimeter	UO	UO:0000016	2.5x2.5x2.5	millimeter	UO	UO:0000016	1.45	second	UO	UO:0000010	0.04	millisecond	UO	UO:0000028	epfid2d1	55	degree	UO	UO:0000185					sub-NDARAK187ZLP_task-resting_bold	NDARAK187ZLP.tar.gz	Functional Connectomes Project International Neuroimaging Data-Sharing Initiative	doi:10.15387/CMI_HBN	http://dx.doi.org/10.15387/CMI_HBN	6.870408	male	left
NDARAK187ZLP	Magnetic Resonance Imaging	Avanto	Siemens	1.5	tesla	UO	UO:0000228	head	32	ep_b1000#7	96x96x72	millimeter	UO	UO:0000016	2.0x2.0x2.0	millimeter	UO	UO:0000016	3.11	second	UO	UO:0000010	0.0762	millisecond	UO	UO:0000028	ep_b1000#7	90	degree	UO	UO:0000185					sub-NDARAK187ZLP_acq-64DIRECTIONSAP_dwi	NDARAK187ZLP.tar.gz	Functional Connectomes Project International Neuroimaging Data-Sharing Initiative	doi:10.15387/CMI_HBN	http://dx.doi.org/10.15387/CMI_HBN	6.870408	male	left
NDARAK187ZLP	Magnetic Resonance Imaging	Avanto	Siemens	1.5	tesla	UO	UO:0000228	head	32	fm2d2r	64x64x42	millimeter	UO	UO:0000016	3x3x3	millimeter	UO	UO:0000016	0.492	second	UO	UO:0000010	3.28-8.04	millisecond	UO	UO:0000028	fm2d2r	90	degree	UO	UO:0000185					sub-NDARAK187ZLP_phasediff	NDARAK187ZLP.tar.gz	Functional Connectomes Project International Neuroimaging Data-Sharing Initiative	doi:10.15387/CMI_HBN	http://dx.doi.org/10.15387/CMI_HBN	6.870408	male	left
NDARAK187ZLP	Magnetic Resonance Imaging	Avanto	Siemens	1.5	tesla	UO	UO:0000228	head	32	fm2d2r	64x64x42	millimeter	UO	UO:0000016	3x3x3	millimeter	UO	UO:0000016	0.492	second	UO	UO:0000010	3.28-8.04	millisecond	UO	UO:0000028	fm2d2r	90	degree	UO	UO:0000185					sub-NDARAK187ZLP_magnitude1	NDARAK187ZLP.tar.gz	Functional Connectomes Project International Neuroimaging Data-Sharing Initiative	doi:10.15387/CMI_HBN	http://dx.doi.org/10.15387/CMI_HBN	6.870408	male	left
NDARAM277WZT	Magnetic Resonance Imaging	Avanto	Siemens	1.5	tesla	UO	UO:0000228	head	32	tfl3d4_ns	176x256x256	millimeter	UO	UO:0000016	1.0x1.0x1.0	millimeter	UO	UO:0000016	2.73	second	UO	UO:0000010	1.64	millisecond	UO	UO:0000028	tfl3d4_ns	7	degree	UO	UO:0000185	1	second	UO	UO:0000010	sub-NDARAM277WZT_T1w	NDARAM277WZT.tar.gz	Functional Connectomes Project International Neuroimaging Data-Sharing Initiative	doi:10.15387/CMI_HBN	http://dx.doi.org/10.15387/CMI_HBN	14.32067	male	ambidextrous
NDARAM277WZT	Magnetic Resonance Imaging	Avanto	Siemens	1.5	tesla	UO	UO:0000228	head	32	tir2d1_16	448x512x24	millimeter	UO	UO:0000016	0.9x0.9x5.0	millimeter	UO	UO:0000016	9	second	UO	UO:0000010	0.089	millisecond	UO	UO:0000028	tir2d1_16	150	degree	UO	UO:0000185	2.5	second	UO	UO:0000010	sub-NDARAM277WZT_FLAIR	NDARAM277WZT.tar.gz	Functional Connectomes Project International Neuroimaging Data-Sharing Initiative	doi:10.15387/CMI_HBN	http://dx.doi.org/10.15387/CMI_HBN	14.32067	male	ambidextrous
NDARAM277WZT	Magnetic Resonance Imaging	Avanto	Siemens	1.5	tesla	UO	UO:0000228	head	32	fl3d1	176x256x256	millimeter	UO	UO:0000016	1x1x1	millimeter	UO	UO:0000016	0.03	second	UO	UO:0000010	11	millisecond	UO	UO:0000028	fl3d1	15	degree	UO	UO:0000185					sub-NDARAM277WZT_MT-off_PD	NDARAM277WZT.tar.gz	Functional Connectomes Project International Neuroimaging Data-Sharing Initiative	doi:10.15387/CMI_HBN	http://dx.doi.org/10.15387/CMI_HBN	14.32067	male	ambidextrous
NDARAM277WZT	Magnetic Resonance Imaging	Avanto	Siemens	1.5	tesla	UO	UO:0000228	head	32	fl3d1	176x256x256	millimeter	UO	UO:0000016	1x1x1	millimeter	UO	UO:0000016	0.03	second	UO	UO:0000010	11	millisecond	UO	UO:0000028	fl3d1	15	degree	UO	UO:0000185					sub-NDARAM277WZT_MT-on_PD	NDARAM277WZT.tar.gz	Functional Connectomes Project International Neuroimaging Data-Sharing Initiative	doi:10.15387/CMI_HBN	http://dx.doi.org/10.15387/CMI_HBN	14.32067	male	ambidextrous
NDARAM277WZT	Magnetic Resonance Imaging	Avanto	Siemens	1.5	tesla	UO	UO:0000228	head	32	epfid2d1	78x78x54	millimeter	UO	UO:0000016	2.5x2.5x2.5	millimeter	UO	UO:0000016	1.45	second	UO	UO:0000010	0.04	millisecond	UO	UO:0000028	epfid2d1	55	degree	UO	UO:0000185					sub-NDARAM277WZT_task-resting_bold	NDARAM277WZT.tar.gz	Functional Connectomes Project International Neuroimaging Data-Sharing Initiative	doi:10.15387/CMI_HBN	http://dx.doi.org/10.15387/CMI_HBN	14.32067	male	ambidextrous
NDARAM277WZT	Magnetic Resonance Imaging	Avanto	Siemens	1.5	tesla	UO	UO:0000228	head	32	ep_b1000#7	96x96x72	millimeter	UO	UO:0000016	2.0x2.0x2.0	millimeter	UO	UO:0000016	3.11	second	UO	UO:0000010	0.0762	millisecond	UO	UO:0000028	ep_b1000#7	90	degree	UO	UO:0000185					sub-NDARAM277WZT_acq-64DIRECTIONSAP_dwi	NDARAM277WZT.tar.gz	Functional Connectomes Project International Neuroimaging Data-Sharing Initiative	doi:10.15387/CMI_HBN	http://dx.doi.org/10.15387/CMI_HBN	14.32067	male	ambidextrous
NDARAM277WZT	Magnetic Resonance Imaging	Avanto	Siemens	1.5	tesla	UO	UO:0000228	head	32	ep_b1000t	96x96x72	millimeter	UO	UO:0000016	2.0x2.0x2.0	millimeter	UO	UO:0000016	3.11	second	UO	UO:0000010	0.0762	millisecond	UO	UO:0000028	ep_b1000t	90	degree	UO	UO:0000185					sub-NDARAM277WZT_acq-64DIRECTIONSAP_trace	NDARAM277WZT.tar.gz	Functional Connectomes Project International Neuroimaging Data-Sharing Initiative	doi:10.15387/CMI_HBN	http://dx.doi.org/10.15387/CMI_HBN	14.32067	male	ambidextrous
NDARAM277WZT	Magnetic Resonance Imaging	Avanto	Siemens	1.5	tesla	UO	UO:0000228	head	32	ep_b0	96x96x72	millimeter	UO	UO:0000016	2x2x2	millimeter	UO	UO:0000016	3.11	second	UO	UO:0000010					ep_b0	90	degree	UO	UO:0000185					sub-NDARAM277WZT_dir-PA_epi	NDARAM277WZT.tar.gz	Functional Connectomes Project International Neuroimaging Data-Sharing Initiative	doi:10.15387/CMI_HBN	http://dx.doi.org/10.15387/CMI_HBN	14.32067	male	ambidextrous
NDARAM277WZT	Magnetic Resonance Imaging	Avanto	Siemens	1.5	tesla	UO	UO:0000228	head	32	ep_b0	96x96x72	millimeter	UO	UO:0000016	2x2x2	millimeter	UO	UO:0000016	3.11	second	UO	UO:0000010					ep_b0	90	degree	UO	UO:0000185					sub-NDARAM277WZT_dir-AP_epi	NDARAM277WZT.tar.gz	Functional Connectomes Project International Neuroimaging Data-Sharing Initiative	doi:10.15387/CMI_HBN	http://dx.doi.org/10.15387/CMI_HBN	14.32067	male	ambidextrous
NDARAM277WZT	Magnetic Resonance Imaging	Avanto	Siemens	1.5	tesla	UO	UO:0000228	head	32	fm2d2r	64x64x42	millimeter	UO	UO:0000016	3x3x3	millimeter	UO	UO:0000016	0.492	second	UO	UO:0000010	3.28-8.04	millisecond	UO	UO:0000028	fm2d2r	90	degree	UO	UO:0000185					sub-NDARAM277WZT_phasediff	NDARAM277WZT.tar.gz	Functional Connectomes Project International Neuroimaging Data-Sharing Initiative	doi:10.15387/CMI_HBN	http://dx.doi.org/10.15387/CMI_HBN	14.32067	male	ambidextrous
NDARAM277WZT	Magnetic Resonance Imaging	Avanto	Siemens	1.5	tesla	UO	UO:0000228	head	32	fm2d2r	64x64x42	millimeter	UO	UO:0000016	3x3x3	millimeter	UO	UO:0000016	0.492	second	UO	UO:0000010	3.28-8.04	millisecond	UO	UO:0000028	fm2d2r	90	degree	UO	UO:0000185					sub-NDARAM277WZT_magnitude1	NDARAM277WZT.tar.gz	Functional Connectomes Project International Neuroimaging Data-Sharing Initiative	doi:10.15387/CMI_HBN	http://dx.doi.org/10.15387/CMI_HBN	14.32067	male	ambidextrous
NDARAR025WX4	Magnetic Resonance Imaging	Avanto	Siemens	1.5	tesla	UO	UO:0000228	head	32	tfl3d4_ns	176x256x256	millimeter	UO	UO:0000016	1.0x1.0x1.0	millimeter	UO	UO:0000016	2.73	second	UO	UO:0000010	1.64	millisecond	UO	UO:0000028	tfl3d4_ns	7	degree	UO	UO:0000185	1	second	UO	UO:0000010	sub-NDARAR025WX4_T1w	NDARAR025WX4.tar.gz	Functional Connectomes Project International Neuroimaging Data-Sharing Initiative	doi:10.15387/CMI_HBN	http://dx.doi.org/10.15387/CMI_HBN	8.874629	male	right
NDARAR025WX4	Magnetic Resonance Imaging	Avanto	Siemens	1.5	tesla	UO	UO:0000228	head	32	tir2d1_16	448x512x24	millimeter	UO	UO:0000016	0.9x0.9x5.0	millimeter	UO	UO:0000016	9	second	UO	UO:0000010	0.089	millisecond	UO	UO:0000028	tir2d1_16	150	degree	UO	UO:0000185	2.5	second	UO	UO:0000010	sub-NDARAR025WX4_FLAIR	NDARAR025WX4.tar.gz	Functional Connectomes Project International Neuroimaging Data-Sharing Initiative	doi:10.15387/CMI_HBN	http://dx.doi.org/10.15387/CMI_HBN	8.874629	male	right
NDARAR025WX4	Magnetic Resonance Imaging	Avanto	Siemens	1.5	tesla	UO	UO:0000228	head	32	fl3d1	176x256x256	millimeter	UO	UO:0000016	1x1x1	millimeter	UO	UO:0000016	0.03	second	UO	UO:0000010	11	millisecond	UO	UO:0000028	fl3d1	15	degree	UO	UO:0000185					sub-NDARAR025WX4_MT-off_PD	NDARAR025WX4.tar.gz	Functional Connectomes Project International Neuroimaging Data-Sharing Initiative	doi:10.15387/CMI_HBN	http://dx.doi.org/10.15387/CMI_HBN	8.874629	male	right
NDARAR025WX4	Magnetic Resonance Imaging	Avanto	Siemens	1.5	tesla	UO	UO:0000228	head	32	fl3d1	176x256x256	millimeter	UO	UO:0000016	1x1x1	millimeter	UO	UO:0000016	0.03	second	UO	UO:0000010	11	millisecond	UO	UO:0000028	fl3d1	15	degree	UO	UO:0000185					sub-NDARAR025WX4_MT-on_PD	NDARAR025WX4.tar.gz	Functional Connectomes Project International Neuroimaging Data-Sharing Initiative	doi:10.15387/CMI_HBN	http://dx.doi.org/10.15387/CMI_HBN	8.874629	male	right
NDARAR025WX4	Magnetic Resonance Imaging	Avanto	Siemens	1.5	tesla	UO	UO:0000228	head	32	epfid2d1	78x78x54	millimeter	UO	UO:0000016	2.5x2.5x2.5	millimeter	UO	UO:0000016	1.45	second	UO	UO:0000010	0.04	millisecond	UO	UO:0000028	epfid2d1	55	degree	UO	UO:0000185					sub-NDARAR025WX4_task-resting_bold	NDARAR025WX4.tar.gz	Functional Connectomes Project International Neuroimaging Data-Sharing Initiative	doi:10.15387/CMI_HBN	http://dx.doi.org/10.15387/CMI_HBN	8.874629	male	right
NDARAR025WX4	Magnetic Resonance Imaging	Avanto	Siemens	1.5	tesla	UO	UO:0000228	head	32	ep_b1000#7	96x96x72	millimeter	UO	UO:0000016	2.0x2.0x2.0	millimeter	UO	UO:0000016	3.11	second	UO	UO:0000010	0.0762	millisecond	UO	UO:0000028	ep_b1000#7	90	degree	UO	UO:0000185					sub-NDARAR025WX4_acq-64DIRECTIONSAP_dwi	NDARAR025WX4.tar.gz	Functional Connectomes Project International Neuroimaging Data-Sharing Initiative	doi:10.15387/CMI_HBN	http://dx.doi.org/10.15387/CMI_HBN	8.874629	male	right
NDARAR025WX4	Magnetic Resonance Imaging	Avanto	Siemens	1.5	tesla	UO	UO:0000228	head	32	ep_b1000t	96x96x72	millimeter	UO	UO:0000016	2.0x2.0x2.0	millimeter	UO	UO:0000016	3.11	second	UO	UO:0000010	0.0762	millisecond	UO	UO:0000028	ep_b1000t	90	degree	UO	UO:0000185					sub-NDARAR025WX4_acq-64DIRECTIONSAP_trace	NDARAR025WX4.tar.gz	Functional Connectomes Project International Neuroimaging Data-Sharing Initiative	doi:10.15387/CMI_HBN	http://dx.doi.org/10.15387/CMI_HBN	8.874629	male	right
NDARAR025WX4	Magnetic Resonance Imaging	Avanto	Siemens	1.5	tesla	UO	UO:0000228	head	32	ep_b0	96x96x72	millimeter	UO	UO:0000016	2x2x2	millimeter	UO	UO:0000016	3.11	second	UO	UO:0000010					ep_b0	90	degree	UO	UO:0000185					sub-NDARAR025WX4_dir-PA_epi	NDARAR025WX4.tar.gz	Functional Connectomes Project International Neuroimaging Data-Sharing Initiative	doi:10.15387/CMI_HBN	http://dx.doi.org/10.15387/CMI_HBN	8.874629	male	right
NDARAR025WX4	Magnetic Resonance Imaging	Avanto	Siemens	1.5	tesla	UO	UO:0000228	head	32	ep_b0	96x96x72	millimeter	UO	UO:0000016	2x2x2	millimeter	UO	UO:0000016	3.11	second	UO	UO:0000010					ep_b0	90	degree	UO	UO:0000185					sub-NDARAR025WX4_dir-AP_epi	NDARAR025WX4.tar.gz	Functional Connectomes Project International Neuroimaging Data-Sharing Initiative	doi:10.15387/CMI_HBN	http://dx.doi.org/10.15387/CMI_HBN	8.874629	male	right
NDARAR025WX4	Magnetic Resonance Imaging	Avanto	Siemens	1.5	tesla	UO	UO:0000228	head	32	fm2d2r	64x64x42	millimeter	UO	UO:0000016	3x3x3	millimeter	UO	UO:0000016	0.492	second	UO	UO:0000010	3.28-8.04	millisecond	UO	UO:0000028	fm2d2r	90	degree	UO	UO:0000185					sub-NDARAR025WX4_phasediff	NDARAR025WX4.tar.gz	Functional Connectomes Project International Neuroimaging Data-Sharing Initiative	doi:10.15387/CMI_HBN	http://dx.doi.org/10.15387/CMI_HBN	8.874629	male	right
NDARAR025WX4	Magnetic Resonance Imaging	Avanto	Siemens	1.5	tesla	UO	UO:0000228	head	32	fm2d2r	64x64x42	millimeter	UO	UO:0000016	3x3x3	millimeter	UO	UO:0000016	0.492	second	UO	UO:0000010	3.28-8.04	millisecond	UO	UO:0000028	fm2d2r	90	degree	UO	UO:0000185					sub-NDARAR025WX4_magnitude1	NDARAR025WX4.tar.gz	Functional Connectomes Project International Neuroimaging Data-Sharing Initiative	doi:10.15387/CMI_HBN	http://dx.doi.org/10.15387/CMI_HBN	8.874629	male	right
NDARAT100AEQ	Magnetic Resonance Imaging	Avanto	Siemens	1.5	tesla	UO	UO:0000228	head	32	tfl3d4_ns	176x256x256	millimeter	UO	UO:0000016	1.0x1.0x1.0	millimeter	UO	UO:0000016	2.73	second	UO	UO:0000010	1.64	millisecond	UO	UO:0000028	tfl3d4_ns	7	degree	UO	UO:0000185	1	second	UO	UO:0000010	sub-NDARAT100AEQ_T1w	NDARAT100AEQ.tar.gz	Functional Connectomes Project International Neuroimaging Data-Sharing Initiative	doi:10.15387/CMI_HBN	http://dx.doi.org/10.15387/CMI_HBN	16.489276	male	left
NDARAT100AEQ	Magnetic Resonance Imaging	Avanto	Siemens	1.5	tesla	UO	UO:0000228	head	32	tir2d1_16	448x512x24	millimeter	UO	UO:0000016	0.9x0.9x5.0	millimeter	UO	UO:0000016	9	second	UO	UO:0000010	0.089	millisecond	UO	UO:0000028	tir2d1_16	150	degree	UO	UO:0000185	2.5	second	UO	UO:0000010	sub-NDARAT100AEQ_FLAIR	NDARAT100AEQ.tar.gz	Functional Connectomes Project International Neuroimaging Data-Sharing Initiative	doi:10.15387/CMI_HBN	http://dx.doi.org/10.15387/CMI_HBN	16.489276	male	left
NDARAT100AEQ	Magnetic Resonance Imaging	Avanto	Siemens	1.5	tesla	UO	UO:0000228	head	32	fl3d1	176x256x256	millimeter	UO	UO:0000016	1x1x1	millimeter	UO	UO:0000016	0.03	second	UO	UO:0000010	11	millisecond	UO	UO:0000028	fl3d1	15	degree	UO	UO:0000185					sub-NDARAT100AEQ_MT-off_PD	NDARAT100AEQ.tar.gz	Functional Connectomes Project International Neuroimaging Data-Sharing Initiative	doi:10.15387/CMI_HBN	http://dx.doi.org/10.15387/CMI_HBN	16.489276	male	left
NDARAT100AEQ	Magnetic Resonance Imaging	Avanto	Siemens	1.5	tesla	UO	UO:0000228	head	32	fl3d1	176x256x256	millimeter	UO	UO:0000016	1x1x1	millimeter	UO	UO:0000016	0.03	second	UO	UO:0000010	11	millisecond	UO	UO:0000028	fl3d1	15	degree	UO	UO:0000185					sub-NDARAT100AEQ_MT-on_PD	NDARAT100AEQ.tar.gz	Functional Connectomes Project International Neuroimaging Data-Sharing Initiative	doi:10.15387/CMI_HBN	http://dx.doi.org/10.15387/CMI_HBN	16.489276	male	left
NDARAT100AEQ	Magnetic Resonance Imaging	Avanto	Siemens	1.5	tesla	UO	UO:0000228	head	32	epfid2d1	78x78x54	millimeter	UO	UO:0000016	2.5x2.5x2.5	millimeter	UO	UO:0000016	1.45	second	UO	UO:0000010	0.04	millisecond	UO	UO:0000028	epfid2d1	55	degree	UO	UO:0000185					sub-NDARAT100AEQ_task-resting_bold	NDARAT100AEQ.tar.gz	Functional Connectomes Project International Neuroimaging Data-Sharing Initiative	doi:10.15387/CMI_HBN	http://dx.doi.org/10.15387/CMI_HBN	16.489276	male	left
NDARAT100AEQ	Magnetic Resonance Imaging	Avanto	Siemens	1.5	tesla	UO	UO:0000228	head	32	ep_b1000#7	96x96x72	millimeter	UO	UO:0000016	2.0x2.0x2.0	millimeter	UO	UO:0000016	3.11	second	UO	UO:0000010	0.0762	millisecond	UO	UO:0000028	ep_b1000#7	90	degree	UO	UO:0000185					sub-NDARAT100AEQ_acq-64DIRECTIONSAP_dwi	NDARAT100AEQ.tar.gz	Functional Connectomes Project International Neuroimaging Data-Sharing Initiative	doi:10.15387/CMI_HBN	http://dx.doi.org/10.15387/CMI_HBN	16.489276	male	left
NDARAT100AEQ	Magnetic Resonance Imaging	Avanto	Siemens	1.5	tesla	UO	UO:0000228	head	32	ep_b1000t	96x96x72	millimeter	UO	UO:0000016	2.0x2.0x2.0	millimeter	UO	UO:0000016	3.11	second	UO	UO:0000010	0.0762	millisecond	UO	UO:0000028	ep_b1000t	90	degree	UO	UO:0000185					sub-NDARAT100AEQ_acq-64DIRECTIONSAP_trace	NDARAT100AEQ.tar.gz	Functional Connectomes Project International Neuroimaging Data-Sharing Initiative	doi:10.15387/CMI_HBN	http://dx.doi.org/10.15387/CMI_HBN	16.489276	male	left
NDARAT100AEQ	Magnetic Resonance Imaging	Avanto	Siemens	1.5	tesla	UO	UO:0000228	head	32	ep_b0	96x96x72	millimeter	UO	UO:0000016	2x2x2	millimeter	UO	UO:0000016	3.11	second	UO	UO:0000010					ep_b0	90	degree	UO	UO:0000185					sub-NDARAT100AEQ_dir-PA_epi	NDARAT100AEQ.tar.gz	Functional Connectomes Project International Neuroimaging Data-Sharing Initiative	doi:10.15387/CMI_HBN	http://dx.doi.org/10.15387/CMI_HBN	16.489276	male	left
NDARAT100AEQ	Magnetic Resonance Imaging	Avanto	Siemens	1.5	tesla	UO	UO:0000228	head	32	ep_b0	96x96x72	millimeter	UO	UO:0000016	2x2x2	millimeter	UO	UO:0000016	3.11	second	UO	UO:0000010					ep_b0	90	degree	UO	UO:0000185					sub-NDARAT100AEQ_dir-AP_epi	NDARAT100AEQ.tar.gz	Functional Connectomes Project International Neuroimaging Data-Sharing Initiative	doi:10.15387/CMI_HBN	http://dx.doi.org/10.15387/CMI_HBN	16.489276	male	left
NDARAT100AEQ	Magnetic Resonance Imaging	Avanto	Siemens	1.5	tesla	UO	UO:0000228	head	32	fm2d2r	64x64x42	millimeter	UO	UO:0000016	3x3x3	millimeter	UO	UO:0000016	0.492	second	UO	UO:0000010	3.28-8.04	millisecond	UO	UO:0000028	fm2d2r	90	degree	UO	UO:0000185					sub-NDARAT100AEQ_phasediff	NDARAT100AEQ.tar.gz	Functional Connectomes Project International Neuroimaging Data-Sharing Initiative	doi:10.15387/CMI_HBN	http://dx.doi.org/10.15387/CMI_HBN	16.489276	male	left
NDARAT100AEQ	Magnetic Resonance Imaging	Avanto	Siemens	1.5	tesla	UO	UO:0000228	head	32	fm2d2r	64x64x42	millimeter	UO	UO:0000016	3x3x3	millimeter	UO	UO:0000016	0.492	second	UO	UO:0000010	3.28-8.04	millisecond	UO	UO:0000028	fm2d2r	90	degree	UO	UO:0000185					sub-NDARAT100AEQ_magnitude1	NDARAT100AEQ.tar.gz	Functional Connectomes Project International Neuroimaging Data-Sharing Initiative	doi:10.15387/CMI_HBN	http://dx.doi.org/10.15387/CMI_HBN	16.489276	male	left
NDARAT299YRR	Magnetic Resonance Imaging	Avanto	Siemens	1.5	tesla	UO	UO:0000228	head	32	tfl3d4_ns	176x256x256	millimeter	UO	UO:0000016	1.0x1.0x1.0	millimeter	UO	UO:0000016	2.73	second	UO	UO:0000010	1.64	millisecond	UO	UO:0000028	tfl3d4_ns	7	degree	UO	UO:0000185	1	second	UO	UO:0000010	sub-NDARAT299YRR_T1w	NDARAT299YRR.tar.gz	Functional Connectomes Project International Neuroimaging Data-Sharing Initiative	doi:10.15387/CMI_HBN	http://dx.doi.org/10.15387/CMI_HBN	7.579625	male	right
NDARAT299YRR	Magnetic Resonance Imaging	Avanto	Siemens	1.5	tesla	UO	UO:0000228	head	32	tir2d1_16	448x512x24	millimeter	UO	UO:0000016	0.9x0.9x5.0	millimeter	UO	UO:0000016	9	second	UO	UO:0000010	0.089	millisecond	UO	UO:0000028	tir2d1_16	150	degree	UO	UO:0000185	2.5	second	UO	UO:0000010	sub-NDARAT299YRR_FLAIR	NDARAT299YRR.tar.gz	Functional Connectomes Project International Neuroimaging Data-Sharing Initiative	doi:10.15387/CMI_HBN	http://dx.doi.org/10.15387/CMI_HBN	7.579625	male	right
NDARAT299YRR	Magnetic Resonance Imaging	Avanto	Siemens	1.5	tesla	UO	UO:0000228	head	32	epfid2d1	78x78x54	millimeter	UO	UO:0000016	2.5x2.5x2.5	millimeter	UO	UO:0000016	1.45	second	UO	UO:0000010	0.04	millisecond	UO	UO:0000028	epfid2d1	55	degree	UO	UO:0000185					sub-NDARAT299YRR_task-resting_bold	NDARAT299YRR.tar.gz	Functional Connectomes Project International Neuroimaging Data-Sharing Initiative	doi:10.15387/CMI_HBN	http://dx.doi.org/10.15387/CMI_HBN	7.579625	male	right
NDARAT299YRR	Magnetic Resonance Imaging	Avanto	Siemens	1.5	tesla	UO	UO:0000228	head	32	ep_b1000#7	96x96x72	millimeter	UO	UO:0000016	2.0x2.0x2.0	millimeter	UO	UO:0000016	3.11	second	UO	UO:0000010	0.0762	millisecond	UO	UO:0000028	ep_b1000#7	90	degree	UO	UO:0000185					sub-NDARAT299YRR_acq-64DIRECTIONSAP_dwi	NDARAT299YRR.tar.gz	Functional Connectomes Project International Neuroimaging Data-Sharing Initiative	doi:10.15387/CMI_HBN	http://dx.doi.org/10.15387/CMI_HBN	7.579625	male	right
NDARAT299YRR	Magnetic Resonance Imaging	Avanto	Siemens	1.5	tesla	UO	UO:0000228	head	32	ep_b1000t	96x96x72	millimeter	UO	UO:0000016	2.0x2.0x2.0	millimeter	UO	UO:0000016	3.11	second	UO	UO:0000010	0.0762	millisecond	UO	UO:0000028	ep_b1000t	90	degree	UO	UO:0000185					sub-NDARAT299YRR_acq-64DIRECTIONSAP_trace	NDARAT299YRR.tar.gz	Functional Connectomes Project International Neuroimaging Data-Sharing Initiative	doi:10.15387/CMI_HBN	http://dx.doi.org/10.15387/CMI_HBN	7.579625	male	right
NDARAT299YRR	Magnetic Resonance Imaging	Avanto	Siemens	1.5	tesla	UO	UO:0000228	head	32	ep_b0	96x96x72	millimeter	UO	UO:0000016	2x2x2	millimeter	UO	UO:0000016	3.11	second	UO	UO:0000010					ep_b0	90	degree	UO	UO:0000185					sub-NDARAT299YRR_dir-PA_epi	NDARAT299YRR.tar.gz	Functional Connectomes Project International Neuroimaging Data-Sharing Initiative	doi:10.15387/CMI_HBN	http://dx.doi.org/10.15387/CMI_HBN	7.579625	male	right
NDARAT299YRR	Magnetic Resonance Imaging	Avanto	Siemens	1.5	tesla	UO	UO:0000228	head	32	ep_b0	96x96x72	millimeter	UO	UO:0000016	2x2x2	millimeter	UO	UO:0000016	3.11	second	UO	UO:0000010					ep_b0	90	degree	UO	UO:0000185					sub-NDARAT299YRR_dir-AP_epi	NDARAT299YRR.tar.gz	Functional Connectomes Project International Neuroimaging Data-Sharing Initiative	doi:10.15387/CMI_HBN	http://dx.doi.org/10.15387/CMI_HBN	7.579625	male	right
NDARAT299YRR	Magnetic Resonance Imaging	Avanto	Siemens	1.5	tesla	UO	UO:0000228	head	32	fm2d2r	64x64x42	millimeter	UO	UO:0000016	3x3x3	millimeter	UO	UO:0000016	0.492	second	UO	UO:0000010	3.28-8.04	millisecond	UO	UO:0000028	fm2d2r	90	degree	UO	UO:0000185					sub-NDARAT299YRR_phasediff	NDARAT299YRR.tar.gz	Functional Connectomes Project International Neuroimaging Data-Sharing Initiative	doi:10.15387/CMI_HBN	http://dx.doi.org/10.15387/CMI_HBN	7.579625	male	right
NDARAT299YRR	Magnetic Resonance Imaging	Avanto	Siemens	1.5	tesla	UO	UO:0000228	head	32	fm2d2r	64x64x42	millimeter	UO	UO:0000016	3x3x3	millimeter	UO	UO:0000016	0.492	second	UO	UO:0000010	3.28-8.04	millisecond	UO	UO:0000028	fm2d2r	90	degree	UO	UO:0000185					sub-NDARAT299YRR_magnitude1	NDARAT299YRR.tar.gz	Functional Connectomes Project International Neuroimaging Data-Sharing Initiative	doi:10.15387/CMI_HBN	http://dx.doi.org/10.15387/CMI_HBN	7.579625	male	right
NDARAV747WVL	Magnetic Resonance Imaging	Avanto	Siemens	1.5	tesla	UO	UO:0000228	head	32	tfl3d4_ns	176x256x256	millimeter	UO	UO:0000016	1.0x1.0x1.0	millimeter	UO	UO:0000016	2.73	second	UO	UO:0000010	1.64	millisecond	UO	UO:0000028	tfl3d4_ns	7	degree	UO	UO:0000185	1	second	UO	UO:0000010	sub-NDARAV747WVL_T1w	NDARAV747WVL.tar.gz	Functional Connectomes Project International Neuroimaging Data-Sharing Initiative	doi:10.15387/CMI_HBN	http://dx.doi.org/10.15387/CMI_HBN	10.044261	female	left
NDARAV747WVL	Magnetic Resonance Imaging	Avanto	Siemens	1.5	tesla	UO	UO:0000228	head	32	tir2d1_16	448x512x24	millimeter	UO	UO:0000016	0.9x0.9x5.0	millimeter	UO	UO:0000016	9	second	UO	UO:0000010	0.089	millisecond	UO	UO:0000028	tir2d1_16	150	degree	UO	UO:0000185	2.5	second	UO	UO:0000010	sub-NDARAV747WVL_FLAIR	NDARAV747WVL.tar.gz	Functional Connectomes Project International Neuroimaging Data-Sharing Initiative	doi:10.15387/CMI_HBN	http://dx.doi.org/10.15387/CMI_HBN	10.044261	female	left
NDARAV747WVL	Magnetic Resonance Imaging	Avanto	Siemens	1.5	tesla	UO	UO:0000228	head	32	fl3d1	176x256x256	millimeter	UO	UO:0000016	1x1x1	millimeter	UO	UO:0000016	0.03	second	UO	UO:0000010	11	millisecond	UO	UO:0000028	fl3d1	15	degree	UO	UO:0000185					sub-NDARAV747WVL_MT-off_PD	NDARAV747WVL.tar.gz	Functional Connectomes Project International Neuroimaging Data-Sharing Initiative	doi:10.15387/CMI_HBN	http://dx.doi.org/10.15387/CMI_HBN	10.044261	female	left
NDARAV747WVL	Magnetic Resonance Imaging	Avanto	Siemens	1.5	tesla	UO	UO:0000228	head	32	fl3d1	176x256x256	millimeter	UO	UO:0000016	1x1x1	millimeter	UO	UO:0000016	0.03	second	UO	UO:0000010	11	millisecond	UO	UO:0000028	fl3d1	15	degree	UO	UO:0000185					sub-NDARAV747WVL_MT-on_PD	NDARAV747WVL.tar.gz	Functional Connectomes Project International Neuroimaging Data-Sharing Initiative	doi:10.15387/CMI_HBN	http://dx.doi.org/10.15387/CMI_HBN	10.044261	female	left
NDARAV747WVL	Magnetic Resonance Imaging	Avanto	Siemens	1.5	tesla	UO	UO:0000228	head	32	epfid2d1	78x78x54	millimeter	UO	UO:0000016	2.5x2.5x2.5	millimeter	UO	UO:0000016	1.45	second	UO	UO:0000010	0.04	millisecond	UO	UO:0000028	epfid2d1	55	degree	UO	UO:0000185					sub-NDARAV747WVL_task-resting_bold	NDARAV747WVL.tar.gz	Functional Connectomes Project International Neuroimaging Data-Sharing Initiative	doi:10.15387/CMI_HBN	http://dx.doi.org/10.15387/CMI_HBN	10.044261	female	left
NDARAV747WVL	Magnetic Resonance Imaging	Avanto	Siemens	1.5	tesla	UO	UO:0000228	head	32	ep_b1000#7	96x96x72	millimeter	UO	UO:0000016	2.0x2.0x2.0	millimeter	UO	UO:0000016	3.11	second	UO	UO:0000010	0.0762	millisecond	UO	UO:0000028	ep_b1000#7	90	degree	UO	UO:0000185					sub-NDARAV747WVL_acq-64DIRECTIONSAP_dwi	NDARAV747WVL.tar.gz	Functional Connectomes Project International Neuroimaging Data-Sharing Initiative	doi:10.15387/CMI_HBN	http://dx.doi.org/10.15387/CMI_HBN	10.044261	female	left
NDARAV747WVL	Magnetic Resonance Imaging	Avanto	Siemens	1.5	tesla	UO	UO:0000228	head	32	ep_b1000t	96x96x72	millimeter	UO	UO:0000016	2.0x2.0x2.0	millimeter	UO	UO:0000016	3.11	second	UO	UO:0000010	0.0762	millisecond	UO	UO:0000028	ep_b1000t	90	degree	UO	UO:0000185					sub-NDARAV747WVL_acq-64DIRECTIONSAP_trace	NDARAV747WVL.tar.gz	Functional Connectomes Project International Neuroimaging Data-Sharing Initiative	doi:10.15387/CMI_HBN	http://dx.doi.org/10.15387/CMI_HBN	10.044261	female	left
NDARAV747WVL	Magnetic Resonance Imaging	Avanto	Siemens	1.5	tesla	UO	UO:0000228	head	32	ep_b0	96x96x72	millimeter	UO	UO:0000016	2x2x2	millimeter	UO	UO:0000016	3.11	second	UO	UO:0000010					ep_b0	90	degree	UO	UO:0000185					sub-NDARAV747WVL_dir-PA_epi	NDARAV747WVL.tar.gz	Functional Connectomes Project International Neuroimaging Data-Sharing Initiative	doi:10.15387/CMI_HBN	http://dx.doi.org/10.15387/CMI_HBN	10.044261	female	left
NDARAV747WVL	Magnetic Resonance Imaging	Avanto	Siemens	1.5	tesla	UO	UO:0000228	head	32	ep_b0	96x96x72	millimeter	UO	UO:0000016	2x2x2	millimeter	UO	UO:0000016	3.11	second	UO	UO:0000010					ep_b0	90	degree	UO	UO:0000185					sub-NDARAV747WVL_dir-AP_epi	NDARAV747WVL.tar.gz	Functional Connectomes Project International Neuroimaging Data-Sharing Initiative	doi:10.15387/CMI_HBN	http://dx.doi.org/10.15387/CMI_HBN	10.044261	female	left
NDARAV747WVL	Magnetic Resonance Imaging	Avanto	Siemens	1.5	tesla	UO	UO:0000228	head	32	fm2d2r	64x64x42	millimeter	UO	UO:0000016	3x3x3	millimeter	UO	UO:0000016	0.492	second	UO	UO:0000010	3.28-8.04	millisecond	UO	UO:0000028	fm2d2r	90	degree	UO	UO:0000185					sub-NDARAV747WVL_phasediff	NDARAV747WVL.tar.gz	Functional Connectomes Project International Neuroimaging Data-Sharing Initiative	doi:10.15387/CMI_HBN	http://dx.doi.org/10.15387/CMI_HBN	10.044261	female	left
NDARAV747WVL	Magnetic Resonance Imaging	Avanto	Siemens	1.5	tesla	UO	UO:0000228	head	32	fm2d2r	64x64x42	millimeter	UO	UO:0000016	3x3x3	millimeter	UO	UO:0000016	0.492	second	UO	UO:0000010	3.28-8.04	millisecond	UO	UO:0000028	fm2d2r	90	degree	UO	UO:0000185					sub-NDARAV747WVL_magnitude1	NDARAV747WVL.tar.gz	Functional Connectomes Project International Neuroimaging Data-Sharing Initiative	doi:10.15387/CMI_HBN	http://dx.doi.org/10.15387/CMI_HBN	10.044261	female	left
NDARAV894XWD	Magnetic Resonance Imaging	Avanto	Siemens	1.5	tesla	UO	UO:0000228	head	32	tfl3d4_ns	176x256x256	millimeter	UO	UO:0000016	1.0x1.0x1.0	millimeter	UO	UO:0000016	2.73	second	UO	UO:0000010	1.64	millisecond	UO	UO:0000028	tfl3d4_ns	7	degree	UO	UO:0000185	1	second	UO	UO:0000010	sub-NDARAV894XWD_T1w	NDARAV894XWD.tar.gz	Functional Connectomes Project International Neuroimaging Data-Sharing Initiative	doi:10.15387/CMI_HBN	http://dx.doi.org/10.15387/CMI_HBN	10.468628	male	left
NDARAV894XWD	Magnetic Resonance Imaging	Avanto	Siemens	1.5	tesla	UO	UO:0000228	head	32	tir2d1_16	448x512x24	millimeter	UO	UO:0000016	0.9x0.9x5.0	millimeter	UO	UO:0000016	9	second	UO	UO:0000010	0.089	millisecond	UO	UO:0000028	tir2d1_16	150	degree	UO	UO:0000185	2.5	second	UO	UO:0000010	sub-NDARAV894XWD_FLAIR	NDARAV894XWD.tar.gz	Functional Connectomes Project International Neuroimaging Data-Sharing Initiative	doi:10.15387/CMI_HBN	http://dx.doi.org/10.15387/CMI_HBN	10.468628	male	left
NDARAV894XWD	Magnetic Resonance Imaging	Avanto	Siemens	1.5	tesla	UO	UO:0000228	head	32	fl3d1	176x256x256	millimeter	UO	UO:0000016	1x1x1	millimeter	UO	UO:0000016	0.03	second	UO	UO:0000010	11	millisecond	UO	UO:0000028	fl3d1	15	degree	UO	UO:0000185					sub-NDARAV894XWD_MT-off_PD	NDARAV894XWD.tar.gz	Functional Connectomes Project International Neuroimaging Data-Sharing Initiative	doi:10.15387/CMI_HBN	http://dx.doi.org/10.15387/CMI_HBN	10.468628	male	left
NDARAV894XWD	Magnetic Resonance Imaging	Avanto	Siemens	1.5	tesla	UO	UO:0000228	head	32	fl3d1	176x256x256	millimeter	UO	UO:0000016	1x1x1	millimeter	UO	UO:0000016	0.03	second	UO	UO:0000010	11	millisecond	UO	UO:0000028	fl3d1	15	degree	UO	UO:0000185					sub-NDARAV894XWD_MT-on_PD	NDARAV894XWD.tar.gz	Functional Connectomes Project International Neuroimaging Data-Sharing Initiative	doi:10.15387/CMI_HBN	http://dx.doi.org/10.15387/CMI_HBN	10.468628	male	left
NDARAV894XWD	Magnetic Resonance Imaging	Avanto	Siemens	1.5	tesla	UO	UO:0000228	head	32	epfid2d1	78x78x54	millimeter	UO	UO:0000016	2.5x2.5x2.5	millimeter	UO	UO:0000016	1.45	second	UO	UO:0000010	0.04	millisecond	UO	UO:0000028	epfid2d1	55	degree	UO	UO:0000185					sub-NDARAV894XWD_task-resting_bold	NDARAV894XWD.tar.gz	Functional Connectomes Project International Neuroimaging Data-Sharing Initiative	doi:10.15387/CMI_HBN	http://dx.doi.org/10.15387/CMI_HBN	10.468628	male	left
NDARAV894XWD	Magnetic Resonance Imaging	Avanto	Siemens	1.5	tesla	UO	UO:0000228	head	32	ep_b1000#7	96x96x72	millimeter	UO	UO:0000016	2.0x2.0x2.0	millimeter	UO	UO:0000016	3.11	second	UO	UO:0000010	0.0762	millisecond	UO	UO:0000028	ep_b1000#7	90	degree	UO	UO:0000185					sub-NDARAV894XWD_acq-64DIRECTIONSAP_dwi	NDARAV894XWD.tar.gz	Functional Connectomes Project International Neuroimaging Data-Sharing Initiative	doi:10.15387/CMI_HBN	http://dx.doi.org/10.15387/CMI_HBN	10.468628	male	left
NDARAV894XWD	Magnetic Resonance Imaging	Avanto	Siemens	1.5	tesla	UO	UO:0000228	head	32	ep_b1000t	96x96x72	millimeter	UO	UO:0000016	2.0x2.0x2.0	millimeter	UO	UO:0000016	3.11	second	UO	UO:0000010	0.0762	millisecond	UO	UO:0000028	ep_b1000t	90	degree	UO	UO:0000185					sub-NDARAV894XWD_acq-64DIRECTIONSAP_trace	NDARAV894XWD.tar.gz	Functional Connectomes Project International Neuroimaging Data-Sharing Initiative	doi:10.15387/CMI_HBN	http://dx.doi.org/10.15387/CMI_HBN	10.468628	male	left
NDARAV894XWD	Magnetic Resonance Imaging	Avanto	Siemens	1.5	tesla	UO	UO:0000228	head	32	ep_b0	96x96x72	millimeter	UO	UO:0000016	2x2x2	millimeter	UO	UO:0000016	3.11	second	UO	UO:0000010					ep_b0	90	degree	UO	UO:0000185					sub-NDARAV894XWD_dir-PA_epi	NDARAV894XWD.tar.gz	Functional Connectomes Project International Neuroimaging Data-Sharing Initiative	doi:10.15387/CMI_HBN	http://dx.doi.org/10.15387/CMI_HBN	10.468628	male	left
NDARAV894XWD	Magnetic Resonance Imaging	Avanto	Siemens	1.5	tesla	UO	UO:0000228	head	32	ep_b0	96x96x72	millimeter	UO	UO:0000016	2x2x2	millimeter	UO	UO:0000016	3.11	second	UO	UO:0000010					ep_b0	90	degree	UO	UO:0000185					sub-NDARAV894XWD_dir-AP_epi	NDARAV894XWD.tar.gz	Functional Connectomes Project International Neuroimaging Data-Sharing Initiative	doi:10.15387/CMI_HBN	http://dx.doi.org/10.15387/CMI_HBN	10.468628	male	left
NDARAV894XWD	Magnetic Resonance Imaging	Avanto	Siemens	1.5	tesla	UO	UO:0000228	head	32	fm2d2r	64x64x42	millimeter	UO	UO:0000016	3x3x3	millimeter	UO	UO:0000016	0.492	second	UO	UO:0000010	3.28-8.04	millisecond	UO	UO:0000028	fm2d2r	90	degree	UO	UO:0000185					sub-NDARAV894XWD_phasediff	NDARAV894XWD.tar.gz	Functional Connectomes Project International Neuroimaging Data-Sharing Initiative	doi:10.15387/CMI_HBN	http://dx.doi.org/10.15387/CMI_HBN	10.468628	male	left
NDARAV894XWD	Magnetic Resonance Imaging	Avanto	Siemens	1.5	tesla	UO	UO:0000228	head	32	fm2d2r	64x64x42	millimeter	UO	UO:0000016	3x3x3	millimeter	UO	UO:0000016	0.492	second	UO	UO:0000010	3.28-8.04	millisecond	UO	UO:0000028	fm2d2r	90	degree	UO	UO:0000185					sub-NDARAV894XWD_magnitude1	NDARAV894XWD.tar.gz	Functional Connectomes Project International Neuroimaging Data-Sharing Initiative	doi:10.15387/CMI_HBN	http://dx.doi.org/10.15387/CMI_HBN	10.468628	male	left
NDARAV945MCQ	Magnetic Resonance Imaging	Avanto	Siemens	1.5	tesla	UO	UO:0000228	head	32	tfl3d4_ns	176x256x256	millimeter	UO	UO:0000016	1.0x1.0x1.0	millimeter	UO	UO:0000016	2.73	second	UO	UO:0000010	1.64	millisecond	UO	UO:0000028	tfl3d4_ns	7	degree	UO	UO:0000185	1	second	UO	UO:0000010	sub-NDARAV945MCQ_T1w	NDARAV945MCQ.tar.gz	Functional Connectomes Project International Neuroimaging Data-Sharing Initiative	doi:10.15387/CMI_HBN	http://dx.doi.org/10.15387/CMI_HBN	16.080538	male	left
NDARAV945MCQ	Magnetic Resonance Imaging	Avanto	Siemens	1.5	tesla	UO	UO:0000228	head	32	tir2d1_16	448x512x24	millimeter	UO	UO:0000016	0.9x0.9x5.0	millimeter	UO	UO:0000016	9	second	UO	UO:0000010	0.089	millisecond	UO	UO:0000028	tir2d1_16	150	degree	UO	UO:0000185	2.5	second	UO	UO:0000010	sub-NDARAV945MCQ_FLAIR	NDARAV945MCQ.tar.gz	Functional Connectomes Project International Neuroimaging Data-Sharing Initiative	doi:10.15387/CMI_HBN	http://dx.doi.org/10.15387/CMI_HBN	16.080538	male	left
NDARAV945MCQ	Magnetic Resonance Imaging	Avanto	Siemens	1.5	tesla	UO	UO:0000228	head	32	fl3d1	176x256x256	millimeter	UO	UO:0000016	1x1x1	millimeter	UO	UO:0000016	0.03	second	UO	UO:0000010	11	millisecond	UO	UO:0000028	fl3d1	15	degree	UO	UO:0000185					sub-NDARAV945MCQ_MT-off_PD	NDARAV945MCQ.tar.gz	Functional Connectomes Project International Neuroimaging Data-Sharing Initiative	doi:10.15387/CMI_HBN	http://dx.doi.org/10.15387/CMI_HBN	16.080538	male	left
NDARAV945MCQ	Magnetic Resonance Imaging	Avanto	Siemens	1.5	tesla	UO	UO:0000228	head	32	fl3d1	176x256x256	millimeter	UO	UO:0000016	1x1x1	millimeter	UO	UO:0000016	0.03	second	UO	UO:0000010	11	millisecond	UO	UO:0000028	fl3d1	15	degree	UO	UO:0000185					sub-NDARAV945MCQ_MT-on_PD	NDARAV945MCQ.tar.gz	Functional Connectomes Project International Neuroimaging Data-Sharing Initiative	doi:10.15387/CMI_HBN	http://dx.doi.org/10.15387/CMI_HBN	16.080538	male	left
NDARAV945MCQ	Magnetic Resonance Imaging	Avanto	Siemens	1.5	tesla	UO	UO:0000228	head	32	epfid2d1	78x78x54	millimeter	UO	UO:0000016	2.5x2.5x2.5	millimeter	UO	UO:0000016	1.45	second	UO	UO:0000010	0.04	millisecond	UO	UO:0000028	epfid2d1	55	degree	UO	UO:0000185					sub-NDARAV945MCQ_task-resting_bold	NDARAV945MCQ.tar.gz	Functional Connectomes Project International Neuroimaging Data-Sharing Initiative	doi:10.15387/CMI_HBN	http://dx.doi.org/10.15387/CMI_HBN	16.080538	male	left
NDARAV945MCQ	Magnetic Resonance Imaging	Avanto	Siemens	1.5	tesla	UO	UO:0000228	head	32	ep_b1000#7	96x96x72	millimeter	UO	UO:0000016	2.0x2.0x2.0	millimeter	UO	UO:0000016	3.11	second	UO	UO:0000010	0.0762	millisecond	UO	UO:0000028	ep_b1000#7	90	degree	UO	UO:0000185					sub-NDARAV945MCQ_acq-64DIRECTIONSAP_dwi	NDARAV945MCQ.tar.gz	Functional Connectomes Project International Neuroimaging Data-Sharing Initiative	doi:10.15387/CMI_HBN	http://dx.doi.org/10.15387/CMI_HBN	16.080538	male	left
NDARAV945MCQ	Magnetic Resonance Imaging	Avanto	Siemens	1.5	tesla	UO	UO:0000228	head	32	ep_b1000t	96x96x72	millimeter	UO	UO:0000016	2.0x2.0x2.0	millimeter	UO	UO:0000016	3.11	second	UO	UO:0000010	0.0762	millisecond	UO	UO:0000028	ep_b1000t	90	degree	UO	UO:0000185					sub-NDARAV945MCQ_acq-64DIRECTIONSAP_trace	NDARAV945MCQ.tar.gz	Functional Connectomes Project International Neuroimaging Data-Sharing Initiative	doi:10.15387/CMI_HBN	http://dx.doi.org/10.15387/CMI_HBN	16.080538	male	left
NDARAV945MCQ	Magnetic Resonance Imaging	Avanto	Siemens	1.5	tesla	UO	UO:0000228	head	32	ep_b0	96x96x72	millimeter	UO	UO:0000016	2x2x2	millimeter	UO	UO:0000016	3.11	second	UO	UO:0000010					ep_b0	90	degree	UO	UO:0000185					sub-NDARAV945MCQ_dir-PA_epi	NDARAV945MCQ.tar.gz	Functional Connectomes Project International Neuroimaging Data-Sharing Initiative	doi:10.15387/CMI_HBN	http://dx.doi.org/10.15387/CMI_HBN	16.080538	male	left
NDARAV945MCQ	Magnetic Resonance Imaging	Avanto	Siemens	1.5	tesla	UO	UO:0000228	head	32	ep_b0	96x96x72	millimeter	UO	UO:0000016	2x2x2	millimeter	UO	UO:0000016	3.11	second	UO	UO:0000010					ep_b0	90	degree	UO	UO:0000185					sub-NDARAV945MCQ_dir-AP_epi	NDARAV945MCQ.tar.gz	Functional Connectomes Project International Neuroimaging Data-Sharing Initiative	doi:10.15387/CMI_HBN	http://dx.doi.org/10.15387/CMI_HBN	16.080538	male	left
NDARAV945MCQ	Magnetic Resonance Imaging	Avanto	Siemens	1.5	tesla	UO	UO:0000228	head	32	fm2d2r	64x64x42	millimeter	UO	UO:0000016	3x3x3	millimeter	UO	UO:0000016	0.492	second	UO	UO:0000010	3.28-8.04	millisecond	UO	UO:0000028	fm2d2r	90	degree	UO	UO:0000185					sub-NDARAV945MCQ_phasediff	NDARAV945MCQ.tar.gz	Functional Connectomes Project International Neuroimaging Data-Sharing Initiative	doi:10.15387/CMI_HBN	http://dx.doi.org/10.15387/CMI_HBN	16.080538	male	left
NDARAV945MCQ	Magnetic Resonance Imaging	Avanto	Siemens	1.5	tesla	UO	UO:0000228	head	32	fm2d2r	64x64x42	millimeter	UO	UO:0000016	3x3x3	millimeter	UO	UO:0000016	0.492	second	UO	UO:0000010	3.28-8.04	millisecond	UO	UO:0000028	fm2d2r	90	degree	UO	UO:0000185					sub-NDARAV945MCQ_magnitude1	NDARAV945MCQ.tar.gz	Functional Connectomes Project International Neuroimaging Data-Sharing Initiative	doi:10.15387/CMI_HBN	http://dx.doi.org/10.15387/CMI_HBN	16.080538	male	left
NDARAY238DFL	Magnetic Resonance Imaging	Avanto	Siemens	1.5	tesla	UO	UO:0000228	head	32	tfl3d4_ns	176x256x256	millimeter	UO	UO:0000016	1.0x1.0x1.0	millimeter	UO	UO:0000016	2.73	second	UO	UO:0000010	1.64	millisecond	UO	UO:0000028	tfl3d4_ns	7	degree	UO	UO:0000185	1	second	UO	UO:0000010	sub-NDARAY238DFL_T1w	NDARAY238DFL.tar.gz	Functional Connectomes Project International Neuroimaging Data-Sharing Initiative	doi:10.15387/CMI_HBN	http://dx.doi.org/10.15387/CMI_HBN	6.552817	male	left
NDARAY238DFL	Magnetic Resonance Imaging	Avanto	Siemens	1.5	tesla	UO	UO:0000228	head	32	tir2d1_16	448x512x24	millimeter	UO	UO:0000016	0.9x0.9x5.0	millimeter	UO	UO:0000016	9	second	UO	UO:0000010	0.089	millisecond	UO	UO:0000028	tir2d1_16	150	degree	UO	UO:0000185	2.5	second	UO	UO:0000010	sub-NDARAY238DFL_FLAIR	NDARAY238DFL.tar.gz	Functional Connectomes Project International Neuroimaging Data-Sharing Initiative	doi:10.15387/CMI_HBN	http://dx.doi.org/10.15387/CMI_HBN	6.552817	male	left
NDARAY238DFL	Magnetic Resonance Imaging	Avanto	Siemens	1.5	tesla	UO	UO:0000228	head	32	epfid2d1	78x78x54	millimeter	UO	UO:0000016	2.5x2.5x2.5	millimeter	UO	UO:0000016	1.45	second	UO	UO:0000010	0.04	millisecond	UO	UO:0000028	epfid2d1	55	degree	UO	UO:0000185					sub-NDARAY238DFL_task-resting_bold	NDARAY238DFL.tar.gz	Functional Connectomes Project International Neuroimaging Data-Sharing Initiative	doi:10.15387/CMI_HBN	http://dx.doi.org/10.15387/CMI_HBN	6.552817	male	left
NDARAY238DFL	Magnetic Resonance Imaging	Avanto	Siemens	1.5	tesla	UO	UO:0000228	head	32	fm2d2r	64x64x42	millimeter	UO	UO:0000016	3x3x3	millimeter	UO	UO:0000016	0.492	second	UO	UO:0000010	3.28-8.04	millisecond	UO	UO:0000028	fm2d2r	90	degree	UO	UO:0000185					sub-NDARAY238DFL_phasediff	NDARAY238DFL.tar.gz	Functional Connectomes Project International Neuroimaging Data-Sharing Initiative	doi:10.15387/CMI_HBN	http://dx.doi.org/10.15387/CMI_HBN	6.552817	male	left
NDARAY238DFL	Magnetic Resonance Imaging	Avanto	Siemens	1.5	tesla	UO	UO:0000228	head	32	fm2d2r	64x64x42	millimeter	UO	UO:0000016	3x3x3	millimeter	UO	UO:0000016	0.492	second	UO	UO:0000010	3.28-8.04	millisecond	UO	UO:0000028	fm2d2r	90	degree	UO	UO:0000185					sub-NDARAY238DFL_magnitude1	NDARAY238DFL.tar.gz	Functional Connectomes Project International Neuroimaging Data-Sharing Initiative	doi:10.15387/CMI_HBN	http://dx.doi.org/10.15387/CMI_HBN	6.552817	male	left
NDARBA507GCT	Magnetic Resonance Imaging	Avanto	Siemens	1.5	tesla	UO	UO:0000228	head	32	tfl3d4_ns	176x256x256	millimeter	UO	UO:0000016	1.0x1.0x1.0	millimeter	UO	UO:0000016	2.73	second	UO	UO:0000010	1.64	millisecond	UO	UO:0000028	tfl3d4_ns	7	degree	UO	UO:0000185	1	second	UO	UO:0000010	sub-NDARBA507GCT_T1w	NDARBA507GCT.tar.gz	Functional Connectomes Project International Neuroimaging Data-Sharing Initiative	doi:10.15387/CMI_HBN	http://dx.doi.org/10.15387/CMI_HBN	14.451973	female	left
NDARBA507GCT	Magnetic Resonance Imaging	Avanto	Siemens	1.5	tesla	UO	UO:0000228	head	32	tir2d1_16	448x512x24	millimeter	UO	UO:0000016	0.9x0.9x5.0	millimeter	UO	UO:0000016	9	second	UO	UO:0000010	0.089	millisecond	UO	UO:0000028	tir2d1_16	150	degree	UO	UO:0000185	2.5	second	UO	UO:0000010	sub-NDARBA507GCT_FLAIR	NDARBA507GCT.tar.gz	Functional Connectomes Project International Neuroimaging Data-Sharing Initiative	doi:10.15387/CMI_HBN	http://dx.doi.org/10.15387/CMI_HBN	14.451973	female	left
NDARBA507GCT	Magnetic Resonance Imaging	Avanto	Siemens	1.5	tesla	UO	UO:0000228	head	32	fl3d1	176x256x256	millimeter	UO	UO:0000016	1x1x1	millimeter	UO	UO:0000016	0.03	second	UO	UO:0000010	11	millisecond	UO	UO:0000028	fl3d1	15	degree	UO	UO:0000185					sub-NDARBA507GCT_MT-off_PD	NDARBA507GCT.tar.gz	Functional Connectomes Project International Neuroimaging Data-Sharing Initiative	doi:10.15387/CMI_HBN	http://dx.doi.org/10.15387/CMI_HBN	14.451973	female	left
NDARBA507GCT	Magnetic Resonance Imaging	Avanto	Siemens	1.5	tesla	UO	UO:0000228	head	32	fl3d1	176x256x256	millimeter	UO	UO:0000016	1x1x1	millimeter	UO	UO:0000016	0.03	second	UO	UO:0000010	11	millisecond	UO	UO:0000028	fl3d1	15	degree	UO	UO:0000185					sub-NDARBA507GCT_MT-on_PD	NDARBA507GCT.tar.gz	Functional Connectomes Project International Neuroimaging Data-Sharing Initiative	doi:10.15387/CMI_HBN	http://dx.doi.org/10.15387/CMI_HBN	14.451973	female	left
NDARBA507GCT	Magnetic Resonance Imaging	Avanto	Siemens	1.5	tesla	UO	UO:0000228	head	32	epfid2d1	78x78x54	millimeter	UO	UO:0000016	2.5x2.5x2.5	millimeter	UO	UO:0000016	1.45	second	UO	UO:0000010	0.04	millisecond	UO	UO:0000028	epfid2d1	55	degree	UO	UO:0000185					sub-NDARBA507GCT_task-resting_bold	NDARBA507GCT.tar.gz	Functional Connectomes Project International Neuroimaging Data-Sharing Initiative	doi:10.15387/CMI_HBN	http://dx.doi.org/10.15387/CMI_HBN	14.451973	female	left
NDARBA507GCT	Magnetic Resonance Imaging	Avanto	Siemens	1.5	tesla	UO	UO:0000228	head	32	ep_b1000#7	96x96x72	millimeter	UO	UO:0000016	2.0x2.0x2.0	millimeter	UO	UO:0000016	3.11	second	UO	UO:0000010	0.0762	millisecond	UO	UO:0000028	ep_b1000#7	90	degree	UO	UO:0000185					sub-NDARBA507GCT_acq-64DIRECTIONSAP_dwi	NDARBA507GCT.tar.gz	Functional Connectomes Project International Neuroimaging Data-Sharing Initiative	doi:10.15387/CMI_HBN	http://dx.doi.org/10.15387/CMI_HBN	14.451973	female	left
NDARBA507GCT	Magnetic Resonance Imaging	Avanto	Siemens	1.5	tesla	UO	UO:0000228	head	32	ep_b1000t	96x96x72	millimeter	UO	UO:0000016	2.0x2.0x2.0	millimeter	UO	UO:0000016	3.11	second	UO	UO:0000010	0.0762	millisecond	UO	UO:0000028	ep_b1000t	90	degree	UO	UO:0000185					sub-NDARBA507GCT_acq-64DIRECTIONSAP_trace	NDARBA507GCT.tar.gz	Functional Connectomes Project International Neuroimaging Data-Sharing Initiative	doi:10.15387/CMI_HBN	http://dx.doi.org/10.15387/CMI_HBN	14.451973	female	left
NDARBA507GCT	Magnetic Resonance Imaging	Avanto	Siemens	1.5	tesla	UO	UO:0000228	head	32	ep_b0	96x96x72	millimeter	UO	UO:0000016	2x2x2	millimeter	UO	UO:0000016	3.11	second	UO	UO:0000010					ep_b0	90	degree	UO	UO:0000185					sub-NDARBA507GCT_dir-PA_epi	NDARBA507GCT.tar.gz	Functional Connectomes Project International Neuroimaging Data-Sharing Initiative	doi:10.15387/CMI_HBN	http://dx.doi.org/10.15387/CMI_HBN	14.451973	female	left
NDARBA507GCT	Magnetic Resonance Imaging	Avanto	Siemens	1.5	tesla	UO	UO:0000228	head	32	ep_b0	96x96x72	millimeter	UO	UO:0000016	2x2x2	millimeter	UO	UO:0000016	3.11	second	UO	UO:0000010					ep_b0	90	degree	UO	UO:0000185					sub-NDARBA507GCT_dir-AP_epi	NDARBA507GCT.tar.gz	Functional Connectomes Project International Neuroimaging Data-Sharing Initiative	doi:10.15387/CMI_HBN	http://dx.doi.org/10.15387/CMI_HBN	14.451973	female	left
NDARBA507GCT	Magnetic Resonance Imaging	Avanto	Siemens	1.5	tesla	UO	UO:0000228	head	32	fm2d2r	64x64x42	millimeter	UO	UO:0000016	3x3x3	millimeter	UO	UO:0000016	0.492	second	UO	UO:0000010	3.28-8.04	millisecond	UO	UO:0000028	fm2d2r	90	degree	UO	UO:0000185					sub-NDARBA507GCT_phasediff	NDARBA507GCT.tar.gz	Functional Connectomes Project International Neuroimaging Data-Sharing Initiative	doi:10.15387/CMI_HBN	http://dx.doi.org/10.15387/CMI_HBN	14.451973	female	left
NDARBA507GCT	Magnetic Resonance Imaging	Avanto	Siemens	1.5	tesla	UO	UO:0000228	head	32	fm2d2r	64x64x42	millimeter	UO	UO:0000016	3x3x3	millimeter	UO	UO:0000016	0.492	second	UO	UO:0000010	3.28-8.04	millisecond	UO	UO:0000028	fm2d2r	90	degree	UO	UO:0000185					sub-NDARBA507GCT_magnitude1	NDARBA507GCT.tar.gz	Functional Connectomes Project International Neuroimaging Data-Sharing Initiative	doi:10.15387/CMI_HBN	http://dx.doi.org/10.15387/CMI_HBN	14.451973	female	left
NDARBA521RA8	Magnetic Resonance Imaging	Avanto	Siemens	1.5	tesla	UO	UO:0000228	head	32	tfl3d4_ns	176x256x256	millimeter	UO	UO:0000016	1.0x1.0x1.0	millimeter	UO	UO:0000016	2.73	second	UO	UO:0000010	1.64	millisecond	UO	UO:0000028	tfl3d4_ns	7	degree	UO	UO:0000185	1	second	UO	UO:0000010	sub-NDARBA521RA8_T1w	NDARBA521RA8.tar.gz	Functional Connectomes Project International Neuroimaging Data-Sharing Initiative	doi:10.15387/CMI_HBN	http://dx.doi.org/10.15387/CMI_HBN	8.905315	male	left
NDARBA521RA8	Magnetic Resonance Imaging	Avanto	Siemens	1.5	tesla	UO	UO:0000228	head	32	tir2d1_16	448x512x24	millimeter	UO	UO:0000016	0.9x0.9x5.0	millimeter	UO	UO:0000016	9	second	UO	UO:0000010	0.089	millisecond	UO	UO:0000028	tir2d1_16	150	degree	UO	UO:0000185	2.5	second	UO	UO:0000010	sub-NDARBA521RA8_FLAIR	NDARBA521RA8.tar.gz	Functional Connectomes Project International Neuroimaging Data-Sharing Initiative	doi:10.15387/CMI_HBN	http://dx.doi.org/10.15387/CMI_HBN	8.905315	male	left
NDARBA521RA8	Magnetic Resonance Imaging	Avanto	Siemens	1.5	tesla	UO	UO:0000228	head	32	fl3d1	176x256x256	millimeter	UO	UO:0000016	1x1x1	millimeter	UO	UO:0000016	0.03	second	UO	UO:0000010	11	millisecond	UO	UO:0000028	fl3d1	15	degree	UO	UO:0000185					sub-NDARBA521RA8_MT-off_PD	NDARBA521RA8.tar.gz	Functional Connectomes Project International Neuroimaging Data-Sharing Initiative	doi:10.15387/CMI_HBN	http://dx.doi.org/10.15387/CMI_HBN	8.905315	male	left
NDARBA521RA8	Magnetic Resonance Imaging	Avanto	Siemens	1.5	tesla	UO	UO:0000228	head	32	fl3d1	176x256x256	millimeter	UO	UO:0000016	1x1x1	millimeter	UO	UO:0000016	0.03	second	UO	UO:0000010	11	millisecond	UO	UO:0000028	fl3d1	15	degree	UO	UO:0000185					sub-NDARBA521RA8_MT-on_PD	NDARBA521RA8.tar.gz	Functional Connectomes Project International Neuroimaging Data-Sharing Initiative	doi:10.15387/CMI_HBN	http://dx.doi.org/10.15387/CMI_HBN	8.905315	male	left
NDARBA521RA8	Magnetic Resonance Imaging	Avanto	Siemens	1.5	tesla	UO	UO:0000228	head	32	epfid2d1	78x78x54	millimeter	UO	UO:0000016	2.5x2.5x2.5	millimeter	UO	UO:0000016	1.45	second	UO	UO:0000010	0.04	millisecond	UO	UO:0000028	epfid2d1	55	degree	UO	UO:0000185					sub-NDARBA521RA8_task-resting_bold	NDARBA521RA8.tar.gz	Functional Connectomes Project International Neuroimaging Data-Sharing Initiative	doi:10.15387/CMI_HBN	http://dx.doi.org/10.15387/CMI_HBN	8.905315	male	left
NDARBA521RA8	Magnetic Resonance Imaging	Avanto	Siemens	1.5	tesla	UO	UO:0000228	head	32	ep_b1000#7	96x96x72	millimeter	UO	UO:0000016	2.0x2.0x2.0	millimeter	UO	UO:0000016	3.11	second	UO	UO:0000010	0.0762	millisecond	UO	UO:0000028	ep_b1000#7	90	degree	UO	UO:0000185					sub-NDARBA521RA8_acq-64DIRECTIONSAP_dwi	NDARBA521RA8.tar.gz	Functional Connectomes Project International Neuroimaging Data-Sharing Initiative	doi:10.15387/CMI_HBN	http://dx.doi.org/10.15387/CMI_HBN	8.905315	male	left
NDARBA521RA8	Magnetic Resonance Imaging	Avanto	Siemens	1.5	tesla	UO	UO:0000228	head	32	ep_b1000t	96x96x72	millimeter	UO	UO:0000016	2.0x2.0x2.0	millimeter	UO	UO:0000016	3.11	second	UO	UO:0000010	0.0762	millisecond	UO	UO:0000028	ep_b1000t	90	degree	UO	UO:0000185					sub-NDARBA521RA8_acq-64DIRECTIONSAP_trace	NDARBA521RA8.tar.gz	Functional Connectomes Project International Neuroimaging Data-Sharing Initiative	doi:10.15387/CMI_HBN	http://dx.doi.org/10.15387/CMI_HBN	8.905315	male	left
NDARBA521RA8	Magnetic Resonance Imaging	Avanto	Siemens	1.5	tesla	UO	UO:0000228	head	32	ep_b0	96x96x72	millimeter	UO	UO:0000016	2x2x2	millimeter	UO	UO:0000016	3.11	second	UO	UO:0000010					ep_b0	90	degree	UO	UO:0000185					sub-NDARBA521RA8_dir-PA_epi	NDARBA521RA8.tar.gz	Functional Connectomes Project International Neuroimaging Data-Sharing Initiative	doi:10.15387/CMI_HBN	http://dx.doi.org/10.15387/CMI_HBN	8.905315	male	left
NDARBA521RA8	Magnetic Resonance Imaging	Avanto	Siemens	1.5	tesla	UO	UO:0000228	head	32	ep_b0	96x96x72	millimeter	UO	UO:0000016	2x2x2	millimeter	UO	UO:0000016	3.11	second	UO	UO:0000010					ep_b0	90	degree	UO	UO:0000185					sub-NDARBA521RA8_dir-AP_epi	NDARBA521RA8.tar.gz	Functional Connectomes Project International Neuroimaging Data-Sharing Initiative	doi:10.15387/CMI_HBN	http://dx.doi.org/10.15387/CMI_HBN	8.905315	male	left
NDARBA521RA8	Magnetic Resonance Imaging	Avanto	Siemens	1.5	tesla	UO	UO:0000228	head	32	fm2d2r	64x64x42	millimeter	UO	UO:0000016	3x3x3	millimeter	UO	UO:0000016	0.492	second	UO	UO:0000010	3.28-8.04	millisecond	UO	UO:0000028	fm2d2r	90	degree	UO	UO:0000185					sub-NDARBA521RA8_phasediff	NDARBA521RA8.tar.gz	Functional Connectomes Project International Neuroimaging Data-Sharing Initiative	doi:10.15387/CMI_HBN	http://dx.doi.org/10.15387/CMI_HBN	8.905315	male	left
NDARBA521RA8	Magnetic Resonance Imaging	Avanto	Siemens	1.5	tesla	UO	UO:0000228	head	32	fm2d2r	64x64x42	millimeter	UO	UO:0000016	3x3x3	millimeter	UO	UO:0000016	0.492	second	UO	UO:0000010	3.28-8.04	millisecond	UO	UO:0000028	fm2d2r	90	degree	UO	UO:0000185					sub-NDARBA521RA8_magnitude1	NDARBA521RA8.tar.gz	Functional Connectomes Project International Neuroimaging Data-Sharing Initiative	doi:10.15387/CMI_HBN	http://dx.doi.org/10.15387/CMI_HBN	8.905315	male	left
NDARBB854DRN	Magnetic Resonance Imaging	Avanto	Siemens	1.5	tesla	UO	UO:0000228	head	32	tfl3d4_ns	176x256x256	millimeter	UO	UO:0000016	1.0x1.0x1.0	millimeter	UO	UO:0000016	2.73	second	UO	UO:0000010	1.64	millisecond	UO	UO:0000028	tfl3d4_ns	7	degree	UO	UO:0000185	1	second	UO	UO:0000010	sub-NDARBB854DRN_T1w	NDARBB854DRN.tar.gz	Functional Connectomes Project International Neuroimaging Data-Sharing Initiative	doi:10.15387/CMI_HBN	http://dx.doi.org/10.15387/CMI_HBN	11.3906	male	left
NDARBB854DRN	Magnetic Resonance Imaging	Avanto	Siemens	1.5	tesla	UO	UO:0000228	head	32	tir2d1_16	448x512x24	millimeter	UO	UO:0000016	0.9x0.9x5.0	millimeter	UO	UO:0000016	9	second	UO	UO:0000010	0.089	millisecond	UO	UO:0000028	tir2d1_16	150	degree	UO	UO:0000185	2.5	second	UO	UO:0000010	sub-NDARBB854DRN_FLAIR	NDARBB854DRN.tar.gz	Functional Connectomes Project International Neuroimaging Data-Sharing Initiative	doi:10.15387/CMI_HBN	http://dx.doi.org/10.15387/CMI_HBN	11.3906	male	left
NDARBB854DRN	Magnetic Resonance Imaging	Avanto	Siemens	1.5	tesla	UO	UO:0000228	head	32	fl3d1	176x256x256	millimeter	UO	UO:0000016	1x1x1	millimeter	UO	UO:0000016	0.03	second	UO	UO:0000010	11	millisecond	UO	UO:0000028	fl3d1	15	degree	UO	UO:0000185					sub-NDARBB854DRN_MT-off_PD	NDARBB854DRN.tar.gz	Functional Connectomes Project International Neuroimaging Data-Sharing Initiative	doi:10.15387/CMI_HBN	http://dx.doi.org/10.15387/CMI_HBN	11.3906	male	left
NDARBB854DRN	Magnetic Resonance Imaging	Avanto	Siemens	1.5	tesla	UO	UO:0000228	head	32	fl3d1	176x256x256	millimeter	UO	UO:0000016	1x1x1	millimeter	UO	UO:0000016	0.03	second	UO	UO:0000010	11	millisecond	UO	UO:0000028	fl3d1	15	degree	UO	UO:0000185					sub-NDARBB854DRN_MT-on_PD	NDARBB854DRN.tar.gz	Functional Connectomes Project International Neuroimaging Data-Sharing Initiative	doi:10.15387/CMI_HBN	http://dx.doi.org/10.15387/CMI_HBN	11.3906	male	left
NDARBB854DRN	Magnetic Resonance Imaging	Avanto	Siemens	1.5	tesla	UO	UO:0000228	head	32	epfid2d1	78x78x54	millimeter	UO	UO:0000016	2.5x2.5x2.5	millimeter	UO	UO:0000016	1.45	second	UO	UO:0000010	0.04	millisecond	UO	UO:0000028	epfid2d1	55	degree	UO	UO:0000185					sub-NDARBB854DRN_task-resting_bold	NDARBB854DRN.tar.gz	Functional Connectomes Project International Neuroimaging Data-Sharing Initiative	doi:10.15387/CMI_HBN	http://dx.doi.org/10.15387/CMI_HBN	11.3906	male	left
NDARBB854DRN	Magnetic Resonance Imaging	Avanto	Siemens	1.5	tesla	UO	UO:0000228	head	32	ep_b1000#7	96x96x72	millimeter	UO	UO:0000016	2.0x2.0x2.0	millimeter	UO	UO:0000016	3.11	second	UO	UO:0000010	0.0762	millisecond	UO	UO:0000028	ep_b1000#7	90	degree	UO	UO:0000185					sub-NDARBB854DRN_acq-64DIRECTIONSAP_dwi	NDARBB854DRN.tar.gz	Functional Connectomes Project International Neuroimaging Data-Sharing Initiative	doi:10.15387/CMI_HBN	http://dx.doi.org/10.15387/CMI_HBN	11.3906	male	left
NDARBB854DRN	Magnetic Resonance Imaging	Avanto	Siemens	1.5	tesla	UO	UO:0000228	head	32	ep_b1000t	96x96x72	millimeter	UO	UO:0000016	2.0x2.0x2.0	millimeter	UO	UO:0000016	3.11	second	UO	UO:0000010	0.0762	millisecond	UO	UO:0000028	ep_b1000t	90	degree	UO	UO:0000185					sub-NDARBB854DRN_acq-64DIRECTIONSAP_trace	NDARBB854DRN.tar.gz	Functional Connectomes Project International Neuroimaging Data-Sharing Initiative	doi:10.15387/CMI_HBN	http://dx.doi.org/10.15387/CMI_HBN	11.3906	male	left
NDARBB854DRN	Magnetic Resonance Imaging	Avanto	Siemens	1.5	tesla	UO	UO:0000228	head	32	ep_b0	96x96x72	millimeter	UO	UO:0000016	2x2x2	millimeter	UO	UO:0000016	3.11	second	UO	UO:0000010					ep_b0	90	degree	UO	UO:0000185					sub-NDARBB854DRN_dir-PA_epi	NDARBB854DRN.tar.gz	Functional Connectomes Project International Neuroimaging Data-Sharing Initiative	doi:10.15387/CMI_HBN	http://dx.doi.org/10.15387/CMI_HBN	11.3906	male	left
NDARBB854DRN	Magnetic Resonance Imaging	Avanto	Siemens	1.5	tesla	UO	UO:0000228	head	32	ep_b0	96x96x72	millimeter	UO	UO:0000016	2x2x2	millimeter	UO	UO:0000016	3.11	second	UO	UO:0000010					ep_b0	90	degree	UO	UO:0000185					sub-NDARBB854DRN_dir-AP_epi	NDARBB854DRN.tar.gz	Functional Connectomes Project International Neuroimaging Data-Sharing Initiative	doi:10.15387/CMI_HBN	http://dx.doi.org/10.15387/CMI_HBN	11.3906	male	left
NDARBC580HR5	Magnetic Resonance Imaging	Avanto	Siemens	1.5	tesla	UO	UO:0000228	head	32	tfl3d4_ns	176x256x256	millimeter	UO	UO:0000016	1.0x1.0x1.0	millimeter	UO	UO:0000016	2.73	second	UO	UO:0000010	1.64	millisecond	UO	UO:0000028	tfl3d4_ns	7	degree	UO	UO:0000185	1	second	UO	UO:0000010	sub-NDARBC580HR5_T1w	NDARBC580HR5.tar.gz	Functional Connectomes Project International Neuroimaging Data-Sharing Initiative	doi:10.15387/CMI_HBN	http://dx.doi.org/10.15387/CMI_HBN	12.176477	male	left
NDARBC580HR5	Magnetic Resonance Imaging	Avanto	Siemens	1.5	tesla	UO	UO:0000228	head	32	tir2d1_16	448x512x24	millimeter	UO	UO:0000016	0.9x0.9x5.0	millimeter	UO	UO:0000016	9	second	UO	UO:0000010	0.089	millisecond	UO	UO:0000028	tir2d1_16	150	degree	UO	UO:0000185	2.5	second	UO	UO:0000010	sub-NDARBC580HR5_FLAIR	NDARBC580HR5.tar.gz	Functional Connectomes Project International Neuroimaging Data-Sharing Initiative	doi:10.15387/CMI_HBN	http://dx.doi.org/10.15387/CMI_HBN	12.176477	male	left
NDARBC580HR5	Magnetic Resonance Imaging	Avanto	Siemens	1.5	tesla	UO	UO:0000228	head	32	epfid2d1	78x78x54	millimeter	UO	UO:0000016	2.5x2.5x2.5	millimeter	UO	UO:0000016	1.45	second	UO	UO:0000010	0.04	millisecond	UO	UO:0000028	epfid2d1	55	degree	UO	UO:0000185					sub-NDARBC580HR5_task-resting_bold	NDARBC580HR5.tar.gz	Functional Connectomes Project International Neuroimaging Data-Sharing Initiative	doi:10.15387/CMI_HBN	http://dx.doi.org/10.15387/CMI_HBN	12.176477	male	left
NDARBC580HR5	Magnetic Resonance Imaging	Avanto	Siemens	1.5	tesla	UO	UO:0000228	head	32	fm2d2r	64x64x42	millimeter	UO	UO:0000016	3x3x3	millimeter	UO	UO:0000016	0.492	second	UO	UO:0000010	3.28-8.04	millisecond	UO	UO:0000028	fm2d2r	90	degree	UO	UO:0000185					sub-NDARBC580HR5_phasediff	NDARBC580HR5.tar.gz	Functional Connectomes Project International Neuroimaging Data-Sharing Initiative	doi:10.15387/CMI_HBN	http://dx.doi.org/10.15387/CMI_HBN	12.176477	male	left
NDARBC580HR5	Magnetic Resonance Imaging	Avanto	Siemens	1.5	tesla	UO	UO:0000228	head	32	fm2d2r	64x64x42	millimeter	UO	UO:0000016	3x3x3	millimeter	UO	UO:0000016	0.492	second	UO	UO:0000010	3.28-8.04	millisecond	UO	UO:0000028	fm2d2r	90	degree	UO	UO:0000185					sub-NDARBC580HR5_magnitude1	NDARBC580HR5.tar.gz	Functional Connectomes Project International Neuroimaging Data-Sharing Initiative	doi:10.15387/CMI_HBN	http://dx.doi.org/10.15387/CMI_HBN	12.176477	male	left
NDARBG702FED	Magnetic Resonance Imaging	Avanto	Siemens	1.5	tesla	UO	UO:0000228	head	32	tfl3d4_ns	176x256x256	millimeter	UO	UO:0000016	1.0x1.0x1.0	millimeter	UO	UO:0000016	2.73	second	UO	UO:0000010	1.64	millisecond	UO	UO:0000028	tfl3d4_ns	7	degree	UO	UO:0000185	1	second	UO	UO:0000010	sub-NDARBG702FED_T1w	NDARBG702FED.tar.gz	Functional Connectomes Project International Neuroimaging Data-Sharing Initiative	doi:10.15387/CMI_HBN	http://dx.doi.org/10.15387/CMI_HBN	7.557608	male	left
NDARBG702FED	Magnetic Resonance Imaging	Avanto	Siemens	1.5	tesla	UO	UO:0000228	head	32	tir2d1_16	448x512x24	millimeter	UO	UO:0000016	0.9x0.9x5.0	millimeter	UO	UO:0000016	9	second	UO	UO:0000010	0.089	millisecond	UO	UO:0000028	tir2d1_16	150	degree	UO	UO:0000185	2.5	second	UO	UO:0000010	sub-NDARBG702FED_FLAIR	NDARBG702FED.tar.gz	Functional Connectomes Project International Neuroimaging Data-Sharing Initiative	doi:10.15387/CMI_HBN	http://dx.doi.org/10.15387/CMI_HBN	7.557608	male	left
NDARBG702FED	Magnetic Resonance Imaging	Avanto	Siemens	1.5	tesla	UO	UO:0000228	head	32	fl3d1	176x256x256	millimeter	UO	UO:0000016	1x1x1	millimeter	UO	UO:0000016	0.03	second	UO	UO:0000010	11	millisecond	UO	UO:0000028	fl3d1	15	degree	UO	UO:0000185					sub-NDARBG702FED_MT-off_PD	NDARBG702FED.tar.gz	Functional Connectomes Project International Neuroimaging Data-Sharing Initiative	doi:10.15387/CMI_HBN	http://dx.doi.org/10.15387/CMI_HBN	7.557608	male	left
NDARBG702FED	Magnetic Resonance Imaging	Avanto	Siemens	1.5	tesla	UO	UO:0000228	head	32	fl3d1	176x256x256	millimeter	UO	UO:0000016	1x1x1	millimeter	UO	UO:0000016	0.03	second	UO	UO:0000010	11	millisecond	UO	UO:0000028	fl3d1	15	degree	UO	UO:0000185					sub-NDARBG702FED_MT-on_PD	NDARBG702FED.tar.gz	Functional Connectomes Project International Neuroimaging Data-Sharing Initiative	doi:10.15387/CMI_HBN	http://dx.doi.org/10.15387/CMI_HBN	7.557608	male	left
NDARBG702FED	Magnetic Resonance Imaging	Avanto	Siemens	1.5	tesla	UO	UO:0000228	head	32	epfid2d1	78x78x54	millimeter	UO	UO:0000016	2.5x2.5x2.5	millimeter	UO	UO:0000016	1.45	second	UO	UO:0000010	0.04	millisecond	UO	UO:0000028	epfid2d1	55	degree	UO	UO:0000185					sub-NDARBG702FED_task-resting_bold	NDARBG702FED.tar.gz	Functional Connectomes Project International Neuroimaging Data-Sharing Initiative	doi:10.15387/CMI_HBN	http://dx.doi.org/10.15387/CMI_HBN	7.557608	male	left
NDARBG702FED	Magnetic Resonance Imaging	Avanto	Siemens	1.5	tesla	UO	UO:0000228	head	32	ep_b1000#7	96x96x72	millimeter	UO	UO:0000016	2.0x2.0x2.0	millimeter	UO	UO:0000016	3.11	second	UO	UO:0000010	0.0762	millisecond	UO	UO:0000028	ep_b1000#7	90	degree	UO	UO:0000185					sub-NDARBG702FED_acq-64DIRECTIONSAP_dwi	NDARBG702FED.tar.gz	Functional Connectomes Project International Neuroimaging Data-Sharing Initiative	doi:10.15387/CMI_HBN	http://dx.doi.org/10.15387/CMI_HBN	7.557608	male	left
NDARBG702FED	Magnetic Resonance Imaging	Avanto	Siemens	1.5	tesla	UO	UO:0000228	head	32	ep_b1000t	96x96x72	millimeter	UO	UO:0000016	2.0x2.0x2.0	millimeter	UO	UO:0000016	3.11	second	UO	UO:0000010	0.0762	millisecond	UO	UO:0000028	ep_b1000t	90	degree	UO	UO:0000185					sub-NDARBG702FED_acq-64DIRECTIONSAP_trace	NDARBG702FED.tar.gz	Functional Connectomes Project International Neuroimaging Data-Sharing Initiative	doi:10.15387/CMI_HBN	http://dx.doi.org/10.15387/CMI_HBN	7.557608	male	left
NDARBG702FED	Magnetic Resonance Imaging	Avanto	Siemens	1.5	tesla	UO	UO:0000228	head	32	ep_b0	96x96x72	millimeter	UO	UO:0000016	2x2x2	millimeter	UO	UO:0000016	3.11	second	UO	UO:0000010					ep_b0	90	degree	UO	UO:0000185					sub-NDARBG702FED_dir-PA_epi	NDARBG702FED.tar.gz	Functional Connectomes Project International Neuroimaging Data-Sharing Initiative	doi:10.15387/CMI_HBN	http://dx.doi.org/10.15387/CMI_HBN	7.557608	male	left
NDARBG702FED	Magnetic Resonance Imaging	Avanto	Siemens	1.5	tesla	UO	UO:0000228	head	32	ep_b0	96x96x72	millimeter	UO	UO:0000016	2x2x2	millimeter	UO	UO:0000016	3.11	second	UO	UO:0000010					ep_b0	90	degree	UO	UO:0000185					sub-NDARBG702FED_dir-AP_epi	NDARBG702FED.tar.gz	Functional Connectomes Project International Neuroimaging Data-Sharing Initiative	doi:10.15387/CMI_HBN	http://dx.doi.org/10.15387/CMI_HBN	7.557608	male	left
NDARBG702FED	Magnetic Resonance Imaging	Avanto	Siemens	1.5	tesla	UO	UO:0000228	head	32	fm2d2r	64x64x42	millimeter	UO	UO:0000016	3x3x3	millimeter	UO	UO:0000016	0.492	second	UO	UO:0000010	3.28-8.04	millisecond	UO	UO:0000028	fm2d2r	90	degree	UO	UO:0000185					sub-NDARBG702FED_phasediff	NDARBG702FED.tar.gz	Functional Connectomes Project International Neuroimaging Data-Sharing Initiative	doi:10.15387/CMI_HBN	http://dx.doi.org/10.15387/CMI_HBN	7.557608	male	left
NDARBG702FED	Magnetic Resonance Imaging	Avanto	Siemens	1.5	tesla	UO	UO:0000228	head	32	fm2d2r	64x64x42	millimeter	UO	UO:0000016	3x3x3	millimeter	UO	UO:0000016	0.492	second	UO	UO:0000010	3.28-8.04	millisecond	UO	UO:0000028	fm2d2r	90	degree	UO	UO:0000185					sub-NDARBG702FED_magnitude1	NDARBG702FED.tar.gz	Functional Connectomes Project International Neuroimaging Data-Sharing Initiative	doi:10.15387/CMI_HBN	http://dx.doi.org/10.15387/CMI_HBN	7.557608	male	left
NDARBK669XJQ	Magnetic Resonance Imaging	Avanto	Siemens	1.5	tesla	UO	UO:0000228	head	32	tfl3d4_ns	176x256x256	millimeter	UO	UO:0000016	1.0x1.0x1.0	millimeter	UO	UO:0000016	2.73	second	UO	UO:0000010	1.64	millisecond	UO	UO:0000028	tfl3d4_ns	7	degree	UO	UO:0000185	1	second	UO	UO:0000010	sub-NDARBK669XJQ_T1w	NDARBK669XJQ.tar.gz	Functional Connectomes Project International Neuroimaging Data-Sharing Initiative	doi:10.15387/CMI_HBN	http://dx.doi.org/10.15387/CMI_HBN	16.595938	female	left
NDARBK669XJQ	Magnetic Resonance Imaging	Avanto	Siemens	1.5	tesla	UO	UO:0000228	head	32	tir2d1_16	448x512x24	millimeter	UO	UO:0000016	0.9x0.9x5.0	millimeter	UO	UO:0000016	9	second	UO	UO:0000010	0.089	millisecond	UO	UO:0000028	tir2d1_16	150	degree	UO	UO:0000185	2.5	second	UO	UO:0000010	sub-NDARBK669XJQ_FLAIR	NDARBK669XJQ.tar.gz	Functional Connectomes Project International Neuroimaging Data-Sharing Initiative	doi:10.15387/CMI_HBN	http://dx.doi.org/10.15387/CMI_HBN	16.595938	female	left
NDARBK669XJQ	Magnetic Resonance Imaging	Avanto	Siemens	1.5	tesla	UO	UO:0000228	head	32	fl3d1	176x256x256	millimeter	UO	UO:0000016	1x1x1	millimeter	UO	UO:0000016	0.03	second	UO	UO:0000010	11	millisecond	UO	UO:0000028	fl3d1	15	degree	UO	UO:0000185					sub-NDARBK669XJQ_MT-off_PD	NDARBK669XJQ.tar.gz	Functional Connectomes Project International Neuroimaging Data-Sharing Initiative	doi:10.15387/CMI_HBN	http://dx.doi.org/10.15387/CMI_HBN	16.595938	female	left
NDARBK669XJQ	Magnetic Resonance Imaging	Avanto	Siemens	1.5	tesla	UO	UO:0000228	head	32	fl3d1	176x256x256	millimeter	UO	UO:0000016	1x1x1	millimeter	UO	UO:0000016	0.03	second	UO	UO:0000010	11	millisecond	UO	UO:0000028	fl3d1	15	degree	UO	UO:0000185					sub-NDARBK669XJQ_MT-on_PD	NDARBK669XJQ.tar.gz	Functional Connectomes Project International Neuroimaging Data-Sharing Initiative	doi:10.15387/CMI_HBN	http://dx.doi.org/10.15387/CMI_HBN	16.595938	female	left
NDARBK669XJQ	Magnetic Resonance Imaging	Avanto	Siemens	1.5	tesla	UO	UO:0000228	head	32	epfid2d1	78x78x54	millimeter	UO	UO:0000016	2.5x2.5x2.5	millimeter	UO	UO:0000016	1.45	second	UO	UO:0000010	0.04	millisecond	UO	UO:0000028	epfid2d1	55	degree	UO	UO:0000185					sub-NDARBK669XJQ_task-resting_bold	NDARBK669XJQ.tar.gz	Functional Connectomes Project International Neuroimaging Data-Sharing Initiative	doi:10.15387/CMI_HBN	http://dx.doi.org/10.15387/CMI_HBN	16.595938	female	left
NDARBK669XJQ	Magnetic Resonance Imaging	Avanto	Siemens	1.5	tesla	UO	UO:0000228	head	32	ep_b1000#7	96x96x72	millimeter	UO	UO:0000016	2.0x2.0x2.0	millimeter	UO	UO:0000016	3.11	second	UO	UO:0000010	0.0762	millisecond	UO	UO:0000028	ep_b1000#7	90	degree	UO	UO:0000185					sub-NDARBK669XJQ_acq-64DIRECTIONSAP_dwi	NDARBK669XJQ.tar.gz	Functional Connectomes Project International Neuroimaging Data-Sharing Initiative	doi:10.15387/CMI_HBN	http://dx.doi.org/10.15387/CMI_HBN	16.595938	female	left
NDARBK669XJQ	Magnetic Resonance Imaging	Avanto	Siemens	1.5	tesla	UO	UO:0000228	head	32	ep_b1000t	96x96x72	millimeter	UO	UO:0000016	2.0x2.0x2.0	millimeter	UO	UO:0000016	3.11	second	UO	UO:0000010	0.0762	millisecond	UO	UO:0000028	ep_b1000t	90	degree	UO	UO:0000185					sub-NDARBK669XJQ_acq-64DIRECTIONSAP_trace	NDARBK669XJQ.tar.gz	Functional Connectomes Project International Neuroimaging Data-Sharing Initiative	doi:10.15387/CMI_HBN	http://dx.doi.org/10.15387/CMI_HBN	16.595938	female	left
NDARBK669XJQ	Magnetic Resonance Imaging	Avanto	Siemens	1.5	tesla	UO	UO:0000228	head	32	ep_b0	96x96x72	millimeter	UO	UO:0000016	2x2x2	millimeter	UO	UO:0000016	3.11	second	UO	UO:0000010					ep_b0	90	degree	UO	UO:0000185					sub-NDARBK669XJQ_dir-PA_epi	NDARBK669XJQ.tar.gz	Functional Connectomes Project International Neuroimaging Data-Sharing Initiative	doi:10.15387/CMI_HBN	http://dx.doi.org/10.15387/CMI_HBN	16.595938	female	left
NDARBK669XJQ	Magnetic Resonance Imaging	Avanto	Siemens	1.5	tesla	UO	UO:0000228	head	32	ep_b0	96x96x72	millimeter	UO	UO:0000016	2x2x2	millimeter	UO	UO:0000016	3.11	second	UO	UO:0000010					ep_b0	90	degree	UO	UO:0000185					sub-NDARBK669XJQ_dir-AP_epi	NDARBK669XJQ.tar.gz	Functional Connectomes Project International Neuroimaging Data-Sharing Initiative	doi:10.15387/CMI_HBN	http://dx.doi.org/10.15387/CMI_HBN	16.595938	female	left
NDARBK669XJQ	Magnetic Resonance Imaging	Avanto	Siemens	1.5	tesla	UO	UO:0000228	head	32	fm2d2r	64x64x42	millimeter	UO	UO:0000016	3x3x3	millimeter	UO	UO:0000016	0.492	second	UO	UO:0000010	3.28-8.04	millisecond	UO	UO:0000028	fm2d2r	90	degree	UO	UO:0000185					sub-NDARBK669XJQ_phasediff	NDARBK669XJQ.tar.gz	Functional Connectomes Project International Neuroimaging Data-Sharing Initiative	doi:10.15387/CMI_HBN	http://dx.doi.org/10.15387/CMI_HBN	16.595938	female	left
NDARBK669XJQ	Magnetic Resonance Imaging	Avanto	Siemens	1.5	tesla	UO	UO:0000228	head	32	fm2d2r	64x64x42	millimeter	UO	UO:0000016	3x3x3	millimeter	UO	UO:0000016	0.492	second	UO	UO:0000010	3.28-8.04	millisecond	UO	UO:0000028	fm2d2r	90	degree	UO	UO:0000185					sub-NDARBK669XJQ_magnitude1	NDARBK669XJQ.tar.gz	Functional Connectomes Project International Neuroimaging Data-Sharing Initiative	doi:10.15387/CMI_HBN	http://dx.doi.org/10.15387/CMI_HBN	16.595938	female	left
NDARBM213BEA	Magnetic Resonance Imaging	Avanto	Siemens	1.5	tesla	UO	UO:0000228	head	32	tfl3d4_ns	176x256x256	millimeter	UO	UO:0000016	1.0x1.0x1.0	millimeter	UO	UO:0000016	2.73	second	UO	UO:0000010	1.64	millisecond	UO	UO:0000028	tfl3d4_ns	7	degree	UO	UO:0000185	1	second	UO	UO:0000010	sub-NDARBM213BEA_T1w	NDARBM213BEA.tar.gz	Functional Connectomes Project International Neuroimaging Data-Sharing Initiative	doi:10.15387/CMI_HBN	http://dx.doi.org/10.15387/CMI_HBN	12.03947	female	left
NDARBM213BEA	Magnetic Resonance Imaging	Avanto	Siemens	1.5	tesla	UO	UO:0000228	head	32	tir2d1_16	448x512x24	millimeter	UO	UO:0000016	0.9x0.9x5.0	millimeter	UO	UO:0000016	9	second	UO	UO:0000010	0.089	millisecond	UO	UO:0000028	tir2d1_16	150	degree	UO	UO:0000185	2.5	second	UO	UO:0000010	sub-NDARBM213BEA_FLAIR	NDARBM213BEA.tar.gz	Functional Connectomes Project International Neuroimaging Data-Sharing Initiative	doi:10.15387/CMI_HBN	http://dx.doi.org/10.15387/CMI_HBN	12.03947	female	left
NDARBM213BEA	Magnetic Resonance Imaging	Avanto	Siemens	1.5	tesla	UO	UO:0000228	head	32	fl3d1	176x256x256	millimeter	UO	UO:0000016	1x1x1	millimeter	UO	UO:0000016	0.03	second	UO	UO:0000010	11	millisecond	UO	UO:0000028	fl3d1	15	degree	UO	UO:0000185					sub-NDARBM213BEA_MT-off_PD	NDARBM213BEA.tar.gz	Functional Connectomes Project International Neuroimaging Data-Sharing Initiative	doi:10.15387/CMI_HBN	http://dx.doi.org/10.15387/CMI_HBN	12.03947	female	left
NDARBM213BEA	Magnetic Resonance Imaging	Avanto	Siemens	1.5	tesla	UO	UO:0000228	head	32	fl3d1	176x256x256	millimeter	UO	UO:0000016	1x1x1	millimeter	UO	UO:0000016	0.03	second	UO	UO:0000010	11	millisecond	UO	UO:0000028	fl3d1	15	degree	UO	UO:0000185					sub-NDARBM213BEA_MT-on_PD	NDARBM213BEA.tar.gz	Functional Connectomes Project International Neuroimaging Data-Sharing Initiative	doi:10.15387/CMI_HBN	http://dx.doi.org/10.15387/CMI_HBN	12.03947	female	left
NDARBM213BEA	Magnetic Resonance Imaging	Avanto	Siemens	1.5	tesla	UO	UO:0000228	head	32	epfid2d1	78x78x54	millimeter	UO	UO:0000016	2.5x2.5x2.5	millimeter	UO	UO:0000016	1.45	second	UO	UO:0000010	0.04	millisecond	UO	UO:0000028	epfid2d1	55	degree	UO	UO:0000185					sub-NDARBM213BEA_task-resting_bold	NDARBM213BEA.tar.gz	Functional Connectomes Project International Neuroimaging Data-Sharing Initiative	doi:10.15387/CMI_HBN	http://dx.doi.org/10.15387/CMI_HBN	12.03947	female	left
NDARBM213BEA	Magnetic Resonance Imaging	Avanto	Siemens	1.5	tesla	UO	UO:0000228	head	32	ep_b1000#7	96x96x72	millimeter	UO	UO:0000016	2.0x2.0x2.0	millimeter	UO	UO:0000016	3.11	second	UO	UO:0000010	0.0762	millisecond	UO	UO:0000028	ep_b1000#7	90	degree	UO	UO:0000185					sub-NDARBM213BEA_acq-64DIRECTIONSAP_dwi	NDARBM213BEA.tar.gz	Functional Connectomes Project International Neuroimaging Data-Sharing Initiative	doi:10.15387/CMI_HBN	http://dx.doi.org/10.15387/CMI_HBN	12.03947	female	left
NDARBM213BEA	Magnetic Resonance Imaging	Avanto	Siemens	1.5	tesla	UO	UO:0000228	head	32	ep_b1000t	96x96x72	millimeter	UO	UO:0000016	2.0x2.0x2.0	millimeter	UO	UO:0000016	3.11	second	UO	UO:0000010	0.0762	millisecond	UO	UO:0000028	ep_b1000t	90	degree	UO	UO:0000185					sub-NDARBM213BEA_acq-64DIRECTIONSAP_trace	NDARBM213BEA.tar.gz	Functional Connectomes Project International Neuroimaging Data-Sharing Initiative	doi:10.15387/CMI_HBN	http://dx.doi.org/10.15387/CMI_HBN	12.03947	female	left
NDARBM213BEA	Magnetic Resonance Imaging	Avanto	Siemens	1.5	tesla	UO	UO:0000228	head	32	ep_b0	96x96x72	millimeter	UO	UO:0000016	2x2x2	millimeter	UO	UO:0000016	3.11	second	UO	UO:0000010					ep_b0	90	degree	UO	UO:0000185					sub-NDARBM213BEA_dir-PA_epi	NDARBM213BEA.tar.gz	Functional Connectomes Project International Neuroimaging Data-Sharing Initiative	doi:10.15387/CMI_HBN	http://dx.doi.org/10.15387/CMI_HBN	12.03947	female	left
NDARBM213BEA	Magnetic Resonance Imaging	Avanto	Siemens	1.5	tesla	UO	UO:0000228	head	32	ep_b0	96x96x72	millimeter	UO	UO:0000016	2x2x2	millimeter	UO	UO:0000016	3.11	second	UO	UO:0000010					ep_b0	90	degree	UO	UO:0000185					sub-NDARBM213BEA_dir-AP_epi	NDARBM213BEA.tar.gz	Functional Connectomes Project International Neuroimaging Data-Sharing Initiative	doi:10.15387/CMI_HBN	http://dx.doi.org/10.15387/CMI_HBN	12.03947	female	left
NDARBM213BEA	Magnetic Resonance Imaging	Avanto	Siemens	1.5	tesla	UO	UO:0000228	head	32	fm2d2r	64x64x42	millimeter	UO	UO:0000016	3x3x3	millimeter	UO	UO:0000016	0.492	second	UO	UO:0000010	3.28-8.04	millisecond	UO	UO:0000028	fm2d2r	90	degree	UO	UO:0000185					sub-NDARBM213BEA_phasediff	NDARBM213BEA.tar.gz	Functional Connectomes Project International Neuroimaging Data-Sharing Initiative	doi:10.15387/CMI_HBN	http://dx.doi.org/10.15387/CMI_HBN	12.03947	female	left
NDARBM213BEA	Magnetic Resonance Imaging	Avanto	Siemens	1.5	tesla	UO	UO:0000228	head	32	fm2d2r	64x64x42	millimeter	UO	UO:0000016	3x3x3	millimeter	UO	UO:0000016	0.492	second	UO	UO:0000010	3.28-8.04	millisecond	UO	UO:0000028	fm2d2r	90	degree	UO	UO:0000185					sub-NDARBM213BEA_magnitude1	NDARBM213BEA.tar.gz	Functional Connectomes Project International Neuroimaging Data-Sharing Initiative	doi:10.15387/CMI_HBN	http://dx.doi.org/10.15387/CMI_HBN	12.03947	female	left
NDARBN100LCD	Magnetic Resonance Imaging	Avanto	Siemens	1.5	tesla	UO	UO:0000228	head	32	tfl3d4_ns	176x256x256	millimeter	UO	UO:0000016	1.0x1.0x1.0	millimeter	UO	UO:0000016	2.73	second	UO	UO:0000010	1.64	millisecond	UO	UO:0000028	tfl3d4_ns	7	degree	UO	UO:0000185	1	second	UO	UO:0000010	sub-NDARBN100LCD_T1w	NDARBN100LCD.tar.gz	Functional Connectomes Project International Neuroimaging Data-Sharing Initiative	doi:10.15387/CMI_HBN	http://dx.doi.org/10.15387/CMI_HBN	6.088067	female	left
NDARBN100LCD	Magnetic Resonance Imaging	Avanto	Siemens	1.5	tesla	UO	UO:0000228	head	32	tir2d1_16	448x512x24	millimeter	UO	UO:0000016	0.9x0.9x5.0	millimeter	UO	UO:0000016	9	second	UO	UO:0000010	0.089	millisecond	UO	UO:0000028	tir2d1_16	150	degree	UO	UO:0000185	2.5	second	UO	UO:0000010	sub-NDARBN100LCD_FLAIR	NDARBN100LCD.tar.gz	Functional Connectomes Project International Neuroimaging Data-Sharing Initiative	doi:10.15387/CMI_HBN	http://dx.doi.org/10.15387/CMI_HBN	6.088067	female	left
NDARBN100LCD	Magnetic Resonance Imaging	Avanto	Siemens	1.5	tesla	UO	UO:0000228	head	32	epfid2d1	78x78x54	millimeter	UO	UO:0000016	2.5x2.5x2.5	millimeter	UO	UO:0000016	1.45	second	UO	UO:0000010	0.04	millisecond	UO	UO:0000028	epfid2d1	55	degree	UO	UO:0000185					sub-NDARBN100LCD_task-resting_bold	NDARBN100LCD.tar.gz	Functional Connectomes Project International Neuroimaging Data-Sharing Initiative	doi:10.15387/CMI_HBN	http://dx.doi.org/10.15387/CMI_HBN	6.088067	female	left
NDARBN100LCD	Magnetic Resonance Imaging	Avanto	Siemens	1.5	tesla	UO	UO:0000228	head	32	ep_b1000#7	96x96x72	millimeter	UO	UO:0000016	2.0x2.0x2.0	millimeter	UO	UO:0000016	3.11	second	UO	UO:0000010	0.0762	millisecond	UO	UO:0000028	ep_b1000#7	90	degree	UO	UO:0000185					sub-NDARBN100LCD_acq-64DIRECTIONSAP_dwi	NDARBN100LCD.tar.gz	Functional Connectomes Project International Neuroimaging Data-Sharing Initiative	doi:10.15387/CMI_HBN	http://dx.doi.org/10.15387/CMI_HBN	6.088067	female	left
NDARBN100LCD	Magnetic Resonance Imaging	Avanto	Siemens	1.5	tesla	UO	UO:0000228	head	32	ep_b1000t	96x96x72	millimeter	UO	UO:0000016	2.0x2.0x2.0	millimeter	UO	UO:0000016	3.11	second	UO	UO:0000010	0.0762	millisecond	UO	UO:0000028	ep_b1000t	90	degree	UO	UO:0000185					sub-NDARBN100LCD_acq-64DIRECTIONSAP_trace	NDARBN100LCD.tar.gz	Functional Connectomes Project International Neuroimaging Data-Sharing Initiative	doi:10.15387/CMI_HBN	http://dx.doi.org/10.15387/CMI_HBN	6.088067	female	left
NDARBN100LCD	Magnetic Resonance Imaging	Avanto	Siemens	1.5	tesla	UO	UO:0000228	head	32	ep_b0	96x96x72	millimeter	UO	UO:0000016	2x2x2	millimeter	UO	UO:0000016	3.11	second	UO	UO:0000010					ep_b0	90	degree	UO	UO:0000185					sub-NDARBN100LCD_dir-PA_epi	NDARBN100LCD.tar.gz	Functional Connectomes Project International Neuroimaging Data-Sharing Initiative	doi:10.15387/CMI_HBN	http://dx.doi.org/10.15387/CMI_HBN	6.088067	female	left
NDARBN100LCD	Magnetic Resonance Imaging	Avanto	Siemens	1.5	tesla	UO	UO:0000228	head	32	ep_b0	96x96x72	millimeter	UO	UO:0000016	2x2x2	millimeter	UO	UO:0000016	3.11	second	UO	UO:0000010					ep_b0	90	degree	UO	UO:0000185					sub-NDARBN100LCD_dir-AP_epi	NDARBN100LCD.tar.gz	Functional Connectomes Project International Neuroimaging Data-Sharing Initiative	doi:10.15387/CMI_HBN	http://dx.doi.org/10.15387/CMI_HBN	6.088067	female	left
NDARBN100LCD	Magnetic Resonance Imaging	Avanto	Siemens	1.5	tesla	UO	UO:0000228	head	32	fm2d2r	64x64x42	millimeter	UO	UO:0000016	3x3x3	millimeter	UO	UO:0000016	0.492	second	UO	UO:0000010	3.28-8.04	millisecond	UO	UO:0000028	fm2d2r	90	degree	UO	UO:0000185					sub-NDARBN100LCD_phasediff	NDARBN100LCD.tar.gz	Functional Connectomes Project International Neuroimaging Data-Sharing Initiative	doi:10.15387/CMI_HBN	http://dx.doi.org/10.15387/CMI_HBN	6.088067	female	left
NDARBN100LCD	Magnetic Resonance Imaging	Avanto	Siemens	1.5	tesla	UO	UO:0000228	head	32	fm2d2r	64x64x42	millimeter	UO	UO:0000016	3x3x3	millimeter	UO	UO:0000016	0.492	second	UO	UO:0000010	3.28-8.04	millisecond	UO	UO:0000028	fm2d2r	90	degree	UO	UO:0000185					sub-NDARBN100LCD_magnitude1	NDARBN100LCD.tar.gz	Functional Connectomes Project International Neuroimaging Data-Sharing Initiative	doi:10.15387/CMI_HBN	http://dx.doi.org/10.15387/CMI_HBN	6.088067	female	left
NDARBU112XZE	Magnetic Resonance Imaging	Avanto	Siemens	1.5	tesla	UO	UO:0000228	head	32	tfl3d4_ns	176x256x256	millimeter	UO	UO:0000016	1.0x1.0x1.0	millimeter	UO	UO:0000016	2.73	second	UO	UO:0000010	1.64	millisecond	UO	UO:0000028	tfl3d4_ns	7	degree	UO	UO:0000185	1	second	UO	UO:0000010	sub-NDARBU112XZE_T1w	NDARBU112XZE.tar.gz	Functional Connectomes Project International Neuroimaging Data-Sharing Initiative	doi:10.15387/CMI_HBN	http://dx.doi.org/10.15387/CMI_HBN	14.79101	male	left
NDARBU112XZE	Magnetic Resonance Imaging	Avanto	Siemens	1.5	tesla	UO	UO:0000228	head	32	tir2d1_16	448x512x24	millimeter	UO	UO:0000016	0.9x0.9x5.0	millimeter	UO	UO:0000016	9	second	UO	UO:0000010	0.089	millisecond	UO	UO:0000028	tir2d1_16	150	degree	UO	UO:0000185	2.5	second	UO	UO:0000010	sub-NDARBU112XZE_FLAIR	NDARBU112XZE.tar.gz	Functional Connectomes Project International Neuroimaging Data-Sharing Initiative	doi:10.15387/CMI_HBN	http://dx.doi.org/10.15387/CMI_HBN	14.79101	male	left
NDARBU112XZE	Magnetic Resonance Imaging	Avanto	Siemens	1.5	tesla	UO	UO:0000228	head	32	epfid2d1	78x78x54	millimeter	UO	UO:0000016	2.5x2.5x2.5	millimeter	UO	UO:0000016	1.45	second	UO	UO:0000010	0.04	millisecond	UO	UO:0000028	epfid2d1	55	degree	UO	UO:0000185					sub-NDARBU112XZE_task-resting_bold	NDARBU112XZE.tar.gz	Functional Connectomes Project International Neuroimaging Data-Sharing Initiative	doi:10.15387/CMI_HBN	http://dx.doi.org/10.15387/CMI_HBN	14.79101	male	left
NDARBU112XZE	Magnetic Resonance Imaging	Avanto	Siemens	1.5	tesla	UO	UO:0000228	head	32	ep_b1000#7	96x96x72	millimeter	UO	UO:0000016	2.0x2.0x2.0	millimeter	UO	UO:0000016	3.11	second	UO	UO:0000010	0.0762	millisecond	UO	UO:0000028	ep_b1000#7	90	degree	UO	UO:0000185					sub-NDARBU112XZE_acq-64DIRECTIONSAP_dwi	NDARBU112XZE.tar.gz	Functional Connectomes Project International Neuroimaging Data-Sharing Initiative	doi:10.15387/CMI_HBN	http://dx.doi.org/10.15387/CMI_HBN	14.79101	male	left
NDARBU112XZE	Magnetic Resonance Imaging	Avanto	Siemens	1.5	tesla	UO	UO:0000228	head	32	ep_b1000t	96x96x72	millimeter	UO	UO:0000016	2.0x2.0x2.0	millimeter	UO	UO:0000016	3.11	second	UO	UO:0000010	0.0762	millisecond	UO	UO:0000028	ep_b1000t	90	degree	UO	UO:0000185					sub-NDARBU112XZE_acq-64DIRECTIONSAP_trace	NDARBU112XZE.tar.gz	Functional Connectomes Project International Neuroimaging Data-Sharing Initiative	doi:10.15387/CMI_HBN	http://dx.doi.org/10.15387/CMI_HBN	14.79101	male	left
NDARBU112XZE	Magnetic Resonance Imaging	Avanto	Siemens	1.5	tesla	UO	UO:0000228	head	32	ep_b0	96x96x72	millimeter	UO	UO:0000016	2x2x2	millimeter	UO	UO:0000016	3.11	second	UO	UO:0000010					ep_b0	90	degree	UO	UO:0000185					sub-NDARBU112XZE_dir-PA_epi	NDARBU112XZE.tar.gz	Functional Connectomes Project International Neuroimaging Data-Sharing Initiative	doi:10.15387/CMI_HBN	http://dx.doi.org/10.15387/CMI_HBN	14.79101	male	left
NDARBU112XZE	Magnetic Resonance Imaging	Avanto	Siemens	1.5	tesla	UO	UO:0000228	head	32	ep_b0	96x96x72	millimeter	UO	UO:0000016	2x2x2	millimeter	UO	UO:0000016	3.11	second	UO	UO:0000010					ep_b0	90	degree	UO	UO:0000185					sub-NDARBU112XZE_dir-AP_epi	NDARBU112XZE.tar.gz	Functional Connectomes Project International Neuroimaging Data-Sharing Initiative	doi:10.15387/CMI_HBN	http://dx.doi.org/10.15387/CMI_HBN	14.79101	male	left
NDARBU112XZE	Magnetic Resonance Imaging	Avanto	Siemens	1.5	tesla	UO	UO:0000228	head	32	fm2d2r	64x64x42	millimeter	UO	UO:0000016	3x3x3	millimeter	UO	UO:0000016	0.492	second	UO	UO:0000010	3.28-8.04	millisecond	UO	UO:0000028	fm2d2r	90	degree	UO	UO:0000185					sub-NDARBU112XZE_phasediff	NDARBU112XZE.tar.gz	Functional Connectomes Project International Neuroimaging Data-Sharing Initiative	doi:10.15387/CMI_HBN	http://dx.doi.org/10.15387/CMI_HBN	14.79101	male	left
NDARBU112XZE	Magnetic Resonance Imaging	Avanto	Siemens	1.5	tesla	UO	UO:0000228	head	32	fm2d2r	64x64x42	millimeter	UO	UO:0000016	3x3x3	millimeter	UO	UO:0000016	0.492	second	UO	UO:0000010	3.28-8.04	millisecond	UO	UO:0000028	fm2d2r	90	degree	UO	UO:0000185					sub-NDARBU112XZE_magnitude1	NDARBU112XZE.tar.gz	Functional Connectomes Project International Neuroimaging Data-Sharing Initiative	doi:10.15387/CMI_HBN	http://dx.doi.org/10.15387/CMI_HBN	14.79101	male	left
NDARBV364MBC	Magnetic Resonance Imaging	Avanto	Siemens	1.5	tesla	UO	UO:0000228	head	32	tfl3d4_ns	176x256x256	millimeter	UO	UO:0000016	1.0x1.0x1.0	millimeter	UO	UO:0000016	2.73	second	UO	UO:0000010	1.64	millisecond	UO	UO:0000028	tfl3d4_ns	7	degree	UO	UO:0000185	1	second	UO	UO:0000010	sub-NDARBV364MBC_T1w	NDARBV364MBC.tar.gz	Functional Connectomes Project International Neuroimaging Data-Sharing Initiative	doi:10.15387/CMI_HBN	http://dx.doi.org/10.15387/CMI_HBN	10.306525	male	left
NDARBV364MBC	Magnetic Resonance Imaging	Avanto	Siemens	1.5	tesla	UO	UO:0000228	head	32	tir2d1_16	448x512x24	millimeter	UO	UO:0000016	0.9x0.9x5.0	millimeter	UO	UO:0000016	9	second	UO	UO:0000010	0.089	millisecond	UO	UO:0000028	tir2d1_16	150	degree	UO	UO:0000185	2.5	second	UO	UO:0000010	sub-NDARBV364MBC_FLAIR	NDARBV364MBC.tar.gz	Functional Connectomes Project International Neuroimaging Data-Sharing Initiative	doi:10.15387/CMI_HBN	http://dx.doi.org/10.15387/CMI_HBN	10.306525	male	left
NDARBV364MBC	Magnetic Resonance Imaging	Avanto	Siemens	1.5	tesla	UO	UO:0000228	head	32	fl3d1	176x256x256	millimeter	UO	UO:0000016	1x1x1	millimeter	UO	UO:0000016	0.03	second	UO	UO:0000010	11	millisecond	UO	UO:0000028	fl3d1	15	degree	UO	UO:0000185					sub-NDARBV364MBC_MT-off_PD	NDARBV364MBC.tar.gz	Functional Connectomes Project International Neuroimaging Data-Sharing Initiative	doi:10.15387/CMI_HBN	http://dx.doi.org/10.15387/CMI_HBN	10.306525	male	left
NDARBV364MBC	Magnetic Resonance Imaging	Avanto	Siemens	1.5	tesla	UO	UO:0000228	head	32	fl3d1	176x256x256	millimeter	UO	UO:0000016	1x1x1	millimeter	UO	UO:0000016	0.03	second	UO	UO:0000010	11	millisecond	UO	UO:0000028	fl3d1	15	degree	UO	UO:0000185					sub-NDARBV364MBC_MT-on_PD	NDARBV364MBC.tar.gz	Functional Connectomes Project International Neuroimaging Data-Sharing Initiative	doi:10.15387/CMI_HBN	http://dx.doi.org/10.15387/CMI_HBN	10.306525	male	left
NDARBV364MBC	Magnetic Resonance Imaging	Avanto	Siemens	1.5	tesla	UO	UO:0000228	head	32	epfid2d1	78x78x54	millimeter	UO	UO:0000016	2.5x2.5x2.5	millimeter	UO	UO:0000016	1.45	second	UO	UO:0000010	0.04	millisecond	UO	UO:0000028	epfid2d1	55	degree	UO	UO:0000185					sub-NDARBV364MBC_task-resting_bold	NDARBV364MBC.tar.gz	Functional Connectomes Project International Neuroimaging Data-Sharing Initiative	doi:10.15387/CMI_HBN	http://dx.doi.org/10.15387/CMI_HBN	10.306525	male	left
NDARBV364MBC	Magnetic Resonance Imaging	Avanto	Siemens	1.5	tesla	UO	UO:0000228	head	32	ep_b1000#7	96x96x72	millimeter	UO	UO:0000016	2.0x2.0x2.0	millimeter	UO	UO:0000016	3.11	second	UO	UO:0000010	0.0762	millisecond	UO	UO:0000028	ep_b1000#7	90	degree	UO	UO:0000185					sub-NDARBV364MBC_acq-64DIRECTIONSAP_dwi	NDARBV364MBC.tar.gz	Functional Connectomes Project International Neuroimaging Data-Sharing Initiative	doi:10.15387/CMI_HBN	http://dx.doi.org/10.15387/CMI_HBN	10.306525	male	left
NDARBV364MBC	Magnetic Resonance Imaging	Avanto	Siemens	1.5	tesla	UO	UO:0000228	head	32	ep_b1000t	96x96x72	millimeter	UO	UO:0000016	2.0x2.0x2.0	millimeter	UO	UO:0000016	3.11	second	UO	UO:0000010	0.0762	millisecond	UO	UO:0000028	ep_b1000t	90	degree	UO	UO:0000185					sub-NDARBV364MBC_acq-64DIRECTIONSAP_trace	NDARBV364MBC.tar.gz	Functional Connectomes Project International Neuroimaging Data-Sharing Initiative	doi:10.15387/CMI_HBN	http://dx.doi.org/10.15387/CMI_HBN	10.306525	male	left
NDARBV364MBC	Magnetic Resonance Imaging	Avanto	Siemens	1.5	tesla	UO	UO:0000228	head	32	ep_b0	96x96x72	millimeter	UO	UO:0000016	2x2x2	millimeter	UO	UO:0000016	3.11	second	UO	UO:0000010					ep_b0	90	degree	UO	UO:0000185					sub-NDARBV364MBC_dir-PA_epi	NDARBV364MBC.tar.gz	Functional Connectomes Project International Neuroimaging Data-Sharing Initiative	doi:10.15387/CMI_HBN	http://dx.doi.org/10.15387/CMI_HBN	10.306525	male	left
NDARBV364MBC	Magnetic Resonance Imaging	Avanto	Siemens	1.5	tesla	UO	UO:0000228	head	32	ep_b0	96x96x72	millimeter	UO	UO:0000016	2x2x2	millimeter	UO	UO:0000016	3.11	second	UO	UO:0000010					ep_b0	90	degree	UO	UO:0000185					sub-NDARBV364MBC_dir-AP_epi	NDARBV364MBC.tar.gz	Functional Connectomes Project International Neuroimaging Data-Sharing Initiative	doi:10.15387/CMI_HBN	http://dx.doi.org/10.15387/CMI_HBN	10.306525	male	left
NDARBV364MBC	Magnetic Resonance Imaging	Avanto	Siemens	1.5	tesla	UO	UO:0000228	head	32	fm2d2r	64x64x42	millimeter	UO	UO:0000016	3x3x3	millimeter	UO	UO:0000016	0.492	second	UO	UO:0000010	3.28-8.04	millisecond	UO	UO:0000028	fm2d2r	90	degree	UO	UO:0000185					sub-NDARBV364MBC_phasediff	NDARBV364MBC.tar.gz	Functional Connectomes Project International Neuroimaging Data-Sharing Initiative	doi:10.15387/CMI_HBN	http://dx.doi.org/10.15387/CMI_HBN	10.306525	male	left
NDARBV364MBC	Magnetic Resonance Imaging	Avanto	Siemens	1.5	tesla	UO	UO:0000228	head	32	fm2d2r	64x64x42	millimeter	UO	UO:0000016	3x3x3	millimeter	UO	UO:0000016	0.492	second	UO	UO:0000010	3.28-8.04	millisecond	UO	UO:0000028	fm2d2r	90	degree	UO	UO:0000185					sub-NDARBV364MBC_magnitude1	NDARBV364MBC.tar.gz	Functional Connectomes Project International Neuroimaging Data-Sharing Initiative	doi:10.15387/CMI_HBN	http://dx.doi.org/10.15387/CMI_HBN	10.306525	male	left
NDARBZ216FW8	Magnetic Resonance Imaging	Avanto	Siemens	1.5	tesla	UO	UO:0000228	head	32	tfl3d4_ns	176x256x256	millimeter	UO	UO:0000016	1.0x1.0x1.0	millimeter	UO	UO:0000016	2.73	second	UO	UO:0000010	1.64	millisecond	UO	UO:0000028	tfl3d4_ns	7	degree	UO	UO:0000185	1	second	UO	UO:0000010	sub-NDARBZ216FW8_T1w	NDARBZ216FW8.tar.gz	Functional Connectomes Project International Neuroimaging Data-Sharing Initiative	doi:10.15387/CMI_HBN	http://dx.doi.org/10.15387/CMI_HBN	12.389915	male	left
NDARBZ216FW8	Magnetic Resonance Imaging	Avanto	Siemens	1.5	tesla	UO	UO:0000228	head	32	tir2d1_16	448x512x24	millimeter	UO	UO:0000016	0.9x0.9x5.0	millimeter	UO	UO:0000016	9	second	UO	UO:0000010	0.089	millisecond	UO	UO:0000028	tir2d1_16	150	degree	UO	UO:0000185	2.5	second	UO	UO:0000010	sub-NDARBZ216FW8_FLAIR	NDARBZ216FW8.tar.gz	Functional Connectomes Project International Neuroimaging Data-Sharing Initiative	doi:10.15387/CMI_HBN	http://dx.doi.org/10.15387/CMI_HBN	12.389915	male	left
NDARBZ216FW8	Magnetic Resonance Imaging	Avanto	Siemens	1.5	tesla	UO	UO:0000228	head	32	fl3d1	176x256x256	millimeter	UO	UO:0000016	1x1x1	millimeter	UO	UO:0000016	0.03	second	UO	UO:0000010	11	millisecond	UO	UO:0000028	fl3d1	15	degree	UO	UO:0000185					sub-NDARBZ216FW8_MT-off_PD	NDARBZ216FW8.tar.gz	Functional Connectomes Project International Neuroimaging Data-Sharing Initiative	doi:10.15387/CMI_HBN	http://dx.doi.org/10.15387/CMI_HBN	12.389915	male	left
NDARBZ216FW8	Magnetic Resonance Imaging	Avanto	Siemens	1.5	tesla	UO	UO:0000228	head	32	fl3d1	176x256x256	millimeter	UO	UO:0000016	1x1x1	millimeter	UO	UO:0000016	0.03	second	UO	UO:0000010	11	millisecond	UO	UO:0000028	fl3d1	15	degree	UO	UO:0000185					sub-NDARBZ216FW8_MT-on_PD	NDARBZ216FW8.tar.gz	Functional Connectomes Project International Neuroimaging Data-Sharing Initiative	doi:10.15387/CMI_HBN	http://dx.doi.org/10.15387/CMI_HBN	12.389915	male	left
NDARBZ216FW8	Magnetic Resonance Imaging	Avanto	Siemens	1.5	tesla	UO	UO:0000228	head	32	epfid2d1	78x78x54	millimeter	UO	UO:0000016	2.5x2.5x2.5	millimeter	UO	UO:0000016	1.45	second	UO	UO:0000010	0.04	millisecond	UO	UO:0000028	epfid2d1	55	degree	UO	UO:0000185					sub-NDARBZ216FW8_task-resting_bold	NDARBZ216FW8.tar.gz	Functional Connectomes Project International Neuroimaging Data-Sharing Initiative	doi:10.15387/CMI_HBN	http://dx.doi.org/10.15387/CMI_HBN	12.389915	male	left
NDARBZ216FW8	Magnetic Resonance Imaging	Avanto	Siemens	1.5	tesla	UO	UO:0000228	head	32	ep_b1000#7	96x96x72	millimeter	UO	UO:0000016	2.0x2.0x2.0	millimeter	UO	UO:0000016	3.11	second	UO	UO:0000010	0.0762	millisecond	UO	UO:0000028	ep_b1000#7	90	degree	UO	UO:0000185					sub-NDARBZ216FW8_acq-64DIRECTIONSAP_dwi	NDARBZ216FW8.tar.gz	Functional Connectomes Project International Neuroimaging Data-Sharing Initiative	doi:10.15387/CMI_HBN	http://dx.doi.org/10.15387/CMI_HBN	12.389915	male	left
NDARBZ216FW8	Magnetic Resonance Imaging	Avanto	Siemens	1.5	tesla	UO	UO:0000228	head	32	ep_b1000t	96x96x72	millimeter	UO	UO:0000016	2.0x2.0x2.0	millimeter	UO	UO:0000016	3.11	second	UO	UO:0000010	0.0762	millisecond	UO	UO:0000028	ep_b1000t	90	degree	UO	UO:0000185					sub-NDARBZ216FW8_acq-64DIRECTIONSAP_trace	NDARBZ216FW8.tar.gz	Functional Connectomes Project International Neuroimaging Data-Sharing Initiative	doi:10.15387/CMI_HBN	http://dx.doi.org/10.15387/CMI_HBN	12.389915	male	left
NDARBZ216FW8	Magnetic Resonance Imaging	Avanto	Siemens	1.5	tesla	UO	UO:0000228	head	32	ep_b0	96x96x72	millimeter	UO	UO:0000016	2x2x2	millimeter	UO	UO:0000016	3.11	second	UO	UO:0000010					ep_b0	90	degree	UO	UO:0000185					sub-NDARBZ216FW8_dir-PA_epi	NDARBZ216FW8.tar.gz	Functional Connectomes Project International Neuroimaging Data-Sharing Initiative	doi:10.15387/CMI_HBN	http://dx.doi.org/10.15387/CMI_HBN	12.389915	male	left
NDARBZ216FW8	Magnetic Resonance Imaging	Avanto	Siemens	1.5	tesla	UO	UO:0000228	head	32	ep_b0	96x96x72	millimeter	UO	UO:0000016	2x2x2	millimeter	UO	UO:0000016	3.11	second	UO	UO:0000010					ep_b0	90	degree	UO	UO:0000185					sub-NDARBZ216FW8_dir-AP_epi	NDARBZ216FW8.tar.gz	Functional Connectomes Project International Neuroimaging Data-Sharing Initiative	doi:10.15387/CMI_HBN	http://dx.doi.org/10.15387/CMI_HBN	12.389915	male	left
NDARBZ216FW8	Magnetic Resonance Imaging	Avanto	Siemens	1.5	tesla	UO	UO:0000228	head	32	fm2d2r	64x64x42	millimeter	UO	UO:0000016	3x3x3	millimeter	UO	UO:0000016	0.492	second	UO	UO:0000010	3.28-8.04	millisecond	UO	UO:0000028	fm2d2r	90	degree	UO	UO:0000185					sub-NDARBZ216FW8_phasediff	NDARBZ216FW8.tar.gz	Functional Connectomes Project International Neuroimaging Data-Sharing Initiative	doi:10.15387/CMI_HBN	http://dx.doi.org/10.15387/CMI_HBN	12.389915	male	left
NDARBZ216FW8	Magnetic Resonance Imaging	Avanto	Siemens	1.5	tesla	UO	UO:0000228	head	32	fm2d2r	64x64x42	millimeter	UO	UO:0000016	3x3x3	millimeter	UO	UO:0000016	0.492	second	UO	UO:0000010	3.28-8.04	millisecond	UO	UO:0000028	fm2d2r	90	degree	UO	UO:0000185					sub-NDARBZ216FW8_magnitude1	NDARBZ216FW8.tar.gz	Functional Connectomes Project International Neuroimaging Data-Sharing Initiative	doi:10.15387/CMI_HBN	http://dx.doi.org/10.15387/CMI_HBN	12.389915	male	left
NDARCA186WGH	Magnetic Resonance Imaging	Avanto	Siemens	1.5	tesla	UO	UO:0000228	head	32	tfl3d4_ns	176x256x256	millimeter	UO	UO:0000016	1.0x1.0x1.0	millimeter	UO	UO:0000016	2.73	second	UO	UO:0000010	1.64	millisecond	UO	UO:0000028	tfl3d4_ns	7	degree	UO	UO:0000185	1	second	UO	UO:0000010	sub-NDARCA186WGH_T1w	NDARCA186WGH.tar.gz	Functional Connectomes Project International Neuroimaging Data-Sharing Initiative	doi:10.15387/CMI_HBN	http://dx.doi.org/10.15387/CMI_HBN	15.268195	male	left
NDARCA186WGH	Magnetic Resonance Imaging	Avanto	Siemens	1.5	tesla	UO	UO:0000228	head	32	tir2d1_16	448x512x24	millimeter	UO	UO:0000016	0.9x0.9x5.0	millimeter	UO	UO:0000016	9	second	UO	UO:0000010	0.089	millisecond	UO	UO:0000028	tir2d1_16	150	degree	UO	UO:0000185	2.5	second	UO	UO:0000010	sub-NDARCA186WGH_FLAIR	NDARCA186WGH.tar.gz	Functional Connectomes Project International Neuroimaging Data-Sharing Initiative	doi:10.15387/CMI_HBN	http://dx.doi.org/10.15387/CMI_HBN	15.268195	male	left
NDARCA186WGH	Magnetic Resonance Imaging	Avanto	Siemens	1.5	tesla	UO	UO:0000228	head	32	fl3d1	176x256x256	millimeter	UO	UO:0000016	1x1x1	millimeter	UO	UO:0000016	0.03	second	UO	UO:0000010	11	millisecond	UO	UO:0000028	fl3d1	15	degree	UO	UO:0000185					sub-NDARCA186WGH_MT-off_PD	NDARCA186WGH.tar.gz	Functional Connectomes Project International Neuroimaging Data-Sharing Initiative	doi:10.15387/CMI_HBN	http://dx.doi.org/10.15387/CMI_HBN	15.268195	male	left
NDARCA186WGH	Magnetic Resonance Imaging	Avanto	Siemens	1.5	tesla	UO	UO:0000228	head	32	fl3d1	176x256x256	millimeter	UO	UO:0000016	1x1x1	millimeter	UO	UO:0000016	0.03	second	UO	UO:0000010	11	millisecond	UO	UO:0000028	fl3d1	15	degree	UO	UO:0000185					sub-NDARCA186WGH_MT-on_PD	NDARCA186WGH.tar.gz	Functional Connectomes Project International Neuroimaging Data-Sharing Initiative	doi:10.15387/CMI_HBN	http://dx.doi.org/10.15387/CMI_HBN	15.268195	male	left
NDARCA186WGH	Magnetic Resonance Imaging	Avanto	Siemens	1.5	tesla	UO	UO:0000228	head	32	epfid2d1	78x78x54	millimeter	UO	UO:0000016	2.5x2.5x2.5	millimeter	UO	UO:0000016	1.45	second	UO	UO:0000010	0.04	millisecond	UO	UO:0000028	epfid2d1	55	degree	UO	UO:0000185					sub-NDARCA186WGH_task-resting_bold	NDARCA186WGH.tar.gz	Functional Connectomes Project International Neuroimaging Data-Sharing Initiative	doi:10.15387/CMI_HBN	http://dx.doi.org/10.15387/CMI_HBN	15.268195	male	left
NDARCA186WGH	Magnetic Resonance Imaging	Avanto	Siemens	1.5	tesla	UO	UO:0000228	head	32	ep_b1000#7	96x96x72	millimeter	UO	UO:0000016	2.0x2.0x2.0	millimeter	UO	UO:0000016	3.11	second	UO	UO:0000010	0.0762	millisecond	UO	UO:0000028	ep_b1000#7	90	degree	UO	UO:0000185					sub-NDARCA186WGH_acq-64DIRECTIONSAP_dwi	NDARCA186WGH.tar.gz	Functional Connectomes Project International Neuroimaging Data-Sharing Initiative	doi:10.15387/CMI_HBN	http://dx.doi.org/10.15387/CMI_HBN	15.268195	male	left
NDARCA186WGH	Magnetic Resonance Imaging	Avanto	Siemens	1.5	tesla	UO	UO:0000228	head	32	ep_b1000t	96x96x72	millimeter	UO	UO:0000016	2.0x2.0x2.0	millimeter	UO	UO:0000016	3.11	second	UO	UO:0000010	0.0762	millisecond	UO	UO:0000028	ep_b1000t	90	degree	UO	UO:0000185					sub-NDARCA186WGH_acq-64DIRECTIONSAP_trace	NDARCA186WGH.tar.gz	Functional Connectomes Project International Neuroimaging Data-Sharing Initiative	doi:10.15387/CMI_HBN	http://dx.doi.org/10.15387/CMI_HBN	15.268195	male	left
NDARCA186WGH	Magnetic Resonance Imaging	Avanto	Siemens	1.5	tesla	UO	UO:0000228	head	32	ep_b0	96x96x72	millimeter	UO	UO:0000016	2x2x2	millimeter	UO	UO:0000016	3.11	second	UO	UO:0000010					ep_b0	90	degree	UO	UO:0000185					sub-NDARCA186WGH_dir-PA_epi	NDARCA186WGH.tar.gz	Functional Connectomes Project International Neuroimaging Data-Sharing Initiative	doi:10.15387/CMI_HBN	http://dx.doi.org/10.15387/CMI_HBN	15.268195	male	left
NDARCA186WGH	Magnetic Resonance Imaging	Avanto	Siemens	1.5	tesla	UO	UO:0000228	head	32	ep_b0	96x96x72	millimeter	UO	UO:0000016	2x2x2	millimeter	UO	UO:0000016	3.11	second	UO	UO:0000010					ep_b0	90	degree	UO	UO:0000185					sub-NDARCA186WGH_dir-AP_epi	NDARCA186WGH.tar.gz	Functional Connectomes Project International Neuroimaging Data-Sharing Initiative	doi:10.15387/CMI_HBN	http://dx.doi.org/10.15387/CMI_HBN	15.268195	male	left
NDARCA186WGH	Magnetic Resonance Imaging	Avanto	Siemens	1.5	tesla	UO	UO:0000228	head	32	fm2d2r	64x64x42	millimeter	UO	UO:0000016	3x3x3	millimeter	UO	UO:0000016	0.492	second	UO	UO:0000010	3.28-8.04	millisecond	UO	UO:0000028	fm2d2r	90	degree	UO	UO:0000185					sub-NDARCA186WGH_phasediff	NDARCA186WGH.tar.gz	Functional Connectomes Project International Neuroimaging Data-Sharing Initiative	doi:10.15387/CMI_HBN	http://dx.doi.org/10.15387/CMI_HBN	15.268195	male	left
NDARCA186WGH	Magnetic Resonance Imaging	Avanto	Siemens	1.5	tesla	UO	UO:0000228	head	32	fm2d2r	64x64x42	millimeter	UO	UO:0000016	3x3x3	millimeter	UO	UO:0000016	0.492	second	UO	UO:0000010	3.28-8.04	millisecond	UO	UO:0000028	fm2d2r	90	degree	UO	UO:0000185					sub-NDARCA186WGH_magnitude1	NDARCA186WGH.tar.gz	Functional Connectomes Project International Neuroimaging Data-Sharing Initiative	doi:10.15387/CMI_HBN	http://dx.doi.org/10.15387/CMI_HBN	15.268195	male	left
NDARCA789EE0	Magnetic Resonance Imaging	Avanto	Siemens	1.5	tesla	UO	UO:0000228	head	32	tfl3d4_ns	176x256x256	millimeter	UO	UO:0000016	1.0x1.0x1.0	millimeter	UO	UO:0000016	2.73	second	UO	UO:0000010	1.64	millisecond	UO	UO:0000028	tfl3d4_ns	7	degree	UO	UO:0000185	1	second	UO	UO:0000010	sub-NDARCA789EE0_T1w	NDARCA789EE0.tar.gz	Functional Connectomes Project International Neuroimaging Data-Sharing Initiative	doi:10.15387/CMI_HBN	http://dx.doi.org/10.15387/CMI_HBN	13.326374	male	left
NDARCA789EE0	Magnetic Resonance Imaging	Avanto	Siemens	1.5	tesla	UO	UO:0000228	head	32	tir2d1_16	448x512x24	millimeter	UO	UO:0000016	0.9x0.9x5.0	millimeter	UO	UO:0000016	9	second	UO	UO:0000010	0.089	millisecond	UO	UO:0000028	tir2d1_16	150	degree	UO	UO:0000185	2.5	second	UO	UO:0000010	sub-NDARCA789EE0_FLAIR	NDARCA789EE0.tar.gz	Functional Connectomes Project International Neuroimaging Data-Sharing Initiative	doi:10.15387/CMI_HBN	http://dx.doi.org/10.15387/CMI_HBN	13.326374	male	left
NDARCA789EE0	Magnetic Resonance Imaging	Avanto	Siemens	1.5	tesla	UO	UO:0000228	head	32	epfid2d1	78x78x54	millimeter	UO	UO:0000016	2.5x2.5x2.5	millimeter	UO	UO:0000016	1.45	second	UO	UO:0000010	0.04	millisecond	UO	UO:0000028	epfid2d1	55	degree	UO	UO:0000185					sub-NDARCA789EE0_task-resting_bold	NDARCA789EE0.tar.gz	Functional Connectomes Project International Neuroimaging Data-Sharing Initiative	doi:10.15387/CMI_HBN	http://dx.doi.org/10.15387/CMI_HBN	13.326374	male	left
NDARCA789EE0	Magnetic Resonance Imaging	Avanto	Siemens	1.5	tesla	UO	UO:0000228	head	32	ep_b1000#7	96x96x72	millimeter	UO	UO:0000016	2.0x2.0x2.0	millimeter	UO	UO:0000016	3.11	second	UO	UO:0000010	0.0762	millisecond	UO	UO:0000028	ep_b1000#7	90	degree	UO	UO:0000185					sub-NDARCA789EE0_acq-64DIRECTIONSAP_dwi	NDARCA789EE0.tar.gz	Functional Connectomes Project International Neuroimaging Data-Sharing Initiative	doi:10.15387/CMI_HBN	http://dx.doi.org/10.15387/CMI_HBN	13.326374	male	left
NDARCA789EE0	Magnetic Resonance Imaging	Avanto	Siemens	1.5	tesla	UO	UO:0000228	head	32	ep_b1000t	96x96x72	millimeter	UO	UO:0000016	2.0x2.0x2.0	millimeter	UO	UO:0000016	3.11	second	UO	UO:0000010	0.0762	millisecond	UO	UO:0000028	ep_b1000t	90	degree	UO	UO:0000185					sub-NDARCA789EE0_acq-64DIRECTIONSAP_trace	NDARCA789EE0.tar.gz	Functional Connectomes Project International Neuroimaging Data-Sharing Initiative	doi:10.15387/CMI_HBN	http://dx.doi.org/10.15387/CMI_HBN	13.326374	male	left
NDARCA789EE0	Magnetic Resonance Imaging	Avanto	Siemens	1.5	tesla	UO	UO:0000228	head	32	ep_b0	96x96x72	millimeter	UO	UO:0000016	2x2x2	millimeter	UO	UO:0000016	3.11	second	UO	UO:0000010					ep_b0	90	degree	UO	UO:0000185					sub-NDARCA789EE0_dir-PA_epi	NDARCA789EE0.tar.gz	Functional Connectomes Project International Neuroimaging Data-Sharing Initiative	doi:10.15387/CMI_HBN	http://dx.doi.org/10.15387/CMI_HBN	13.326374	male	left
NDARCA789EE0	Magnetic Resonance Imaging	Avanto	Siemens	1.5	tesla	UO	UO:0000228	head	32	ep_b0	96x96x72	millimeter	UO	UO:0000016	2x2x2	millimeter	UO	UO:0000016	3.11	second	UO	UO:0000010					ep_b0	90	degree	UO	UO:0000185					sub-NDARCA789EE0_dir-AP_epi	NDARCA789EE0.tar.gz	Functional Connectomes Project International Neuroimaging Data-Sharing Initiative	doi:10.15387/CMI_HBN	http://dx.doi.org/10.15387/CMI_HBN	13.326374	male	left
NDARCA789EE0	Magnetic Resonance Imaging	Avanto	Siemens	1.5	tesla	UO	UO:0000228	head	32	fm2d2r	64x64x42	millimeter	UO	UO:0000016	3x3x3	millimeter	UO	UO:0000016	0.492	second	UO	UO:0000010	3.28-8.04	millisecond	UO	UO:0000028	fm2d2r	90	degree	UO	UO:0000185					sub-NDARCA789EE0_phasediff	NDARCA789EE0.tar.gz	Functional Connectomes Project International Neuroimaging Data-Sharing Initiative	doi:10.15387/CMI_HBN	http://dx.doi.org/10.15387/CMI_HBN	13.326374	male	left
NDARCA789EE0	Magnetic Resonance Imaging	Avanto	Siemens	1.5	tesla	UO	UO:0000228	head	32	fm2d2r	64x64x42	millimeter	UO	UO:0000016	3x3x3	millimeter	UO	UO:0000016	0.492	second	UO	UO:0000010	3.28-8.04	millisecond	UO	UO:0000028	fm2d2r	90	degree	UO	UO:0000185					sub-NDARCA789EE0_magnitude1	NDARCA789EE0.tar.gz	Functional Connectomes Project International Neuroimaging Data-Sharing Initiative	doi:10.15387/CMI_HBN	http://dx.doi.org/10.15387/CMI_HBN	13.326374	male	left
NDARCB959FY4	Magnetic Resonance Imaging	Avanto	Siemens	1.5	tesla	UO	UO:0000228	head	32	tfl3d4_ns	176x256x256	millimeter	UO	UO:0000016	1.0x1.0x1.0	millimeter	UO	UO:0000016	2.73	second	UO	UO:0000010	1.64	millisecond	UO	UO:0000028	tfl3d4_ns	7	degree	UO	UO:0000185	1	second	UO	UO:0000010	sub-NDARCB959FY4_T1w	NDARCB959FY4.tar.gz	Functional Connectomes Project International Neuroimaging Data-Sharing Initiative	doi:10.15387/CMI_HBN	http://dx.doi.org/10.15387/CMI_HBN	15.651266	male	left
NDARCB959FY4	Magnetic Resonance Imaging	Avanto	Siemens	1.5	tesla	UO	UO:0000228	head	32	tir2d1_16	448x512x24	millimeter	UO	UO:0000016	0.9x0.9x5.0	millimeter	UO	UO:0000016	9	second	UO	UO:0000010	0.089	millisecond	UO	UO:0000028	tir2d1_16	150	degree	UO	UO:0000185	2.5	second	UO	UO:0000010	sub-NDARCB959FY4_FLAIR	NDARCB959FY4.tar.gz	Functional Connectomes Project International Neuroimaging Data-Sharing Initiative	doi:10.15387/CMI_HBN	http://dx.doi.org/10.15387/CMI_HBN	15.651266	male	left
NDARCB959FY4	Magnetic Resonance Imaging	Avanto	Siemens	1.5	tesla	UO	UO:0000228	head	32	fl3d1	176x256x256	millimeter	UO	UO:0000016	1x1x1	millimeter	UO	UO:0000016	0.03	second	UO	UO:0000010	11	millisecond	UO	UO:0000028	fl3d1	15	degree	UO	UO:0000185					sub-NDARCB959FY4_MT-off_PD	NDARCB959FY4.tar.gz	Functional Connectomes Project International Neuroimaging Data-Sharing Initiative	doi:10.15387/CMI_HBN	http://dx.doi.org/10.15387/CMI_HBN	15.651266	male	left
NDARCB959FY4	Magnetic Resonance Imaging	Avanto	Siemens	1.5	tesla	UO	UO:0000228	head	32	fl3d1	176x256x256	millimeter	UO	UO:0000016	1x1x1	millimeter	UO	UO:0000016	0.03	second	UO	UO:0000010	11	millisecond	UO	UO:0000028	fl3d1	15	degree	UO	UO:0000185					sub-NDARCB959FY4_MT-on_PD	NDARCB959FY4.tar.gz	Functional Connectomes Project International Neuroimaging Data-Sharing Initiative	doi:10.15387/CMI_HBN	http://dx.doi.org/10.15387/CMI_HBN	15.651266	male	left
NDARCB959FY4	Magnetic Resonance Imaging	Avanto	Siemens	1.5	tesla	UO	UO:0000228	head	32	epfid2d1	78x78x54	millimeter	UO	UO:0000016	2.5x2.5x2.5	millimeter	UO	UO:0000016	1.45	second	UO	UO:0000010	0.04	millisecond	UO	UO:0000028	epfid2d1	55	degree	UO	UO:0000185					sub-NDARCB959FY4_task-resting_bold	NDARCB959FY4.tar.gz	Functional Connectomes Project International Neuroimaging Data-Sharing Initiative	doi:10.15387/CMI_HBN	http://dx.doi.org/10.15387/CMI_HBN	15.651266	male	left
NDARCB959FY4	Magnetic Resonance Imaging	Avanto	Siemens	1.5	tesla	UO	UO:0000228	head	32	ep_b1000t	96x96x72	millimeter	UO	UO:0000016	2.0x2.0x2.0	millimeter	UO	UO:0000016	3.11	second	UO	UO:0000010	0.0762	millisecond	UO	UO:0000028	ep_b1000t	90	degree	UO	UO:0000185					sub-NDARCB959FY4_acq-64DIRECTIONSAP_trace	NDARCB959FY4.tar.gz	Functional Connectomes Project International Neuroimaging Data-Sharing Initiative	doi:10.15387/CMI_HBN	http://dx.doi.org/10.15387/CMI_HBN	15.651266	male	left
NDARCB959FY4	Magnetic Resonance Imaging	Avanto	Siemens	1.5	tesla	UO	UO:0000228	head	32	ep_b0	96x96x72	millimeter	UO	UO:0000016	2x2x2	millimeter	UO	UO:0000016	3.11	second	UO	UO:0000010					ep_b0	90	degree	UO	UO:0000185					sub-NDARCB959FY4_dir-PA_epi	NDARCB959FY4.tar.gz	Functional Connectomes Project International Neuroimaging Data-Sharing Initiative	doi:10.15387/CMI_HBN	http://dx.doi.org/10.15387/CMI_HBN	15.651266	male	left
NDARCB959FY4	Magnetic Resonance Imaging	Avanto	Siemens	1.5	tesla	UO	UO:0000228	head	32	ep_b0	96x96x72	millimeter	UO	UO:0000016	2x2x2	millimeter	UO	UO:0000016	3.11	second	UO	UO:0000010					ep_b0	90	degree	UO	UO:0000185					sub-NDARCB959FY4_dir-AP_epi	NDARCB959FY4.tar.gz	Functional Connectomes Project International Neuroimaging Data-Sharing Initiative	doi:10.15387/CMI_HBN	http://dx.doi.org/10.15387/CMI_HBN	15.651266	male	left
NDARCB959FY4	Magnetic Resonance Imaging	Avanto	Siemens	1.5	tesla	UO	UO:0000228	head	32	fm2d2r	64x64x42	millimeter	UO	UO:0000016	3x3x3	millimeter	UO	UO:0000016	0.492	second	UO	UO:0000010	3.28-8.04	millisecond	UO	UO:0000028	fm2d2r	90	degree	UO	UO:0000185					sub-NDARCB959FY4_phasediff	NDARCB959FY4.tar.gz	Functional Connectomes Project International Neuroimaging Data-Sharing Initiative	doi:10.15387/CMI_HBN	http://dx.doi.org/10.15387/CMI_HBN	15.651266	male	left
NDARCB959FY4	Magnetic Resonance Imaging	Avanto	Siemens	1.5	tesla	UO	UO:0000228	head	32	fm2d2r	64x64x42	millimeter	UO	UO:0000016	3x3x3	millimeter	UO	UO:0000016	0.492	second	UO	UO:0000010	3.28-8.04	millisecond	UO	UO:0000028	fm2d2r	90	degree	UO	UO:0000185					sub-NDARCB959FY4_magnitude1	NDARCB959FY4.tar.gz	Functional Connectomes Project International Neuroimaging Data-Sharing Initiative	doi:10.15387/CMI_HBN	http://dx.doi.org/10.15387/CMI_HBN	15.651266	male	left
NDARCD401HGZ	Magnetic Resonance Imaging	Avanto	Siemens	1.5	tesla	UO	UO:0000228	head	32	tfl3d4_ns	176x256x256	millimeter	UO	UO:0000016	1.0x1.0x1.0	millimeter	UO	UO:0000016	2.73	second	UO	UO:0000010	1.64	millisecond	UO	UO:0000028	tfl3d4_ns	7	degree	UO	UO:0000185	1	second	UO	UO:0000010	sub-NDARCD401HGZ_T1w	NDARCD401HGZ.tar.gz	Functional Connectomes Project International Neuroimaging Data-Sharing Initiative	doi:10.15387/CMI_HBN	http://dx.doi.org/10.15387/CMI_HBN	18.914099	male	left
NDARCD401HGZ	Magnetic Resonance Imaging	Avanto	Siemens	1.5	tesla	UO	UO:0000228	head	32	tir2d1_16	448x512x24	millimeter	UO	UO:0000016	0.9x0.9x5.0	millimeter	UO	UO:0000016	9	second	UO	UO:0000010	0.089	millisecond	UO	UO:0000028	tir2d1_16	150	degree	UO	UO:0000185	2.5	second	UO	UO:0000010	sub-NDARCD401HGZ_FLAIR	NDARCD401HGZ.tar.gz	Functional Connectomes Project International Neuroimaging Data-Sharing Initiative	doi:10.15387/CMI_HBN	http://dx.doi.org/10.15387/CMI_HBN	18.914099	male	left
NDARCD401HGZ	Magnetic Resonance Imaging	Avanto	Siemens	1.5	tesla	UO	UO:0000228	head	32	fl3d1	176x256x256	millimeter	UO	UO:0000016	1x1x1	millimeter	UO	UO:0000016	0.03	second	UO	UO:0000010	11	millisecond	UO	UO:0000028	fl3d1	15	degree	UO	UO:0000185					sub-NDARCD401HGZ_MT-off_PD	NDARCD401HGZ.tar.gz	Functional Connectomes Project International Neuroimaging Data-Sharing Initiative	doi:10.15387/CMI_HBN	http://dx.doi.org/10.15387/CMI_HBN	18.914099	male	left
NDARCD401HGZ	Magnetic Resonance Imaging	Avanto	Siemens	1.5	tesla	UO	UO:0000228	head	32	fl3d1	176x256x256	millimeter	UO	UO:0000016	1x1x1	millimeter	UO	UO:0000016	0.03	second	UO	UO:0000010	11	millisecond	UO	UO:0000028	fl3d1	15	degree	UO	UO:0000185					sub-NDARCD401HGZ_MT-on_PD	NDARCD401HGZ.tar.gz	Functional Connectomes Project International Neuroimaging Data-Sharing Initiative	doi:10.15387/CMI_HBN	http://dx.doi.org/10.15387/CMI_HBN	18.914099	male	left
NDARCD401HGZ	Magnetic Resonance Imaging	Avanto	Siemens	1.5	tesla	UO	UO:0000228	head	32	epfid2d1	78x78x54	millimeter	UO	UO:0000016	2.5x2.5x2.5	millimeter	UO	UO:0000016	1.45	second	UO	UO:0000010	0.04	millisecond	UO	UO:0000028	epfid2d1	55	degree	UO	UO:0000185					sub-NDARCD401HGZ_task-resting_bold	NDARCD401HGZ.tar.gz	Functional Connectomes Project International Neuroimaging Data-Sharing Initiative	doi:10.15387/CMI_HBN	http://dx.doi.org/10.15387/CMI_HBN	18.914099	male	left
NDARCD401HGZ	Magnetic Resonance Imaging	Avanto	Siemens	1.5	tesla	UO	UO:0000228	head	32	ep_b1000#7	96x96x72	millimeter	UO	UO:0000016	2.0x2.0x2.0	millimeter	UO	UO:0000016	3.11	second	UO	UO:0000010	0.0762	millisecond	UO	UO:0000028	ep_b1000#7	90	degree	UO	UO:0000185					sub-NDARCD401HGZ_acq-64DIRECTIONSAP_dwi	NDARCD401HGZ.tar.gz	Functional Connectomes Project International Neuroimaging Data-Sharing Initiative	doi:10.15387/CMI_HBN	http://dx.doi.org/10.15387/CMI_HBN	18.914099	male	left
NDARCD401HGZ	Magnetic Resonance Imaging	Avanto	Siemens	1.5	tesla	UO	UO:0000228	head	32	ep_b1000t	96x96x72	millimeter	UO	UO:0000016	2.0x2.0x2.0	millimeter	UO	UO:0000016	3.11	second	UO	UO:0000010	0.0762	millisecond	UO	UO:0000028	ep_b1000t	90	degree	UO	UO:0000185					sub-NDARCD401HGZ_acq-64DIRECTIONSAP_trace	NDARCD401HGZ.tar.gz	Functional Connectomes Project International Neuroimaging Data-Sharing Initiative	doi:10.15387/CMI_HBN	http://dx.doi.org/10.15387/CMI_HBN	18.914099	male	left
NDARCD401HGZ	Magnetic Resonance Imaging	Avanto	Siemens	1.5	tesla	UO	UO:0000228	head	32	ep_b0	96x96x72	millimeter	UO	UO:0000016	2x2x2	millimeter	UO	UO:0000016	3.11	second	UO	UO:0000010					ep_b0	90	degree	UO	UO:0000185					sub-NDARCD401HGZ_dir-PA_epi	NDARCD401HGZ.tar.gz	Functional Connectomes Project International Neuroimaging Data-Sharing Initiative	doi:10.15387/CMI_HBN	http://dx.doi.org/10.15387/CMI_HBN	18.914099	male	left
NDARCD401HGZ	Magnetic Resonance Imaging	Avanto	Siemens	1.5	tesla	UO	UO:0000228	head	32	ep_b0	96x96x72	millimeter	UO	UO:0000016	2x2x2	millimeter	UO	UO:0000016	3.11	second	UO	UO:0000010					ep_b0	90	degree	UO	UO:0000185					sub-NDARCD401HGZ_dir-AP_epi	NDARCD401HGZ.tar.gz	Functional Connectomes Project International Neuroimaging Data-Sharing Initiative	doi:10.15387/CMI_HBN	http://dx.doi.org/10.15387/CMI_HBN	18.914099	male	left
NDARCD401HGZ	Magnetic Resonance Imaging	Avanto	Siemens	1.5	tesla	UO	UO:0000228	head	32	fm2d2r	64x64x42	millimeter	UO	UO:0000016	3x3x3	millimeter	UO	UO:0000016	0.492	second	UO	UO:0000010	3.28-8.04	millisecond	UO	UO:0000028	fm2d2r	90	degree	UO	UO:0000185					sub-NDARCD401HGZ_phasediff	NDARCD401HGZ.tar.gz	Functional Connectomes Project International Neuroimaging Data-Sharing Initiative	doi:10.15387/CMI_HBN	http://dx.doi.org/10.15387/CMI_HBN	18.914099	male	left
NDARCD401HGZ	Magnetic Resonance Imaging	Avanto	Siemens	1.5	tesla	UO	UO:0000228	head	32	fm2d2r	64x64x42	millimeter	UO	UO:0000016	3x3x3	millimeter	UO	UO:0000016	0.492	second	UO	UO:0000010	3.28-8.04	millisecond	UO	UO:0000028	fm2d2r	90	degree	UO	UO:0000185					sub-NDARCD401HGZ_magnitude1	NDARCD401HGZ.tar.gz	Functional Connectomes Project International Neuroimaging Data-Sharing Initiative	doi:10.15387/CMI_HBN	http://dx.doi.org/10.15387/CMI_HBN	18.914099	male	left
NDARCG984YXZ	Magnetic Resonance Imaging	Avanto	Siemens	1.5	tesla	UO	UO:0000228	head	32	tfl3d4_ns	176x256x256	millimeter	UO	UO:0000016	1.0x1.0x1.0	millimeter	UO	UO:0000016	2.73	second	UO	UO:0000010	1.64	millisecond	UO	UO:0000028	tfl3d4_ns	7	degree	UO	UO:0000185	1	second	UO	UO:0000010	sub-NDARCG984YXZ_T1w	NDARCG984YXZ.tar.gz	Functional Connectomes Project International Neuroimaging Data-Sharing Initiative	doi:10.15387/CMI_HBN	http://dx.doi.org/10.15387/CMI_HBN	8.549281	female	left
NDARCG984YXZ	Magnetic Resonance Imaging	Avanto	Siemens	1.5	tesla	UO	UO:0000228	head	32	tir2d1_16	448x512x24	millimeter	UO	UO:0000016	0.9x0.9x5.0	millimeter	UO	UO:0000016	9	second	UO	UO:0000010	0.089	millisecond	UO	UO:0000028	tir2d1_16	150	degree	UO	UO:0000185	2.5	second	UO	UO:0000010	sub-NDARCG984YXZ_FLAIR	NDARCG984YXZ.tar.gz	Functional Connectomes Project International Neuroimaging Data-Sharing Initiative	doi:10.15387/CMI_HBN	http://dx.doi.org/10.15387/CMI_HBN	8.549281	female	left
NDARCG984YXZ	Magnetic Resonance Imaging	Avanto	Siemens	1.5	tesla	UO	UO:0000228	head	32	epfid2d1	78x78x54	millimeter	UO	UO:0000016	2.5x2.5x2.5	millimeter	UO	UO:0000016	1.45	second	UO	UO:0000010	0.04	millisecond	UO	UO:0000028	epfid2d1	55	degree	UO	UO:0000185					sub-NDARCG984YXZ_task-resting_bold	NDARCG984YXZ.tar.gz	Functional Connectomes Project International Neuroimaging Data-Sharing Initiative	doi:10.15387/CMI_HBN	http://dx.doi.org/10.15387/CMI_HBN	8.549281	female	left
NDARCG984YXZ	Magnetic Resonance Imaging	Avanto	Siemens	1.5	tesla	UO	UO:0000228	head	32	fm2d2r	64x64x42	millimeter	UO	UO:0000016	3x3x3	millimeter	UO	UO:0000016	0.492	second	UO	UO:0000010	3.28-8.04	millisecond	UO	UO:0000028	fm2d2r	90	degree	UO	UO:0000185					sub-NDARCG984YXZ_phasediff	NDARCG984YXZ.tar.gz	Functional Connectomes Project International Neuroimaging Data-Sharing Initiative	doi:10.15387/CMI_HBN	http://dx.doi.org/10.15387/CMI_HBN	8.549281	female	left
NDARCG984YXZ	Magnetic Resonance Imaging	Avanto	Siemens	1.5	tesla	UO	UO:0000228	head	32	fm2d2r	64x64x42	millimeter	UO	UO:0000016	3x3x3	millimeter	UO	UO:0000016	0.492	second	UO	UO:0000010	3.28-8.04	millisecond	UO	UO:0000028	fm2d2r	90	degree	UO	UO:0000185					sub-NDARCG984YXZ_magnitude1	NDARCG984YXZ.tar.gz	Functional Connectomes Project International Neuroimaging Data-Sharing Initiative	doi:10.15387/CMI_HBN	http://dx.doi.org/10.15387/CMI_HBN	8.549281	female	left
NDARCJ007GF8	Magnetic Resonance Imaging	Avanto	Siemens	1.5	tesla	UO	UO:0000228	head	32	tfl3d4_ns	176x256x256	millimeter	UO	UO:0000016	1.0x1.0x1.0	millimeter	UO	UO:0000016	2.73	second	UO	UO:0000010	1.64	millisecond	UO	UO:0000028	tfl3d4_ns	7	degree	UO	UO:0000185	1	second	UO	UO:0000010	sub-NDARCJ007GF8_T1w	NDARCJ007GF8.tar.gz	Functional Connectomes Project International Neuroimaging Data-Sharing Initiative	doi:10.15387/CMI_HBN	http://dx.doi.org/10.15387/CMI_HBN	15.325005	male	left
NDARCJ007GF8	Magnetic Resonance Imaging	Avanto	Siemens	1.5	tesla	UO	UO:0000228	head	32	tir2d1_16	448x512x24	millimeter	UO	UO:0000016	0.9x0.9x5.0	millimeter	UO	UO:0000016	9	second	UO	UO:0000010	0.089	millisecond	UO	UO:0000028	tir2d1_16	150	degree	UO	UO:0000185	2.5	second	UO	UO:0000010	sub-NDARCJ007GF8_FLAIR	NDARCJ007GF8.tar.gz	Functional Connectomes Project International Neuroimaging Data-Sharing Initiative	doi:10.15387/CMI_HBN	http://dx.doi.org/10.15387/CMI_HBN	15.325005	male	left
NDARCJ007GF8	Magnetic Resonance Imaging	Avanto	Siemens	1.5	tesla	UO	UO:0000228	head	32	fl3d1	176x256x256	millimeter	UO	UO:0000016	1x1x1	millimeter	UO	UO:0000016	0.03	second	UO	UO:0000010	11	millisecond	UO	UO:0000028	fl3d1	15	degree	UO	UO:0000185					sub-NDARCJ007GF8_MT-off_PD	NDARCJ007GF8.tar.gz	Functional Connectomes Project International Neuroimaging Data-Sharing Initiative	doi:10.15387/CMI_HBN	http://dx.doi.org/10.15387/CMI_HBN	15.325005	male	left
NDARCJ007GF8	Magnetic Resonance Imaging	Avanto	Siemens	1.5	tesla	UO	UO:0000228	head	32	fl3d1	176x256x256	millimeter	UO	UO:0000016	1x1x1	millimeter	UO	UO:0000016	0.03	second	UO	UO:0000010	11	millisecond	UO	UO:0000028	fl3d1	15	degree	UO	UO:0000185					sub-NDARCJ007GF8_MT-on_PD	NDARCJ007GF8.tar.gz	Functional Connectomes Project International Neuroimaging Data-Sharing Initiative	doi:10.15387/CMI_HBN	http://dx.doi.org/10.15387/CMI_HBN	15.325005	male	left
NDARCJ007GF8	Magnetic Resonance Imaging	Avanto	Siemens	1.5	tesla	UO	UO:0000228	head	32	epfid2d1	78x78x54	millimeter	UO	UO:0000016	2.5x2.5x2.5	millimeter	UO	UO:0000016	1.45	second	UO	UO:0000010	0.04	millisecond	UO	UO:0000028	epfid2d1	55	degree	UO	UO:0000185					sub-NDARCJ007GF8_task-resting_bold	NDARCJ007GF8.tar.gz	Functional Connectomes Project International Neuroimaging Data-Sharing Initiative	doi:10.15387/CMI_HBN	http://dx.doi.org/10.15387/CMI_HBN	15.325005	male	left
NDARCJ007GF8	Magnetic Resonance Imaging	Avanto	Siemens	1.5	tesla	UO	UO:0000228	head	32	ep_b1000#7	96x96x72	millimeter	UO	UO:0000016	2.0x2.0x2.0	millimeter	UO	UO:0000016	3.11	second	UO	UO:0000010	0.0762	millisecond	UO	UO:0000028	ep_b1000#7	90	degree	UO	UO:0000185					sub-NDARCJ007GF8_acq-64DIRECTIONSAP_dwi	NDARCJ007GF8.tar.gz	Functional Connectomes Project International Neuroimaging Data-Sharing Initiative	doi:10.15387/CMI_HBN	http://dx.doi.org/10.15387/CMI_HBN	15.325005	male	left
NDARCJ007GF8	Magnetic Resonance Imaging	Avanto	Siemens	1.5	tesla	UO	UO:0000228	head	32	ep_b1000t	96x96x72	millimeter	UO	UO:0000016	2.0x2.0x2.0	millimeter	UO	UO:0000016	3.11	second	UO	UO:0000010	0.0762	millisecond	UO	UO:0000028	ep_b1000t	90	degree	UO	UO:0000185					sub-NDARCJ007GF8_acq-64DIRECTIONSAP_trace	NDARCJ007GF8.tar.gz	Functional Connectomes Project International Neuroimaging Data-Sharing Initiative	doi:10.15387/CMI_HBN	http://dx.doi.org/10.15387/CMI_HBN	15.325005	male	left
NDARCJ007GF8	Magnetic Resonance Imaging	Avanto	Siemens	1.5	tesla	UO	UO:0000228	head	32	ep_b0	96x96x72	millimeter	UO	UO:0000016	2x2x2	millimeter	UO	UO:0000016	3.11	second	UO	UO:0000010					ep_b0	90	degree	UO	UO:0000185					sub-NDARCJ007GF8_dir-PA_epi	NDARCJ007GF8.tar.gz	Functional Connectomes Project International Neuroimaging Data-Sharing Initiative	doi:10.15387/CMI_HBN	http://dx.doi.org/10.15387/CMI_HBN	15.325005	male	left
NDARCJ007GF8	Magnetic Resonance Imaging	Avanto	Siemens	1.5	tesla	UO	UO:0000228	head	32	ep_b0	96x96x72	millimeter	UO	UO:0000016	2x2x2	millimeter	UO	UO:0000016	3.11	second	UO	UO:0000010					ep_b0	90	degree	UO	UO:0000185					sub-NDARCJ007GF8_dir-AP_epi	NDARCJ007GF8.tar.gz	Functional Connectomes Project International Neuroimaging Data-Sharing Initiative	doi:10.15387/CMI_HBN	http://dx.doi.org/10.15387/CMI_HBN	15.325005	male	left
NDARCJ007GF8	Magnetic Resonance Imaging	Avanto	Siemens	1.5	tesla	UO	UO:0000228	head	32	fm2d2r	64x64x42	millimeter	UO	UO:0000016	3x3x3	millimeter	UO	UO:0000016	0.492	second	UO	UO:0000010	3.28-8.04	millisecond	UO	UO:0000028	fm2d2r	90	degree	UO	UO:0000185					sub-NDARCJ007GF8_phasediff	NDARCJ007GF8.tar.gz	Functional Connectomes Project International Neuroimaging Data-Sharing Initiative	doi:10.15387/CMI_HBN	http://dx.doi.org/10.15387/CMI_HBN	15.325005	male	left
NDARCJ007GF8	Magnetic Resonance Imaging	Avanto	Siemens	1.5	tesla	UO	UO:0000228	head	32	fm2d2r	64x64x42	millimeter	UO	UO:0000016	3x3x3	millimeter	UO	UO:0000016	0.492	second	UO	UO:0000010	3.28-8.04	millisecond	UO	UO:0000028	fm2d2r	90	degree	UO	UO:0000185					sub-NDARCJ007GF8_magnitude1	NDARCJ007GF8.tar.gz	Functional Connectomes Project International Neuroimaging Data-Sharing Initiative	doi:10.15387/CMI_HBN	http://dx.doi.org/10.15387/CMI_HBN	15.325005	male	left
NDARCL080RHP	Magnetic Resonance Imaging	Avanto	Siemens	1.5	tesla	UO	UO:0000228	head	32	tfl3d4_ns	176x256x256	millimeter	UO	UO:0000016	1.0x1.0x1.0	millimeter	UO	UO:0000016	2.73	second	UO	UO:0000010	1.64	millisecond	UO	UO:0000028	tfl3d4_ns	7	degree	UO	UO:0000185	1	second	UO	UO:0000010	sub-NDARCL080RHP_T1w	NDARCL080RHP.tar.gz	Functional Connectomes Project International Neuroimaging Data-Sharing Initiative	doi:10.15387/CMI_HBN	http://dx.doi.org/10.15387/CMI_HBN	13.743098	female	left
NDARCL080RHP	Magnetic Resonance Imaging	Avanto	Siemens	1.5	tesla	UO	UO:0000228	head	32	tir2d1_16	448x512x24	millimeter	UO	UO:0000016	0.9x0.9x5.0	millimeter	UO	UO:0000016	9	second	UO	UO:0000010	0.089	millisecond	UO	UO:0000028	tir2d1_16	150	degree	UO	UO:0000185	2.5	second	UO	UO:0000010	sub-NDARCL080RHP_FLAIR	NDARCL080RHP.tar.gz	Functional Connectomes Project International Neuroimaging Data-Sharing Initiative	doi:10.15387/CMI_HBN	http://dx.doi.org/10.15387/CMI_HBN	13.743098	female	left
NDARCL080RHP	Magnetic Resonance Imaging	Avanto	Siemens	1.5	tesla	UO	UO:0000228	head	32	fl3d1	176x256x256	millimeter	UO	UO:0000016	1x1x1	millimeter	UO	UO:0000016	0.03	second	UO	UO:0000010	11	millisecond	UO	UO:0000028	fl3d1	15	degree	UO	UO:0000185					sub-NDARCL080RHP_MT-off_PD	NDARCL080RHP.tar.gz	Functional Connectomes Project International Neuroimaging Data-Sharing Initiative	doi:10.15387/CMI_HBN	http://dx.doi.org/10.15387/CMI_HBN	13.743098	female	left
NDARCL080RHP	Magnetic Resonance Imaging	Avanto	Siemens	1.5	tesla	UO	UO:0000228	head	32	fl3d1	176x256x256	millimeter	UO	UO:0000016	1x1x1	millimeter	UO	UO:0000016	0.03	second	UO	UO:0000010	11	millisecond	UO	UO:0000028	fl3d1	15	degree	UO	UO:0000185					sub-NDARCL080RHP_MT-on_PD	NDARCL080RHP.tar.gz	Functional Connectomes Project International Neuroimaging Data-Sharing Initiative	doi:10.15387/CMI_HBN	http://dx.doi.org/10.15387/CMI_HBN	13.743098	female	left
NDARCL080RHP	Magnetic Resonance Imaging	Avanto	Siemens	1.5	tesla	UO	UO:0000228	head	32	epfid2d1	78x78x54	millimeter	UO	UO:0000016	2.5x2.5x2.5	millimeter	UO	UO:0000016	1.45	second	UO	UO:0000010	0.04	millisecond	UO	UO:0000028	epfid2d1	55	degree	UO	UO:0000185					sub-NDARCL080RHP_task-resting_bold	NDARCL080RHP.tar.gz	Functional Connectomes Project International Neuroimaging Data-Sharing Initiative	doi:10.15387/CMI_HBN	http://dx.doi.org/10.15387/CMI_HBN	13.743098	female	left
NDARCL080RHP	Magnetic Resonance Imaging	Avanto	Siemens	1.5	tesla	UO	UO:0000228	head	32	ep_b1000#7	96x96x72	millimeter	UO	UO:0000016	2.0x2.0x2.0	millimeter	UO	UO:0000016	3.11	second	UO	UO:0000010	0.0762	millisecond	UO	UO:0000028	ep_b1000#7	90	degree	UO	UO:0000185					sub-NDARCL080RHP_acq-64DIRECTIONSAP_dwi	NDARCL080RHP.tar.gz	Functional Connectomes Project International Neuroimaging Data-Sharing Initiative	doi:10.15387/CMI_HBN	http://dx.doi.org/10.15387/CMI_HBN	13.743098	female	left
NDARCL080RHP	Magnetic Resonance Imaging	Avanto	Siemens	1.5	tesla	UO	UO:0000228	head	32	ep_b1000t	96x96x72	millimeter	UO	UO:0000016	2.0x2.0x2.0	millimeter	UO	UO:0000016	3.11	second	UO	UO:0000010	0.0762	millisecond	UO	UO:0000028	ep_b1000t	90	degree	UO	UO:0000185					sub-NDARCL080RHP_acq-64DIRECTIONSAP_trace	NDARCL080RHP.tar.gz	Functional Connectomes Project International Neuroimaging Data-Sharing Initiative	doi:10.15387/CMI_HBN	http://dx.doi.org/10.15387/CMI_HBN	13.743098	female	left
NDARCL080RHP	Magnetic Resonance Imaging	Avanto	Siemens	1.5	tesla	UO	UO:0000228	head	32	ep_b0	96x96x72	millimeter	UO	UO:0000016	2x2x2	millimeter	UO	UO:0000016	3.11	second	UO	UO:0000010					ep_b0	90	degree	UO	UO:0000185					sub-NDARCL080RHP_dir-PA_epi	NDARCL080RHP.tar.gz	Functional Connectomes Project International Neuroimaging Data-Sharing Initiative	doi:10.15387/CMI_HBN	http://dx.doi.org/10.15387/CMI_HBN	13.743098	female	left
NDARCL080RHP	Magnetic Resonance Imaging	Avanto	Siemens	1.5	tesla	UO	UO:0000228	head	32	ep_b0	96x96x72	millimeter	UO	UO:0000016	2x2x2	millimeter	UO	UO:0000016	3.11	second	UO	UO:0000010					ep_b0	90	degree	UO	UO:0000185					sub-NDARCL080RHP_dir-AP_epi	NDARCL080RHP.tar.gz	Functional Connectomes Project International Neuroimaging Data-Sharing Initiative	doi:10.15387/CMI_HBN	http://dx.doi.org/10.15387/CMI_HBN	13.743098	female	left
NDARCL080RHP	Magnetic Resonance Imaging	Avanto	Siemens	1.5	tesla	UO	UO:0000228	head	32	fm2d2r	64x64x42	millimeter	UO	UO:0000016	3x3x3	millimeter	UO	UO:0000016	0.492	second	UO	UO:0000010	3.28-8.04	millisecond	UO	UO:0000028	fm2d2r	90	degree	UO	UO:0000185					sub-NDARCL080RHP_phasediff	NDARCL080RHP.tar.gz	Functional Connectomes Project International Neuroimaging Data-Sharing Initiative	doi:10.15387/CMI_HBN	http://dx.doi.org/10.15387/CMI_HBN	13.743098	female	left
NDARCL080RHP	Magnetic Resonance Imaging	Avanto	Siemens	1.5	tesla	UO	UO:0000228	head	32	fm2d2r	64x64x42	millimeter	UO	UO:0000016	3x3x3	millimeter	UO	UO:0000016	0.492	second	UO	UO:0000010	3.28-8.04	millisecond	UO	UO:0000028	fm2d2r	90	degree	UO	UO:0000185					sub-NDARCL080RHP_magnitude1	NDARCL080RHP.tar.gz	Functional Connectomes Project International Neuroimaging Data-Sharing Initiative	doi:10.15387/CMI_HBN	http://dx.doi.org/10.15387/CMI_HBN	13.743098	female	left
NDARCP360AFD	Magnetic Resonance Imaging	Avanto	Siemens	1.5	tesla	UO	UO:0000228	head	32	tfl3d4_ns	176x256x256	millimeter	UO	UO:0000016	1.0x1.0x1.0	millimeter	UO	UO:0000016	2.73	second	UO	UO:0000010	1.64	millisecond	UO	UO:0000028	tfl3d4_ns	7	degree	UO	UO:0000185	1	second	UO	UO:0000010	sub-NDARCP360AFD_T1w	NDARCP360AFD.tar.gz	Functional Connectomes Project International Neuroimaging Data-Sharing Initiative	doi:10.15387/CMI_HBN	http://dx.doi.org/10.15387/CMI_HBN	8.357061	male	left
NDARCP360AFD	Magnetic Resonance Imaging	Avanto	Siemens	1.5	tesla	UO	UO:0000228	head	32	tir2d1_16	448x512x24	millimeter	UO	UO:0000016	0.9x0.9x5.0	millimeter	UO	UO:0000016	9	second	UO	UO:0000010	0.089	millisecond	UO	UO:0000028	tir2d1_16	150	degree	UO	UO:0000185	2.5	second	UO	UO:0000010	sub-NDARCP360AFD_FLAIR	NDARCP360AFD.tar.gz	Functional Connectomes Project International Neuroimaging Data-Sharing Initiative	doi:10.15387/CMI_HBN	http://dx.doi.org/10.15387/CMI_HBN	8.357061	male	left
NDARCP360AFD	Magnetic Resonance Imaging	Avanto	Siemens	1.5	tesla	UO	UO:0000228	head	32	fl3d1	176x256x256	millimeter	UO	UO:0000016	1x1x1	millimeter	UO	UO:0000016	0.03	second	UO	UO:0000010	11	millisecond	UO	UO:0000028	fl3d1	15	degree	UO	UO:0000185					sub-NDARCP360AFD_MT-off_PD	NDARCP360AFD.tar.gz	Functional Connectomes Project International Neuroimaging Data-Sharing Initiative	doi:10.15387/CMI_HBN	http://dx.doi.org/10.15387/CMI_HBN	8.357061	male	left
NDARCP360AFD	Magnetic Resonance Imaging	Avanto	Siemens	1.5	tesla	UO	UO:0000228	head	32	fl3d1	176x256x256	millimeter	UO	UO:0000016	1x1x1	millimeter	UO	UO:0000016	0.03	second	UO	UO:0000010	11	millisecond	UO	UO:0000028	fl3d1	15	degree	UO	UO:0000185					sub-NDARCP360AFD_MT-on_PD	NDARCP360AFD.tar.gz	Functional Connectomes Project International Neuroimaging Data-Sharing Initiative	doi:10.15387/CMI_HBN	http://dx.doi.org/10.15387/CMI_HBN	8.357061	male	left
NDARCP360AFD	Magnetic Resonance Imaging	Avanto	Siemens	1.5	tesla	UO	UO:0000228	head	32	epfid2d1	78x78x54	millimeter	UO	UO:0000016	2.5x2.5x2.5	millimeter	UO	UO:0000016	1.45	second	UO	UO:0000010	0.04	millisecond	UO	UO:0000028	epfid2d1	55	degree	UO	UO:0000185					sub-NDARCP360AFD_task-resting_bold	NDARCP360AFD.tar.gz	Functional Connectomes Project International Neuroimaging Data-Sharing Initiative	doi:10.15387/CMI_HBN	http://dx.doi.org/10.15387/CMI_HBN	8.357061	male	left
NDARCP360AFD	Magnetic Resonance Imaging	Avanto	Siemens	1.5	tesla	UO	UO:0000228	head	32	ep_b1000#7	96x96x72	millimeter	UO	UO:0000016	2.0x2.0x2.0	millimeter	UO	UO:0000016	3.11	second	UO	UO:0000010	0.0762	millisecond	UO	UO:0000028	ep_b1000#7	90	degree	UO	UO:0000185					sub-NDARCP360AFD_acq-64DIRECTIONSAP_dwi	NDARCP360AFD.tar.gz	Functional Connectomes Project International Neuroimaging Data-Sharing Initiative	doi:10.15387/CMI_HBN	http://dx.doi.org/10.15387/CMI_HBN	8.357061	male	left
NDARCP360AFD	Magnetic Resonance Imaging	Avanto	Siemens	1.5	tesla	UO	UO:0000228	head	32	ep_b1000t	96x96x72	millimeter	UO	UO:0000016	2.0x2.0x2.0	millimeter	UO	UO:0000016	3.11	second	UO	UO:0000010	0.0762	millisecond	UO	UO:0000028	ep_b1000t	90	degree	UO	UO:0000185					sub-NDARCP360AFD_acq-64DIRECTIONSAP_trace	NDARCP360AFD.tar.gz	Functional Connectomes Project International Neuroimaging Data-Sharing Initiative	doi:10.15387/CMI_HBN	http://dx.doi.org/10.15387/CMI_HBN	8.357061	male	left
NDARCP360AFD	Magnetic Resonance Imaging	Avanto	Siemens	1.5	tesla	UO	UO:0000228	head	32	ep_b0	96x96x72	millimeter	UO	UO:0000016	2x2x2	millimeter	UO	UO:0000016	3.11	second	UO	UO:0000010					ep_b0	90	degree	UO	UO:0000185					sub-NDARCP360AFD_dir-PA_epi	NDARCP360AFD.tar.gz	Functional Connectomes Project International Neuroimaging Data-Sharing Initiative	doi:10.15387/CMI_HBN	http://dx.doi.org/10.15387/CMI_HBN	8.357061	male	left
NDARCP360AFD	Magnetic Resonance Imaging	Avanto	Siemens	1.5	tesla	UO	UO:0000228	head	32	ep_b0	96x96x72	millimeter	UO	UO:0000016	2x2x2	millimeter	UO	UO:0000016	3.11	second	UO	UO:0000010					ep_b0	90	degree	UO	UO:0000185					sub-NDARCP360AFD_dir-AP_epi	NDARCP360AFD.tar.gz	Functional Connectomes Project International Neuroimaging Data-Sharing Initiative	doi:10.15387/CMI_HBN	http://dx.doi.org/10.15387/CMI_HBN	8.357061	male	left
NDARCP360AFD	Magnetic Resonance Imaging	Avanto	Siemens	1.5	tesla	UO	UO:0000228	head	32	fm2d2r	64x64x42	millimeter	UO	UO:0000016	3x3x3	millimeter	UO	UO:0000016	0.492	second	UO	UO:0000010	3.28-8.04	millisecond	UO	UO:0000028	fm2d2r	90	degree	UO	UO:0000185					sub-NDARCP360AFD_phasediff	NDARCP360AFD.tar.gz	Functional Connectomes Project International Neuroimaging Data-Sharing Initiative	doi:10.15387/CMI_HBN	http://dx.doi.org/10.15387/CMI_HBN	8.357061	male	left
NDARCP360AFD	Magnetic Resonance Imaging	Avanto	Siemens	1.5	tesla	UO	UO:0000228	head	32	fm2d2r	64x64x42	millimeter	UO	UO:0000016	3x3x3	millimeter	UO	UO:0000016	0.492	second	UO	UO:0000010	3.28-8.04	millisecond	UO	UO:0000028	fm2d2r	90	degree	UO	UO:0000185					sub-NDARCP360AFD_magnitude1	NDARCP360AFD.tar.gz	Functional Connectomes Project International Neuroimaging Data-Sharing Initiative	doi:10.15387/CMI_HBN	http://dx.doi.org/10.15387/CMI_HBN	8.357061	male	left
NDARCT933HF2	Magnetic Resonance Imaging	Avanto	Siemens	1.5	tesla	UO	UO:0000228	head	32	tfl3d4_ns	176x256x256	millimeter	UO	UO:0000016	1.0x1.0x1.0	millimeter	UO	UO:0000016	2.73	second	UO	UO:0000010	1.64	millisecond	UO	UO:0000028	tfl3d4_ns	7	degree	UO	UO:0000185	1	second	UO	UO:0000010	sub-NDARCT933HF2_T1w	NDARCT933HF2.tar.gz	Functional Connectomes Project International Neuroimaging Data-Sharing Initiative	doi:10.15387/CMI_HBN	http://dx.doi.org/10.15387/CMI_HBN	11.875199	male	right
NDARCT933HF2	Magnetic Resonance Imaging	Avanto	Siemens	1.5	tesla	UO	UO:0000228	head	32	tir2d1_16	448x512x24	millimeter	UO	UO:0000016	0.9x0.9x5.0	millimeter	UO	UO:0000016	9	second	UO	UO:0000010	0.089	millisecond	UO	UO:0000028	tir2d1_16	150	degree	UO	UO:0000185	2.5	second	UO	UO:0000010	sub-NDARCT933HF2_FLAIR	NDARCT933HF2.tar.gz	Functional Connectomes Project International Neuroimaging Data-Sharing Initiative	doi:10.15387/CMI_HBN	http://dx.doi.org/10.15387/CMI_HBN	11.875199	male	right
NDARCT933HF2	Magnetic Resonance Imaging	Avanto	Siemens	1.5	tesla	UO	UO:0000228	head	32	epfid2d1	78x78x54	millimeter	UO	UO:0000016	2.5x2.5x2.5	millimeter	UO	UO:0000016	1.45	second	UO	UO:0000010	0.04	millisecond	UO	UO:0000028	epfid2d1	55	degree	UO	UO:0000185					sub-NDARCT933HF2_task-resting_bold	NDARCT933HF2.tar.gz	Functional Connectomes Project International Neuroimaging Data-Sharing Initiative	doi:10.15387/CMI_HBN	http://dx.doi.org/10.15387/CMI_HBN	11.875199	male	right
NDARCT933HF2	Magnetic Resonance Imaging	Avanto	Siemens	1.5	tesla	UO	UO:0000228	head	32	ep_b1000#7	96x96x72	millimeter	UO	UO:0000016	2.0x2.0x2.0	millimeter	UO	UO:0000016	3.11	second	UO	UO:0000010	0.0762	millisecond	UO	UO:0000028	ep_b1000#7	90	degree	UO	UO:0000185					sub-NDARCT933HF2_acq-64DIRECTIONSAP_dwi	NDARCT933HF2.tar.gz	Functional Connectomes Project International Neuroimaging Data-Sharing Initiative	doi:10.15387/CMI_HBN	http://dx.doi.org/10.15387/CMI_HBN	11.875199	male	right
NDARCT933HF2	Magnetic Resonance Imaging	Avanto	Siemens	1.5	tesla	UO	UO:0000228	head	32	ep_b1000t	96x96x72	millimeter	UO	UO:0000016	2.0x2.0x2.0	millimeter	UO	UO:0000016	3.11	second	UO	UO:0000010	0.0762	millisecond	UO	UO:0000028	ep_b1000t	90	degree	UO	UO:0000185					sub-NDARCT933HF2_acq-64DIRECTIONSAP_trace	NDARCT933HF2.tar.gz	Functional Connectomes Project International Neuroimaging Data-Sharing Initiative	doi:10.15387/CMI_HBN	http://dx.doi.org/10.15387/CMI_HBN	11.875199	male	right
NDARCT933HF2	Magnetic Resonance Imaging	Avanto	Siemens	1.5	tesla	UO	UO:0000228	head	32	ep_b0	96x96x72	millimeter	UO	UO:0000016	2x2x2	millimeter	UO	UO:0000016	3.11	second	UO	UO:0000010					ep_b0	90	degree	UO	UO:0000185					sub-NDARCT933HF2_dir-PA_epi	NDARCT933HF2.tar.gz	Functional Connectomes Project International Neuroimaging Data-Sharing Initiative	doi:10.15387/CMI_HBN	http://dx.doi.org/10.15387/CMI_HBN	11.875199	male	right
NDARCT933HF2	Magnetic Resonance Imaging	Avanto	Siemens	1.5	tesla	UO	UO:0000228	head	32	ep_b0	96x96x72	millimeter	UO	UO:0000016	2x2x2	millimeter	UO	UO:0000016	3.11	second	UO	UO:0000010					ep_b0	90	degree	UO	UO:0000185					sub-NDARCT933HF2_dir-AP_epi	NDARCT933HF2.tar.gz	Functional Connectomes Project International Neuroimaging Data-Sharing Initiative	doi:10.15387/CMI_HBN	http://dx.doi.org/10.15387/CMI_HBN	11.875199	male	right
NDARCT933HF2	Magnetic Resonance Imaging	Avanto	Siemens	1.5	tesla	UO	UO:0000228	head	32	fm2d2r	64x64x42	millimeter	UO	UO:0000016	3x3x3	millimeter	UO	UO:0000016	0.492	second	UO	UO:0000010	3.28-8.04	millisecond	UO	UO:0000028	fm2d2r	90	degree	UO	UO:0000185					sub-NDARCT933HF2_phasediff	NDARCT933HF2.tar.gz	Functional Connectomes Project International Neuroimaging Data-Sharing Initiative	doi:10.15387/CMI_HBN	http://dx.doi.org/10.15387/CMI_HBN	11.875199	male	right
NDARCT933HF2	Magnetic Resonance Imaging	Avanto	Siemens	1.5	tesla	UO	UO:0000228	head	32	fm2d2r	64x64x42	millimeter	UO	UO:0000016	3x3x3	millimeter	UO	UO:0000016	0.492	second	UO	UO:0000010	3.28-8.04	millisecond	UO	UO:0000028	fm2d2r	90	degree	UO	UO:0000185					sub-NDARCT933HF2_magnitude1	NDARCT933HF2.tar.gz	Functional Connectomes Project International Neuroimaging Data-Sharing Initiative	doi:10.15387/CMI_HBN	http://dx.doi.org/10.15387/CMI_HBN	11.875199	male	right
NDARCV412MDW	Magnetic Resonance Imaging	Avanto	Siemens	1.5	tesla	UO	UO:0000228	head	32	tfl3d4_ns	176x256x256	millimeter	UO	UO:0000016	1.0x1.0x1.0	millimeter	UO	UO:0000016	2.73	second	UO	UO:0000010	1.64	millisecond	UO	UO:0000028	tfl3d4_ns	7	degree	UO	UO:0000185	1	second	UO	UO:0000010	sub-NDARCV412MDW_T1w	NDARCV412MDW.tar.gz	Functional Connectomes Project International Neuroimaging Data-Sharing Initiative	doi:10.15387/CMI_HBN	http://dx.doi.org/10.15387/CMI_HBN	8.207164	male	right
NDARCV412MDW	Magnetic Resonance Imaging	Avanto	Siemens	1.5	tesla	UO	UO:0000228	head	32	tir2d1_16	448x512x24	millimeter	UO	UO:0000016	0.9x0.9x5.0	millimeter	UO	UO:0000016	9	second	UO	UO:0000010	0.089	millisecond	UO	UO:0000028	tir2d1_16	150	degree	UO	UO:0000185	2.5	second	UO	UO:0000010	sub-NDARCV412MDW_FLAIR	NDARCV412MDW.tar.gz	Functional Connectomes Project International Neuroimaging Data-Sharing Initiative	doi:10.15387/CMI_HBN	http://dx.doi.org/10.15387/CMI_HBN	8.207164	male	right
NDARCV412MDW	Magnetic Resonance Imaging	Avanto	Siemens	1.5	tesla	UO	UO:0000228	head	32	epfid2d1	78x78x54	millimeter	UO	UO:0000016	2.5x2.5x2.5	millimeter	UO	UO:0000016	1.45	second	UO	UO:0000010	0.04	millisecond	UO	UO:0000028	epfid2d1	55	degree	UO	UO:0000185					sub-NDARCV412MDW_task-resting_bold	NDARCV412MDW.tar.gz	Functional Connectomes Project International Neuroimaging Data-Sharing Initiative	doi:10.15387/CMI_HBN	http://dx.doi.org/10.15387/CMI_HBN	8.207164	male	right
NDARCV412MDW	Magnetic Resonance Imaging	Avanto	Siemens	1.5	tesla	UO	UO:0000228	head	32	fm2d2r	64x64x42	millimeter	UO	UO:0000016	3x3x3	millimeter	UO	UO:0000016	0.492	second	UO	UO:0000010	3.28-8.04	millisecond	UO	UO:0000028	fm2d2r	90	degree	UO	UO:0000185					sub-NDARCV412MDW_phasediff	NDARCV412MDW.tar.gz	Functional Connectomes Project International Neuroimaging Data-Sharing Initiative	doi:10.15387/CMI_HBN	http://dx.doi.org/10.15387/CMI_HBN	8.207164	male	right
NDARCV412MDW	Magnetic Resonance Imaging	Avanto	Siemens	1.5	tesla	UO	UO:0000228	head	32	fm2d2r	64x64x42	millimeter	UO	UO:0000016	3x3x3	millimeter	UO	UO:0000016	0.492	second	UO	UO:0000010	3.28-8.04	millisecond	UO	UO:0000028	fm2d2r	90	degree	UO	UO:0000185					sub-NDARCV412MDW_magnitude1	NDARCV412MDW.tar.gz	Functional Connectomes Project International Neuroimaging Data-Sharing Initiative	doi:10.15387/CMI_HBN	http://dx.doi.org/10.15387/CMI_HBN	8.207164	male	right
NDARCW419GBD	Magnetic Resonance Imaging	Avanto	Siemens	1.5	tesla	UO	UO:0000228	head	32	tfl3d4_ns	176x256x256	millimeter	UO	UO:0000016	1.0x1.0x1.0	millimeter	UO	UO:0000016	2.73	second	UO	UO:0000010	1.64	millisecond	UO	UO:0000028	tfl3d4_ns	7	degree	UO	UO:0000185	1	second	UO	UO:0000010	sub-NDARCW419GBD_T1w	NDARCW419GBD.tar.gz	Functional Connectomes Project International Neuroimaging Data-Sharing Initiative	doi:10.15387/CMI_HBN	http://dx.doi.org/10.15387/CMI_HBN	7.856034	male	right
NDARCW419GBD	Magnetic Resonance Imaging	Avanto	Siemens	1.5	tesla	UO	UO:0000228	head	32	tir2d1_16	448x512x24	millimeter	UO	UO:0000016	0.9x0.9x5.0	millimeter	UO	UO:0000016	9	second	UO	UO:0000010	0.089	millisecond	UO	UO:0000028	tir2d1_16	150	degree	UO	UO:0000185	2.5	second	UO	UO:0000010	sub-NDARCW419GBD_FLAIR	NDARCW419GBD.tar.gz	Functional Connectomes Project International Neuroimaging Data-Sharing Initiative	doi:10.15387/CMI_HBN	http://dx.doi.org/10.15387/CMI_HBN	7.856034	male	right
NDARCW419GBD	Magnetic Resonance Imaging	Avanto	Siemens	1.5	tesla	UO	UO:0000228	head	32	epfid2d1	78x78x54	millimeter	UO	UO:0000016	2.5x2.5x2.5	millimeter	UO	UO:0000016	1.45	second	UO	UO:0000010	0.04	millisecond	UO	UO:0000028	epfid2d1	55	degree	UO	UO:0000185					sub-NDARCW419GBD_task-resting_bold	NDARCW419GBD.tar.gz	Functional Connectomes Project International Neuroimaging Data-Sharing Initiative	doi:10.15387/CMI_HBN	http://dx.doi.org/10.15387/CMI_HBN	7.856034	male	right
NDARCW419GBD	Magnetic Resonance Imaging	Avanto	Siemens	1.5	tesla	UO	UO:0000228	head	32	ep_b1000#7	96x96x72	millimeter	UO	UO:0000016	2.0x2.0x2.0	millimeter	UO	UO:0000016	3.11	second	UO	UO:0000010	0.0762	millisecond	UO	UO:0000028	ep_b1000#7	90	degree	UO	UO:0000185					sub-NDARCW419GBD_acq-64DIRECTIONSAP_dwi	NDARCW419GBD.tar.gz	Functional Connectomes Project International Neuroimaging Data-Sharing Initiative	doi:10.15387/CMI_HBN	http://dx.doi.org/10.15387/CMI_HBN	7.856034	male	right
NDARCW419GBD	Magnetic Resonance Imaging	Avanto	Siemens	1.5	tesla	UO	UO:0000228	head	32	ep_b1000t	96x96x72	millimeter	UO	UO:0000016	2.0x2.0x2.0	millimeter	UO	UO:0000016	3.11	second	UO	UO:0000010	0.0762	millisecond	UO	UO:0000028	ep_b1000t	90	degree	UO	UO:0000185					sub-NDARCW419GBD_acq-64DIRECTIONSAP_trace	NDARCW419GBD.tar.gz	Functional Connectomes Project International Neuroimaging Data-Sharing Initiative	doi:10.15387/CMI_HBN	http://dx.doi.org/10.15387/CMI_HBN	7.856034	male	right
NDARCW419GBD	Magnetic Resonance Imaging	Avanto	Siemens	1.5	tesla	UO	UO:0000228	head	32	ep_b0	96x96x72	millimeter	UO	UO:0000016	2x2x2	millimeter	UO	UO:0000016	3.11	second	UO	UO:0000010					ep_b0	90	degree	UO	UO:0000185					sub-NDARCW419GBD_dir-PA_epi	NDARCW419GBD.tar.gz	Functional Connectomes Project International Neuroimaging Data-Sharing Initiative	doi:10.15387/CMI_HBN	http://dx.doi.org/10.15387/CMI_HBN	7.856034	male	right
NDARCW419GBD	Magnetic Resonance Imaging	Avanto	Siemens	1.5	tesla	UO	UO:0000228	head	32	ep_b0	96x96x72	millimeter	UO	UO:0000016	2x2x2	millimeter	UO	UO:0000016	3.11	second	UO	UO:0000010					ep_b0	90	degree	UO	UO:0000185					sub-NDARCW419GBD_dir-AP_epi	NDARCW419GBD.tar.gz	Functional Connectomes Project International Neuroimaging Data-Sharing Initiative	doi:10.15387/CMI_HBN	http://dx.doi.org/10.15387/CMI_HBN	7.856034	male	right
NDARCW419GBD	Magnetic Resonance Imaging	Avanto	Siemens	1.5	tesla	UO	UO:0000228	head	32	fm2d2r	64x64x42	millimeter	UO	UO:0000016	3x3x3	millimeter	UO	UO:0000016	0.492	second	UO	UO:0000010	3.28-8.04	millisecond	UO	UO:0000028	fm2d2r	90	degree	UO	UO:0000185					sub-NDARCW419GBD_phasediff	NDARCW419GBD.tar.gz	Functional Connectomes Project International Neuroimaging Data-Sharing Initiative	doi:10.15387/CMI_HBN	http://dx.doi.org/10.15387/CMI_HBN	7.856034	male	right
NDARCW419GBD	Magnetic Resonance Imaging	Avanto	Siemens	1.5	tesla	UO	UO:0000228	head	32	fm2d2r	64x64x42	millimeter	UO	UO:0000016	3x3x3	millimeter	UO	UO:0000016	0.492	second	UO	UO:0000010	3.28-8.04	millisecond	UO	UO:0000028	fm2d2r	90	degree	UO	UO:0000185					sub-NDARCW419GBD_magnitude1	NDARCW419GBD.tar.gz	Functional Connectomes Project International Neuroimaging Data-Sharing Initiative	doi:10.15387/CMI_HBN	http://dx.doi.org/10.15387/CMI_HBN	7.856034	male	right
NDARDA695XTL	Magnetic Resonance Imaging	Avanto	Siemens	1.5	tesla	UO	UO:0000228	head	32	tfl3d4_ns	176x256x256	millimeter	UO	UO:0000016	1.0x1.0x1.0	millimeter	UO	UO:0000016	2.73	second	UO	UO:0000010	1.64	millisecond	UO	UO:0000028	tfl3d4_ns	7	degree	UO	UO:0000185	1	second	UO	UO:0000010	sub-NDARDA695XTL_T1w	NDARDA695XTL.tar.gz	Functional Connectomes Project International Neuroimaging Data-Sharing Initiative	doi:10.15387/CMI_HBN	http://dx.doi.org/10.15387/CMI_HBN	7.20511	male	left
NDARDA695XTL	Magnetic Resonance Imaging	Avanto	Siemens	1.5	tesla	UO	UO:0000228	head	32	tir2d1_16	448x512x24	millimeter	UO	UO:0000016	0.9x0.9x5.0	millimeter	UO	UO:0000016	9	second	UO	UO:0000010	0.089	millisecond	UO	UO:0000028	tir2d1_16	150	degree	UO	UO:0000185	2.5	second	UO	UO:0000010	sub-NDARDA695XTL_FLAIR	NDARDA695XTL.tar.gz	Functional Connectomes Project International Neuroimaging Data-Sharing Initiative	doi:10.15387/CMI_HBN	http://dx.doi.org/10.15387/CMI_HBN	7.20511	male	left
NDARDA695XTL	Magnetic Resonance Imaging	Avanto	Siemens	1.5	tesla	UO	UO:0000228	head	32	epfid2d1	78x78x54	millimeter	UO	UO:0000016	2.5x2.5x2.5	millimeter	UO	UO:0000016	1.45	second	UO	UO:0000010	0.04	millisecond	UO	UO:0000028	epfid2d1	55	degree	UO	UO:0000185					sub-NDARDA695XTL_task-resting_bold	NDARDA695XTL.tar.gz	Functional Connectomes Project International Neuroimaging Data-Sharing Initiative	doi:10.15387/CMI_HBN	http://dx.doi.org/10.15387/CMI_HBN	7.20511	male	left
NDARDA695XTL	Magnetic Resonance Imaging	Avanto	Siemens	1.5	tesla	UO	UO:0000228	head	32	ep_b1000#7	96x96x72	millimeter	UO	UO:0000016	2.0x2.0x2.0	millimeter	UO	UO:0000016	3.11	second	UO	UO:0000010	0.0762	millisecond	UO	UO:0000028	ep_b1000#7	90	degree	UO	UO:0000185					sub-NDARDA695XTL_acq-64DIRECTIONSAP_dwi	NDARDA695XTL.tar.gz	Functional Connectomes Project International Neuroimaging Data-Sharing Initiative	doi:10.15387/CMI_HBN	http://dx.doi.org/10.15387/CMI_HBN	7.20511	male	left
NDARDA695XTL	Magnetic Resonance Imaging	Avanto	Siemens	1.5	tesla	UO	UO:0000228	head	32	ep_b1000t	96x96x72	millimeter	UO	UO:0000016	2.0x2.0x2.0	millimeter	UO	UO:0000016	3.11	second	UO	UO:0000010	0.0762	millisecond	UO	UO:0000028	ep_b1000t	90	degree	UO	UO:0000185					sub-NDARDA695XTL_acq-64DIRECTIONSAP_trace	NDARDA695XTL.tar.gz	Functional Connectomes Project International Neuroimaging Data-Sharing Initiative	doi:10.15387/CMI_HBN	http://dx.doi.org/10.15387/CMI_HBN	7.20511	male	left
NDARDA695XTL	Magnetic Resonance Imaging	Avanto	Siemens	1.5	tesla	UO	UO:0000228	head	32	ep_b0	96x96x72	millimeter	UO	UO:0000016	2x2x2	millimeter	UO	UO:0000016	3.11	second	UO	UO:0000010					ep_b0	90	degree	UO	UO:0000185					sub-NDARDA695XTL_dir-PA_epi	NDARDA695XTL.tar.gz	Functional Connectomes Project International Neuroimaging Data-Sharing Initiative	doi:10.15387/CMI_HBN	http://dx.doi.org/10.15387/CMI_HBN	7.20511	male	left
NDARDA695XTL	Magnetic Resonance Imaging	Avanto	Siemens	1.5	tesla	UO	UO:0000228	head	32	ep_b0	96x96x72	millimeter	UO	UO:0000016	2x2x2	millimeter	UO	UO:0000016	3.11	second	UO	UO:0000010					ep_b0	90	degree	UO	UO:0000185					sub-NDARDA695XTL_dir-AP_epi	NDARDA695XTL.tar.gz	Functional Connectomes Project International Neuroimaging Data-Sharing Initiative	doi:10.15387/CMI_HBN	http://dx.doi.org/10.15387/CMI_HBN	7.20511	male	left
NDARDA695XTL	Magnetic Resonance Imaging	Avanto	Siemens	1.5	tesla	UO	UO:0000228	head	32	fm2d2r	64x64x42	millimeter	UO	UO:0000016	3x3x3	millimeter	UO	UO:0000016	0.492	second	UO	UO:0000010	3.28-8.04	millisecond	UO	UO:0000028	fm2d2r	90	degree	UO	UO:0000185					sub-NDARDA695XTL_phasediff	NDARDA695XTL.tar.gz	Functional Connectomes Project International Neuroimaging Data-Sharing Initiative	doi:10.15387/CMI_HBN	http://dx.doi.org/10.15387/CMI_HBN	7.20511	male	left
NDARDA695XTL	Magnetic Resonance Imaging	Avanto	Siemens	1.5	tesla	UO	UO:0000228	head	32	fm2d2r	64x64x42	millimeter	UO	UO:0000016	3x3x3	millimeter	UO	UO:0000016	0.492	second	UO	UO:0000010	3.28-8.04	millisecond	UO	UO:0000028	fm2d2r	90	degree	UO	UO:0000185					sub-NDARDA695XTL_magnitude1	NDARDA695XTL.tar.gz	Functional Connectomes Project International Neuroimaging Data-Sharing Initiative	doi:10.15387/CMI_HBN	http://dx.doi.org/10.15387/CMI_HBN	7.20511	male	left
NDARDB804YHE	Magnetic Resonance Imaging	Avanto	Siemens	1.5	tesla	UO	UO:0000228	head	32	tfl3d4_ns	176x256x256	millimeter	UO	UO:0000016	1.0x1.0x1.0	millimeter	UO	UO:0000016	2.73	second	UO	UO:0000010	1.64	millisecond	UO	UO:0000028	tfl3d4_ns	7	degree	UO	UO:0000185	1	second	UO	UO:0000010	sub-NDARDB804YHE_T1w	NDARDB804YHE.tar.gz	Functional Connectomes Project International Neuroimaging Data-Sharing Initiative	doi:10.15387/CMI_HBN	http://dx.doi.org/10.15387/CMI_HBN	10.002623	male	left
NDARDB804YHE	Magnetic Resonance Imaging	Avanto	Siemens	1.5	tesla	UO	UO:0000228	head	32	tir2d1_16	448x512x24	millimeter	UO	UO:0000016	0.9x0.9x5.0	millimeter	UO	UO:0000016	9	second	UO	UO:0000010	0.089	millisecond	UO	UO:0000028	tir2d1_16	150	degree	UO	UO:0000185	2.5	second	UO	UO:0000010	sub-NDARDB804YHE_FLAIR	NDARDB804YHE.tar.gz	Functional Connectomes Project International Neuroimaging Data-Sharing Initiative	doi:10.15387/CMI_HBN	http://dx.doi.org/10.15387/CMI_HBN	10.002623	male	left
NDARDB804YHE	Magnetic Resonance Imaging	Avanto	Siemens	1.5	tesla	UO	UO:0000228	head	32	fl3d1	176x256x256	millimeter	UO	UO:0000016	1x1x1	millimeter	UO	UO:0000016	0.03	second	UO	UO:0000010	11	millisecond	UO	UO:0000028	fl3d1	15	degree	UO	UO:0000185					sub-NDARDB804YHE_MT-off_PD	NDARDB804YHE.tar.gz	Functional Connectomes Project International Neuroimaging Data-Sharing Initiative	doi:10.15387/CMI_HBN	http://dx.doi.org/10.15387/CMI_HBN	10.002623	male	left
NDARDB804YHE	Magnetic Resonance Imaging	Avanto	Siemens	1.5	tesla	UO	UO:0000228	head	32	fl3d1	176x256x256	millimeter	UO	UO:0000016	1x1x1	millimeter	UO	UO:0000016	0.03	second	UO	UO:0000010	11	millisecond	UO	UO:0000028	fl3d1	15	degree	UO	UO:0000185					sub-NDARDB804YHE_MT-on_PD	NDARDB804YHE.tar.gz	Functional Connectomes Project International Neuroimaging Data-Sharing Initiative	doi:10.15387/CMI_HBN	http://dx.doi.org/10.15387/CMI_HBN	10.002623	male	left
NDARDB804YHE	Magnetic Resonance Imaging	Avanto	Siemens	1.5	tesla	UO	UO:0000228	head	32	epfid2d1	78x78x54	millimeter	UO	UO:0000016	2.5x2.5x2.5	millimeter	UO	UO:0000016	1.45	second	UO	UO:0000010	0.04	millisecond	UO	UO:0000028	epfid2d1	55	degree	UO	UO:0000185					sub-NDARDB804YHE_task-resting_bold	NDARDB804YHE.tar.gz	Functional Connectomes Project International Neuroimaging Data-Sharing Initiative	doi:10.15387/CMI_HBN	http://dx.doi.org/10.15387/CMI_HBN	10.002623	male	left
NDARDB804YHE	Magnetic Resonance Imaging	Avanto	Siemens	1.5	tesla	UO	UO:0000228	head	32	ep_b1000#7	96x96x72	millimeter	UO	UO:0000016	2.0x2.0x2.0	millimeter	UO	UO:0000016	3.11	second	UO	UO:0000010	0.0762	millisecond	UO	UO:0000028	ep_b1000#7	90	degree	UO	UO:0000185					sub-NDARDB804YHE_acq-64DIRECTIONSAP_dwi	NDARDB804YHE.tar.gz	Functional Connectomes Project International Neuroimaging Data-Sharing Initiative	doi:10.15387/CMI_HBN	http://dx.doi.org/10.15387/CMI_HBN	10.002623	male	left
NDARDB804YHE	Magnetic Resonance Imaging	Avanto	Siemens	1.5	tesla	UO	UO:0000228	head	32	ep_b1000t	96x96x72	millimeter	UO	UO:0000016	2.0x2.0x2.0	millimeter	UO	UO:0000016	3.11	second	UO	UO:0000010	0.0762	millisecond	UO	UO:0000028	ep_b1000t	90	degree	UO	UO:0000185					sub-NDARDB804YHE_acq-64DIRECTIONSAP_trace	NDARDB804YHE.tar.gz	Functional Connectomes Project International Neuroimaging Data-Sharing Initiative	doi:10.15387/CMI_HBN	http://dx.doi.org/10.15387/CMI_HBN	10.002623	male	left
NDARDB804YHE	Magnetic Resonance Imaging	Avanto	Siemens	1.5	tesla	UO	UO:0000228	head	32	ep_b0	96x96x72	millimeter	UO	UO:0000016	2x2x2	millimeter	UO	UO:0000016	3.11	second	UO	UO:0000010					ep_b0	90	degree	UO	UO:0000185					sub-NDARDB804YHE_dir-PA_epi	NDARDB804YHE.tar.gz	Functional Connectomes Project International Neuroimaging Data-Sharing Initiative	doi:10.15387/CMI_HBN	http://dx.doi.org/10.15387/CMI_HBN	10.002623	male	left
NDARDB804YHE	Magnetic Resonance Imaging	Avanto	Siemens	1.5	tesla	UO	UO:0000228	head	32	ep_b0	96x96x72	millimeter	UO	UO:0000016	2x2x2	millimeter	UO	UO:0000016	3.11	second	UO	UO:0000010					ep_b0	90	degree	UO	UO:0000185					sub-NDARDB804YHE_dir-AP_epi	NDARDB804YHE.tar.gz	Functional Connectomes Project International Neuroimaging Data-Sharing Initiative	doi:10.15387/CMI_HBN	http://dx.doi.org/10.15387/CMI_HBN	10.002623	male	left
NDARDB804YHE	Magnetic Resonance Imaging	Avanto	Siemens	1.5	tesla	UO	UO:0000228	head	32	fm2d2r	64x64x42	millimeter	UO	UO:0000016	3x3x3	millimeter	UO	UO:0000016	0.492	second	UO	UO:0000010	3.28-8.04	millisecond	UO	UO:0000028	fm2d2r	90	degree	UO	UO:0000185					sub-NDARDB804YHE_phasediff	NDARDB804YHE.tar.gz	Functional Connectomes Project International Neuroimaging Data-Sharing Initiative	doi:10.15387/CMI_HBN	http://dx.doi.org/10.15387/CMI_HBN	10.002623	male	left
NDARDB804YHE	Magnetic Resonance Imaging	Avanto	Siemens	1.5	tesla	UO	UO:0000228	head	32	fm2d2r	64x64x42	millimeter	UO	UO:0000016	3x3x3	millimeter	UO	UO:0000016	0.492	second	UO	UO:0000010	3.28-8.04	millisecond	UO	UO:0000028	fm2d2r	90	degree	UO	UO:0000185					sub-NDARDB804YHE_magnitude1	NDARDB804YHE.tar.gz	Functional Connectomes Project International Neuroimaging Data-Sharing Initiative	doi:10.15387/CMI_HBN	http://dx.doi.org/10.15387/CMI_HBN	10.002623	male	left
NDARDC360DGB	Magnetic Resonance Imaging	Avanto	Siemens	1.5	tesla	UO	UO:0000228	head	32	tfl3d4_ns	176x256x256	millimeter	UO	UO:0000016	1.0x1.0x1.0	millimeter	UO	UO:0000016	2.73	second	UO	UO:0000010	1.64	millisecond	UO	UO:0000028	tfl3d4_ns	7	degree	UO	UO:0000185	1	second	UO	UO:0000010	sub-NDARDC360DGB_T1w	NDARDC360DGB.tar.gz	Functional Connectomes Project International Neuroimaging Data-Sharing Initiative	doi:10.15387/CMI_HBN	http://dx.doi.org/10.15387/CMI_HBN	13.706821	female	left
NDARDC360DGB	Magnetic Resonance Imaging	Avanto	Siemens	1.5	tesla	UO	UO:0000228	head	32	tir2d1_16	448x512x24	millimeter	UO	UO:0000016	0.9x0.9x5.0	millimeter	UO	UO:0000016	9	second	UO	UO:0000010	0.089	millisecond	UO	UO:0000028	tir2d1_16	150	degree	UO	UO:0000185	2.5	second	UO	UO:0000010	sub-NDARDC360DGB_FLAIR	NDARDC360DGB.tar.gz	Functional Connectomes Project International Neuroimaging Data-Sharing Initiative	doi:10.15387/CMI_HBN	http://dx.doi.org/10.15387/CMI_HBN	13.706821	female	left
NDARDC360DGB	Magnetic Resonance Imaging	Avanto	Siemens	1.5	tesla	UO	UO:0000228	head	32	fl3d1	176x256x256	millimeter	UO	UO:0000016	1x1x1	millimeter	UO	UO:0000016	0.03	second	UO	UO:0000010	11	millisecond	UO	UO:0000028	fl3d1	15	degree	UO	UO:0000185					sub-NDARDC360DGB_MT-off_PD	NDARDC360DGB.tar.gz	Functional Connectomes Project International Neuroimaging Data-Sharing Initiative	doi:10.15387/CMI_HBN	http://dx.doi.org/10.15387/CMI_HBN	13.706821	female	left
NDARDC360DGB	Magnetic Resonance Imaging	Avanto	Siemens	1.5	tesla	UO	UO:0000228	head	32	fl3d1	176x256x256	millimeter	UO	UO:0000016	1x1x1	millimeter	UO	UO:0000016	0.03	second	UO	UO:0000010	11	millisecond	UO	UO:0000028	fl3d1	15	degree	UO	UO:0000185					sub-NDARDC360DGB_MT-on_PD	NDARDC360DGB.tar.gz	Functional Connectomes Project International Neuroimaging Data-Sharing Initiative	doi:10.15387/CMI_HBN	http://dx.doi.org/10.15387/CMI_HBN	13.706821	female	left
NDARDC360DGB	Magnetic Resonance Imaging	Avanto	Siemens	1.5	tesla	UO	UO:0000228	head	32	epfid2d1	78x78x54	millimeter	UO	UO:0000016	2.5x2.5x2.5	millimeter	UO	UO:0000016	1.45	second	UO	UO:0000010	0.04	millisecond	UO	UO:0000028	epfid2d1	55	degree	UO	UO:0000185					sub-NDARDC360DGB_task-resting_bold	NDARDC360DGB.tar.gz	Functional Connectomes Project International Neuroimaging Data-Sharing Initiative	doi:10.15387/CMI_HBN	http://dx.doi.org/10.15387/CMI_HBN	13.706821	female	left
NDARDC360DGB	Magnetic Resonance Imaging	Avanto	Siemens	1.5	tesla	UO	UO:0000228	head	32	ep_b1000#7	96x96x72	millimeter	UO	UO:0000016	2.0x2.0x2.0	millimeter	UO	UO:0000016	3.11	second	UO	UO:0000010	0.0762	millisecond	UO	UO:0000028	ep_b1000#7	90	degree	UO	UO:0000185					sub-NDARDC360DGB_acq-64DIRECTIONSAP_dwi	NDARDC360DGB.tar.gz	Functional Connectomes Project International Neuroimaging Data-Sharing Initiative	doi:10.15387/CMI_HBN	http://dx.doi.org/10.15387/CMI_HBN	13.706821	female	left
NDARDC360DGB	Magnetic Resonance Imaging	Avanto	Siemens	1.5	tesla	UO	UO:0000228	head	32	ep_b1000t	96x96x72	millimeter	UO	UO:0000016	2.0x2.0x2.0	millimeter	UO	UO:0000016	3.11	second	UO	UO:0000010	0.0762	millisecond	UO	UO:0000028	ep_b1000t	90	degree	UO	UO:0000185					sub-NDARDC360DGB_acq-64DIRECTIONSAP_trace	NDARDC360DGB.tar.gz	Functional Connectomes Project International Neuroimaging Data-Sharing Initiative	doi:10.15387/CMI_HBN	http://dx.doi.org/10.15387/CMI_HBN	13.706821	female	left
NDARDC360DGB	Magnetic Resonance Imaging	Avanto	Siemens	1.5	tesla	UO	UO:0000228	head	32	ep_b0	96x96x72	millimeter	UO	UO:0000016	2x2x2	millimeter	UO	UO:0000016	3.11	second	UO	UO:0000010					ep_b0	90	degree	UO	UO:0000185					sub-NDARDC360DGB_dir-PA_epi	NDARDC360DGB.tar.gz	Functional Connectomes Project International Neuroimaging Data-Sharing Initiative	doi:10.15387/CMI_HBN	http://dx.doi.org/10.15387/CMI_HBN	13.706821	female	left
NDARDC360DGB	Magnetic Resonance Imaging	Avanto	Siemens	1.5	tesla	UO	UO:0000228	head	32	ep_b0	96x96x72	millimeter	UO	UO:0000016	2x2x2	millimeter	UO	UO:0000016	3.11	second	UO	UO:0000010					ep_b0	90	degree	UO	UO:0000185					sub-NDARDC360DGB_dir-AP_epi	NDARDC360DGB.tar.gz	Functional Connectomes Project International Neuroimaging Data-Sharing Initiative	doi:10.15387/CMI_HBN	http://dx.doi.org/10.15387/CMI_HBN	13.706821	female	left
NDARDC360DGB	Magnetic Resonance Imaging	Avanto	Siemens	1.5	tesla	UO	UO:0000228	head	32	fm2d2r	64x64x42	millimeter	UO	UO:0000016	3x3x3	millimeter	UO	UO:0000016	0.492	second	UO	UO:0000010	3.28-8.04	millisecond	UO	UO:0000028	fm2d2r	90	degree	UO	UO:0000185					sub-NDARDC360DGB_phasediff	NDARDC360DGB.tar.gz	Functional Connectomes Project International Neuroimaging Data-Sharing Initiative	doi:10.15387/CMI_HBN	http://dx.doi.org/10.15387/CMI_HBN	13.706821	female	left
NDARDC360DGB	Magnetic Resonance Imaging	Avanto	Siemens	1.5	tesla	UO	UO:0000228	head	32	fm2d2r	64x64x42	millimeter	UO	UO:0000016	3x3x3	millimeter	UO	UO:0000016	0.492	second	UO	UO:0000010	3.28-8.04	millisecond	UO	UO:0000028	fm2d2r	90	degree	UO	UO:0000185					sub-NDARDC360DGB_magnitude1	NDARDC360DGB.tar.gz	Functional Connectomes Project International Neuroimaging Data-Sharing Initiative	doi:10.15387/CMI_HBN	http://dx.doi.org/10.15387/CMI_HBN	13.706821	female	left
NDARDH328DR9	Magnetic Resonance Imaging	Avanto	Siemens	1.5	tesla	UO	UO:0000228	head	32	tfl3d4_ns	176x256x256	millimeter	UO	UO:0000016	1.0x1.0x1.0	millimeter	UO	UO:0000016	2.73	second	UO	UO:0000010	1.64	millisecond	UO	UO:0000028	tfl3d4_ns	7	degree	UO	UO:0000185	1	second	UO	UO:0000010	sub-NDARDH328DR9_T1w	NDARDH328DR9.tar.gz	Functional Connectomes Project International Neuroimaging Data-Sharing Initiative	doi:10.15387/CMI_HBN	http://dx.doi.org/10.15387/CMI_HBN	6.079853	male	left
NDARDH328DR9	Magnetic Resonance Imaging	Avanto	Siemens	1.5	tesla	UO	UO:0000228	head	32	tir2d1_16	448x512x24	millimeter	UO	UO:0000016	0.9x0.9x5.0	millimeter	UO	UO:0000016	9	second	UO	UO:0000010	0.089	millisecond	UO	UO:0000028	tir2d1_16	150	degree	UO	UO:0000185	2.5	second	UO	UO:0000010	sub-NDARDH328DR9_FLAIR	NDARDH328DR9.tar.gz	Functional Connectomes Project International Neuroimaging Data-Sharing Initiative	doi:10.15387/CMI_HBN	http://dx.doi.org/10.15387/CMI_HBN	6.079853	male	left
NDARDH328DR9	Magnetic Resonance Imaging	Avanto	Siemens	1.5	tesla	UO	UO:0000228	head	32	fl3d1	176x256x256	millimeter	UO	UO:0000016	1x1x1	millimeter	UO	UO:0000016	0.03	second	UO	UO:0000010	11	millisecond	UO	UO:0000028	fl3d1	15	degree	UO	UO:0000185					sub-NDARDH328DR9_MT-off_PD	NDARDH328DR9.tar.gz	Functional Connectomes Project International Neuroimaging Data-Sharing Initiative	doi:10.15387/CMI_HBN	http://dx.doi.org/10.15387/CMI_HBN	6.079853	male	left
NDARDH328DR9	Magnetic Resonance Imaging	Avanto	Siemens	1.5	tesla	UO	UO:0000228	head	32	fl3d1	176x256x256	millimeter	UO	UO:0000016	1x1x1	millimeter	UO	UO:0000016	0.03	second	UO	UO:0000010	11	millisecond	UO	UO:0000028	fl3d1	15	degree	UO	UO:0000185					sub-NDARDH328DR9_MT-on_PD	NDARDH328DR9.tar.gz	Functional Connectomes Project International Neuroimaging Data-Sharing Initiative	doi:10.15387/CMI_HBN	http://dx.doi.org/10.15387/CMI_HBN	6.079853	male	left
NDARDH328DR9	Magnetic Resonance Imaging	Avanto	Siemens	1.5	tesla	UO	UO:0000228	head	32	epfid2d1	78x78x54	millimeter	UO	UO:0000016	2.5x2.5x2.5	millimeter	UO	UO:0000016	1.45	second	UO	UO:0000010	0.04	millisecond	UO	UO:0000028	epfid2d1	55	degree	UO	UO:0000185					sub-NDARDH328DR9_task-resting_bold	NDARDH328DR9.tar.gz	Functional Connectomes Project International Neuroimaging Data-Sharing Initiative	doi:10.15387/CMI_HBN	http://dx.doi.org/10.15387/CMI_HBN	6.079853	male	left
NDARDH328DR9	Magnetic Resonance Imaging	Avanto	Siemens	1.5	tesla	UO	UO:0000228	head	32	ep_b1000#7	96x96x72	millimeter	UO	UO:0000016	2.0x2.0x2.0	millimeter	UO	UO:0000016	3.11	second	UO	UO:0000010	0.0762	millisecond	UO	UO:0000028	ep_b1000#7	90	degree	UO	UO:0000185					sub-NDARDH328DR9_acq-64DIRECTIONSAP_dwi	NDARDH328DR9.tar.gz	Functional Connectomes Project International Neuroimaging Data-Sharing Initiative	doi:10.15387/CMI_HBN	http://dx.doi.org/10.15387/CMI_HBN	6.079853	male	left
NDARDH328DR9	Magnetic Resonance Imaging	Avanto	Siemens	1.5	tesla	UO	UO:0000228	head	32	ep_b1000t	96x96x72	millimeter	UO	UO:0000016	2.0x2.0x2.0	millimeter	UO	UO:0000016	3.11	second	UO	UO:0000010	0.0762	millisecond	UO	UO:0000028	ep_b1000t	90	degree	UO	UO:0000185					sub-NDARDH328DR9_acq-64DIRECTIONSAP_trace	NDARDH328DR9.tar.gz	Functional Connectomes Project International Neuroimaging Data-Sharing Initiative	doi:10.15387/CMI_HBN	http://dx.doi.org/10.15387/CMI_HBN	6.079853	male	left
NDARDH328DR9	Magnetic Resonance Imaging	Avanto	Siemens	1.5	tesla	UO	UO:0000228	head	32	ep_b0	96x96x72	millimeter	UO	UO:0000016	2x2x2	millimeter	UO	UO:0000016	3.11	second	UO	UO:0000010					ep_b0	90	degree	UO	UO:0000185					sub-NDARDH328DR9_dir-PA_epi	NDARDH328DR9.tar.gz	Functional Connectomes Project International Neuroimaging Data-Sharing Initiative	doi:10.15387/CMI_HBN	http://dx.doi.org/10.15387/CMI_HBN	6.079853	male	left
NDARDH328DR9	Magnetic Resonance Imaging	Avanto	Siemens	1.5	tesla	UO	UO:0000228	head	32	ep_b0	96x96x72	millimeter	UO	UO:0000016	2x2x2	millimeter	UO	UO:0000016	3.11	second	UO	UO:0000010					ep_b0	90	degree	UO	UO:0000185					sub-NDARDH328DR9_dir-AP_epi	NDARDH328DR9.tar.gz	Functional Connectomes Project International Neuroimaging Data-Sharing Initiative	doi:10.15387/CMI_HBN	http://dx.doi.org/10.15387/CMI_HBN	6.079853	male	left
NDARDH328DR9	Magnetic Resonance Imaging	Avanto	Siemens	1.5	tesla	UO	UO:0000228	head	32	fm2d2r	64x64x42	millimeter	UO	UO:0000016	3x3x3	millimeter	UO	UO:0000016	0.492	second	UO	UO:0000010	3.28-8.04	millisecond	UO	UO:0000028	fm2d2r	90	degree	UO	UO:0000185					sub-NDARDH328DR9_phasediff	NDARDH328DR9.tar.gz	Functional Connectomes Project International Neuroimaging Data-Sharing Initiative	doi:10.15387/CMI_HBN	http://dx.doi.org/10.15387/CMI_HBN	6.079853	male	left
NDARDH328DR9	Magnetic Resonance Imaging	Avanto	Siemens	1.5	tesla	UO	UO:0000228	head	32	fm2d2r	64x64x42	millimeter	UO	UO:0000016	3x3x3	millimeter	UO	UO:0000016	0.492	second	UO	UO:0000010	3.28-8.04	millisecond	UO	UO:0000028	fm2d2r	90	degree	UO	UO:0000185					sub-NDARDH328DR9_magnitude1	NDARDH328DR9.tar.gz	Functional Connectomes Project International Neuroimaging Data-Sharing Initiative	doi:10.15387/CMI_HBN	http://dx.doi.org/10.15387/CMI_HBN	6.079853	male	left
NDARDJ825GBP	Magnetic Resonance Imaging	Avanto	Siemens	1.5	tesla	UO	UO:0000228	head	32	tfl3d4_ns	176x256x256	millimeter	UO	UO:0000016	1.0x1.0x1.0	millimeter	UO	UO:0000016	2.73	second	UO	UO:0000010	1.64	millisecond	UO	UO:0000028	tfl3d4_ns	7	degree	UO	UO:0000185	1	second	UO	UO:0000010	sub-NDARDJ825GBP_T1w	NDARDJ825GBP.tar.gz	Functional Connectomes Project International Neuroimaging Data-Sharing Initiative	doi:10.15387/CMI_HBN	http://dx.doi.org/10.15387/CMI_HBN	9.293976	male	left
NDARDJ825GBP	Magnetic Resonance Imaging	Avanto	Siemens	1.5	tesla	UO	UO:0000228	head	32	tir2d1_16	448x512x24	millimeter	UO	UO:0000016	0.9x0.9x5.0	millimeter	UO	UO:0000016	9	second	UO	UO:0000010	0.089	millisecond	UO	UO:0000028	tir2d1_16	150	degree	UO	UO:0000185	2.5	second	UO	UO:0000010	sub-NDARDJ825GBP_FLAIR	NDARDJ825GBP.tar.gz	Functional Connectomes Project International Neuroimaging Data-Sharing Initiative	doi:10.15387/CMI_HBN	http://dx.doi.org/10.15387/CMI_HBN	9.293976	male	left
NDARDJ825GBP	Magnetic Resonance Imaging	Avanto	Siemens	1.5	tesla	UO	UO:0000228	head	32	fl3d1	176x256x256	millimeter	UO	UO:0000016	1x1x1	millimeter	UO	UO:0000016	0.03	second	UO	UO:0000010	11	millisecond	UO	UO:0000028	fl3d1	15	degree	UO	UO:0000185					sub-NDARDJ825GBP_MT-off_PD	NDARDJ825GBP.tar.gz	Functional Connectomes Project International Neuroimaging Data-Sharing Initiative	doi:10.15387/CMI_HBN	http://dx.doi.org/10.15387/CMI_HBN	9.293976	male	left
NDARDJ825GBP	Magnetic Resonance Imaging	Avanto	Siemens	1.5	tesla	UO	UO:0000228	head	32	fl3d1	176x256x256	millimeter	UO	UO:0000016	1x1x1	millimeter	UO	UO:0000016	0.03	second	UO	UO:0000010	11	millisecond	UO	UO:0000028	fl3d1	15	degree	UO	UO:0000185					sub-NDARDJ825GBP_MT-on_PD	NDARDJ825GBP.tar.gz	Functional Connectomes Project International Neuroimaging Data-Sharing Initiative	doi:10.15387/CMI_HBN	http://dx.doi.org/10.15387/CMI_HBN	9.293976	male	left
NDARDJ825GBP	Magnetic Resonance Imaging	Avanto	Siemens	1.5	tesla	UO	UO:0000228	head	32	epfid2d1	78x78x54	millimeter	UO	UO:0000016	2.5x2.5x2.5	millimeter	UO	UO:0000016	1.45	second	UO	UO:0000010	0.04	millisecond	UO	UO:0000028	epfid2d1	55	degree	UO	UO:0000185					sub-NDARDJ825GBP_task-resting_bold	NDARDJ825GBP.tar.gz	Functional Connectomes Project International Neuroimaging Data-Sharing Initiative	doi:10.15387/CMI_HBN	http://dx.doi.org/10.15387/CMI_HBN	9.293976	male	left
NDARDJ825GBP	Magnetic Resonance Imaging	Avanto	Siemens	1.5	tesla	UO	UO:0000228	head	32	ep_b1000#7	96x96x72	millimeter	UO	UO:0000016	2.0x2.0x2.0	millimeter	UO	UO:0000016	3.11	second	UO	UO:0000010	0.0762	millisecond	UO	UO:0000028	ep_b1000#7	90	degree	UO	UO:0000185					sub-NDARDJ825GBP_acq-64DIRECTIONSAP_dwi	NDARDJ825GBP.tar.gz	Functional Connectomes Project International Neuroimaging Data-Sharing Initiative	doi:10.15387/CMI_HBN	http://dx.doi.org/10.15387/CMI_HBN	9.293976	male	left
NDARDJ825GBP	Magnetic Resonance Imaging	Avanto	Siemens	1.5	tesla	UO	UO:0000228	head	32	fm2d2r	64x64x42	millimeter	UO	UO:0000016	3x3x3	millimeter	UO	UO:0000016	0.492	second	UO	UO:0000010	3.28-8.04	millisecond	UO	UO:0000028	fm2d2r	90	degree	UO	UO:0000185					sub-NDARDJ825GBP_phasediff	NDARDJ825GBP.tar.gz	Functional Connectomes Project International Neuroimaging Data-Sharing Initiative	doi:10.15387/CMI_HBN	http://dx.doi.org/10.15387/CMI_HBN	9.293976	male	left
NDARDJ825GBP	Magnetic Resonance Imaging	Avanto	Siemens	1.5	tesla	UO	UO:0000228	head	32	fm2d2r	64x64x42	millimeter	UO	UO:0000016	3x3x3	millimeter	UO	UO:0000016	0.492	second	UO	UO:0000010	3.28-8.04	millisecond	UO	UO:0000028	fm2d2r	90	degree	UO	UO:0000185					sub-NDARDJ825GBP_magnitude1	NDARDJ825GBP.tar.gz	Functional Connectomes Project International Neuroimaging Data-Sharing Initiative	doi:10.15387/CMI_HBN	http://dx.doi.org/10.15387/CMI_HBN	9.293976	male	left
NDARDK983BDA	Magnetic Resonance Imaging	Avanto	Siemens	1.5	tesla	UO	UO:0000228	head	32	tfl3d4_ns	176x256x256	millimeter	UO	UO:0000016	1.0x1.0x1.0	millimeter	UO	UO:0000016	2.73	second	UO	UO:0000010	1.64	millisecond	UO	UO:0000028	tfl3d4_ns	7	degree	UO	UO:0000185	1	second	UO	UO:0000010	sub-NDARDK983BDA_T1w	NDARDK983BDA.tar.gz	Functional Connectomes Project International Neuroimaging Data-Sharing Initiative	doi:10.15387/CMI_HBN	http://dx.doi.org/10.15387/CMI_HBN	11.914099	female	ambidextrous
NDARDK983BDA	Magnetic Resonance Imaging	Avanto	Siemens	1.5	tesla	UO	UO:0000228	head	32	epfid2d1	78x78x54	millimeter	UO	UO:0000016	2.5x2.5x2.5	millimeter	UO	UO:0000016	1.45	second	UO	UO:0000010	0.04	millisecond	UO	UO:0000028	epfid2d1	55	degree	UO	UO:0000185					sub-NDARDK983BDA_task-resting_bold	NDARDK983BDA.tar.gz	Functional Connectomes Project International Neuroimaging Data-Sharing Initiative	doi:10.15387/CMI_HBN	http://dx.doi.org/10.15387/CMI_HBN	11.914099	female	ambidextrous
NDARDK983BDA	Magnetic Resonance Imaging	Avanto	Siemens	1.5	tesla	UO	UO:0000228	head	32	ep_b1000#7	96x96x72	millimeter	UO	UO:0000016	2.0x2.0x2.0	millimeter	UO	UO:0000016	3.11	second	UO	UO:0000010	0.0762	millisecond	UO	UO:0000028	ep_b1000#7	90	degree	UO	UO:0000185					sub-NDARDK983BDA_acq-64DIRECTIONSAP_dwi	NDARDK983BDA.tar.gz	Functional Connectomes Project International Neuroimaging Data-Sharing Initiative	doi:10.15387/CMI_HBN	http://dx.doi.org/10.15387/CMI_HBN	11.914099	female	ambidextrous
NDARDK983BDA	Magnetic Resonance Imaging	Avanto	Siemens	1.5	tesla	UO	UO:0000228	head	32	ep_b1000t	96x96x72	millimeter	UO	UO:0000016	2.0x2.0x2.0	millimeter	UO	UO:0000016	3.11	second	UO	UO:0000010	0.0762	millisecond	UO	UO:0000028	ep_b1000t	90	degree	UO	UO:0000185					sub-NDARDK983BDA_acq-64DIRECTIONSAP_trace	NDARDK983BDA.tar.gz	Functional Connectomes Project International Neuroimaging Data-Sharing Initiative	doi:10.15387/CMI_HBN	http://dx.doi.org/10.15387/CMI_HBN	11.914099	female	ambidextrous
NDARDK983BDA	Magnetic Resonance Imaging	Avanto	Siemens	1.5	tesla	UO	UO:0000228	head	32	ep_b0	96x96x72	millimeter	UO	UO:0000016	2x2x2	millimeter	UO	UO:0000016	3.11	second	UO	UO:0000010					ep_b0	90	degree	UO	UO:0000185					sub-NDARDK983BDA_dir-PA_epi	NDARDK983BDA.tar.gz	Functional Connectomes Project International Neuroimaging Data-Sharing Initiative	doi:10.15387/CMI_HBN	http://dx.doi.org/10.15387/CMI_HBN	11.914099	female	ambidextrous
NDARDK983BDA	Magnetic Resonance Imaging	Avanto	Siemens	1.5	tesla	UO	UO:0000228	head	32	ep_b0	96x96x72	millimeter	UO	UO:0000016	2x2x2	millimeter	UO	UO:0000016	3.11	second	UO	UO:0000010					ep_b0	90	degree	UO	UO:0000185					sub-NDARDK983BDA_dir-AP_epi	NDARDK983BDA.tar.gz	Functional Connectomes Project International Neuroimaging Data-Sharing Initiative	doi:10.15387/CMI_HBN	http://dx.doi.org/10.15387/CMI_HBN	11.914099	female	ambidextrous
NDARDK983BDA	Magnetic Resonance Imaging	Avanto	Siemens	1.5	tesla	UO	UO:0000228	head	32	fm2d2r	64x64x42	millimeter	UO	UO:0000016	3x3x3	millimeter	UO	UO:0000016	0.492	second	UO	UO:0000010	3.28-8.04	millisecond	UO	UO:0000028	fm2d2r	90	degree	UO	UO:0000185					sub-NDARDK983BDA_phasediff	NDARDK983BDA.tar.gz	Functional Connectomes Project International Neuroimaging Data-Sharing Initiative	doi:10.15387/CMI_HBN	http://dx.doi.org/10.15387/CMI_HBN	11.914099	female	ambidextrous
NDARDK983BDA	Magnetic Resonance Imaging	Avanto	Siemens	1.5	tesla	UO	UO:0000228	head	32	fm2d2r	64x64x42	millimeter	UO	UO:0000016	3x3x3	millimeter	UO	UO:0000016	0.492	second	UO	UO:0000010	3.28-8.04	millisecond	UO	UO:0000028	fm2d2r	90	degree	UO	UO:0000185					sub-NDARDK983BDA_magnitude1	NDARDK983BDA.tar.gz	Functional Connectomes Project International Neuroimaging Data-Sharing Initiative	doi:10.15387/CMI_HBN	http://dx.doi.org/10.15387/CMI_HBN	11.914099	female	ambidextrous
NDARDM425CG2	Magnetic Resonance Imaging	Avanto	Siemens	1.5	tesla	UO	UO:0000228	head	32	tfl3d4_ns	176x256x256	millimeter	UO	UO:0000016	1.0x1.0x1.0	millimeter	UO	UO:0000016	2.73	second	UO	UO:0000010	1.64	millisecond	UO	UO:0000028	tfl3d4_ns	7	degree	UO	UO:0000185	1	second	UO	UO:0000010	sub-NDARDM425CG2_T1w	NDARDM425CG2.tar.gz	Functional Connectomes Project International Neuroimaging Data-Sharing Initiative	doi:10.15387/CMI_HBN	http://dx.doi.org/10.15387/CMI_HBN	9.649326	male	left
NDARDM425CG2	Magnetic Resonance Imaging	Avanto	Siemens	1.5	tesla	UO	UO:0000228	head	32	tir2d1_16	448x512x24	millimeter	UO	UO:0000016	0.9x0.9x5.0	millimeter	UO	UO:0000016	9	second	UO	UO:0000010	0.089	millisecond	UO	UO:0000028	tir2d1_16	150	degree	UO	UO:0000185	2.5	second	UO	UO:0000010	sub-NDARDM425CG2_FLAIR	NDARDM425CG2.tar.gz	Functional Connectomes Project International Neuroimaging Data-Sharing Initiative	doi:10.15387/CMI_HBN	http://dx.doi.org/10.15387/CMI_HBN	9.649326	male	left
NDARDM425CG2	Magnetic Resonance Imaging	Avanto	Siemens	1.5	tesla	UO	UO:0000228	head	32	fl3d1	176x256x256	millimeter	UO	UO:0000016	1x1x1	millimeter	UO	UO:0000016	0.03	second	UO	UO:0000010	11	millisecond	UO	UO:0000028	fl3d1	15	degree	UO	UO:0000185					sub-NDARDM425CG2_MT-off_PD	NDARDM425CG2.tar.gz	Functional Connectomes Project International Neuroimaging Data-Sharing Initiative	doi:10.15387/CMI_HBN	http://dx.doi.org/10.15387/CMI_HBN	9.649326	male	left
NDARDM425CG2	Magnetic Resonance Imaging	Avanto	Siemens	1.5	tesla	UO	UO:0000228	head	32	fl3d1	176x256x256	millimeter	UO	UO:0000016	1x1x1	millimeter	UO	UO:0000016	0.03	second	UO	UO:0000010	11	millisecond	UO	UO:0000028	fl3d1	15	degree	UO	UO:0000185					sub-NDARDM425CG2_MT-on_PD	NDARDM425CG2.tar.gz	Functional Connectomes Project International Neuroimaging Data-Sharing Initiative	doi:10.15387/CMI_HBN	http://dx.doi.org/10.15387/CMI_HBN	9.649326	male	left
NDARDM425CG2	Magnetic Resonance Imaging	Avanto	Siemens	1.5	tesla	UO	UO:0000228	head	32	epfid2d1	78x78x54	millimeter	UO	UO:0000016	2.5x2.5x2.5	millimeter	UO	UO:0000016	1.45	second	UO	UO:0000010	0.04	millisecond	UO	UO:0000028	epfid2d1	55	degree	UO	UO:0000185					sub-NDARDM425CG2_task-resting_bold	NDARDM425CG2.tar.gz	Functional Connectomes Project International Neuroimaging Data-Sharing Initiative	doi:10.15387/CMI_HBN	http://dx.doi.org/10.15387/CMI_HBN	9.649326	male	left
NDARDM425CG2	Magnetic Resonance Imaging	Avanto	Siemens	1.5	tesla	UO	UO:0000228	head	32	ep_b1000#7	96x96x72	millimeter	UO	UO:0000016	2.0x2.0x2.0	millimeter	UO	UO:0000016	3.11	second	UO	UO:0000010	0.0762	millisecond	UO	UO:0000028	ep_b1000#7	90	degree	UO	UO:0000185					sub-NDARDM425CG2_acq-64DIRECTIONSAP_dwi	NDARDM425CG2.tar.gz	Functional Connectomes Project International Neuroimaging Data-Sharing Initiative	doi:10.15387/CMI_HBN	http://dx.doi.org/10.15387/CMI_HBN	9.649326	male	left
NDARDM425CG2	Magnetic Resonance Imaging	Avanto	Siemens	1.5	tesla	UO	UO:0000228	head	32	ep_b1000t	96x96x72	millimeter	UO	UO:0000016	2.0x2.0x2.0	millimeter	UO	UO:0000016	3.11	second	UO	UO:0000010	0.0762	millisecond	UO	UO:0000028	ep_b1000t	90	degree	UO	UO:0000185					sub-NDARDM425CG2_acq-64DIRECTIONSAP_trace	NDARDM425CG2.tar.gz	Functional Connectomes Project International Neuroimaging Data-Sharing Initiative	doi:10.15387/CMI_HBN	http://dx.doi.org/10.15387/CMI_HBN	9.649326	male	left
NDARDM425CG2	Magnetic Resonance Imaging	Avanto	Siemens	1.5	tesla	UO	UO:0000228	head	32	ep_b0	96x96x72	millimeter	UO	UO:0000016	2x2x2	millimeter	UO	UO:0000016	3.11	second	UO	UO:0000010					ep_b0	90	degree	UO	UO:0000185					sub-NDARDM425CG2_dir-PA_epi	NDARDM425CG2.tar.gz	Functional Connectomes Project International Neuroimaging Data-Sharing Initiative	doi:10.15387/CMI_HBN	http://dx.doi.org/10.15387/CMI_HBN	9.649326	male	left
NDARDM425CG2	Magnetic Resonance Imaging	Avanto	Siemens	1.5	tesla	UO	UO:0000228	head	32	ep_b0	96x96x72	millimeter	UO	UO:0000016	2x2x2	millimeter	UO	UO:0000016	3.11	second	UO	UO:0000010					ep_b0	90	degree	UO	UO:0000185					sub-NDARDM425CG2_dir-AP_epi	NDARDM425CG2.tar.gz	Functional Connectomes Project International Neuroimaging Data-Sharing Initiative	doi:10.15387/CMI_HBN	http://dx.doi.org/10.15387/CMI_HBN	9.649326	male	left
NDARDM425CG2	Magnetic Resonance Imaging	Avanto	Siemens	1.5	tesla	UO	UO:0000228	head	32	fm2d2r	64x64x42	millimeter	UO	UO:0000016	3x3x3	millimeter	UO	UO:0000016	0.492	second	UO	UO:0000010	3.28-8.04	millisecond	UO	UO:0000028	fm2d2r	90	degree	UO	UO:0000185					sub-NDARDM425CG2_phasediff	NDARDM425CG2.tar.gz	Functional Connectomes Project International Neuroimaging Data-Sharing Initiative	doi:10.15387/CMI_HBN	http://dx.doi.org/10.15387/CMI_HBN	9.649326	male	left
NDARDM425CG2	Magnetic Resonance Imaging	Avanto	Siemens	1.5	tesla	UO	UO:0000228	head	32	fm2d2r	64x64x42	millimeter	UO	UO:0000016	3x3x3	millimeter	UO	UO:0000016	0.492	second	UO	UO:0000010	3.28-8.04	millisecond	UO	UO:0000028	fm2d2r	90	degree	UO	UO:0000185					sub-NDARDM425CG2_magnitude1	NDARDM425CG2.tar.gz	Functional Connectomes Project International Neuroimaging Data-Sharing Initiative	doi:10.15387/CMI_HBN	http://dx.doi.org/10.15387/CMI_HBN	9.649326	male	left
NDARDN702GXX	Magnetic Resonance Imaging	Avanto	Siemens	1.5	tesla	UO	UO:0000228	head	32	tfl3d4_ns	176x256x256	millimeter	UO	UO:0000016	1.0x1.0x1.0	millimeter	UO	UO:0000016	2.73	second	UO	UO:0000010	1.64	millisecond	UO	UO:0000028	tfl3d4_ns	7	degree	UO	UO:0000185	1	second	UO	UO:0000010	sub-NDARDN702GXX_T1w	NDARDN702GXX.tar.gz	Functional Connectomes Project International Neuroimaging Data-Sharing Initiative	doi:10.15387/CMI_HBN	http://dx.doi.org/10.15387/CMI_HBN	9.561829	male	left
NDARDN702GXX	Magnetic Resonance Imaging	Avanto	Siemens	1.5	tesla	UO	UO:0000228	head	32	tir2d1_16	448x512x24	millimeter	UO	UO:0000016	0.9x0.9x5.0	millimeter	UO	UO:0000016	9	second	UO	UO:0000010	0.089	millisecond	UO	UO:0000028	tir2d1_16	150	degree	UO	UO:0000185	2.5	second	UO	UO:0000010	sub-NDARDN702GXX_FLAIR	NDARDN702GXX.tar.gz	Functional Connectomes Project International Neuroimaging Data-Sharing Initiative	doi:10.15387/CMI_HBN	http://dx.doi.org/10.15387/CMI_HBN	9.561829	male	left
NDARDN702GXX	Magnetic Resonance Imaging	Avanto	Siemens	1.5	tesla	UO	UO:0000228	head	32	fl3d1	176x256x256	millimeter	UO	UO:0000016	1x1x1	millimeter	UO	UO:0000016	0.03	second	UO	UO:0000010	11	millisecond	UO	UO:0000028	fl3d1	15	degree	UO	UO:0000185					sub-NDARDN702GXX_MT-off_PD	NDARDN702GXX.tar.gz	Functional Connectomes Project International Neuroimaging Data-Sharing Initiative	doi:10.15387/CMI_HBN	http://dx.doi.org/10.15387/CMI_HBN	9.561829	male	left
NDARDN702GXX	Magnetic Resonance Imaging	Avanto	Siemens	1.5	tesla	UO	UO:0000228	head	32	fl3d1	176x256x256	millimeter	UO	UO:0000016	1x1x1	millimeter	UO	UO:0000016	0.03	second	UO	UO:0000010	11	millisecond	UO	UO:0000028	fl3d1	15	degree	UO	UO:0000185					sub-NDARDN702GXX_MT-on_PD	NDARDN702GXX.tar.gz	Functional Connectomes Project International Neuroimaging Data-Sharing Initiative	doi:10.15387/CMI_HBN	http://dx.doi.org/10.15387/CMI_HBN	9.561829	male	left
NDARDN702GXX	Magnetic Resonance Imaging	Avanto	Siemens	1.5	tesla	UO	UO:0000228	head	32	epfid2d1	78x78x54	millimeter	UO	UO:0000016	2.5x2.5x2.5	millimeter	UO	UO:0000016	1.45	second	UO	UO:0000010	0.04	millisecond	UO	UO:0000028	epfid2d1	55	degree	UO	UO:0000185					sub-NDARDN702GXX_task-resting_bold	NDARDN702GXX.tar.gz	Functional Connectomes Project International Neuroimaging Data-Sharing Initiative	doi:10.15387/CMI_HBN	http://dx.doi.org/10.15387/CMI_HBN	9.561829	male	left
NDARDN702GXX	Magnetic Resonance Imaging	Avanto	Siemens	1.5	tesla	UO	UO:0000228	head	32	ep_b1000#7	96x96x72	millimeter	UO	UO:0000016	2.0x2.0x2.0	millimeter	UO	UO:0000016	3.11	second	UO	UO:0000010	0.0762	millisecond	UO	UO:0000028	ep_b1000#7	90	degree	UO	UO:0000185					sub-NDARDN702GXX_acq-64DIRECTIONSAP_dwi	NDARDN702GXX.tar.gz	Functional Connectomes Project International Neuroimaging Data-Sharing Initiative	doi:10.15387/CMI_HBN	http://dx.doi.org/10.15387/CMI_HBN	9.561829	male	left
NDARDN770HY6	Magnetic Resonance Imaging	Avanto	Siemens	1.5	tesla	UO	UO:0000228	head	32	tfl3d4_ns	176x256x256	millimeter	UO	UO:0000016	1.0x1.0x1.0	millimeter	UO	UO:0000016	2.73	second	UO	UO:0000010	1.64	millisecond	UO	UO:0000028	tfl3d4_ns	7	degree	UO	UO:0000185	1	second	UO	UO:0000010	sub-NDARDN770HY6_T1w	NDARDN770HY6.tar.gz	Functional Connectomes Project International Neuroimaging Data-Sharing Initiative	doi:10.15387/CMI_HBN	http://dx.doi.org/10.15387/CMI_HBN	11.758042	male	left
NDARDN770HY6	Magnetic Resonance Imaging	Avanto	Siemens	1.5	tesla	UO	UO:0000228	head	32	tir2d1_16	448x512x24	millimeter	UO	UO:0000016	0.9x0.9x5.0	millimeter	UO	UO:0000016	9	second	UO	UO:0000010	0.089	millisecond	UO	UO:0000028	tir2d1_16	150	degree	UO	UO:0000185	2.5	second	UO	UO:0000010	sub-NDARDN770HY6_FLAIR	NDARDN770HY6.tar.gz	Functional Connectomes Project International Neuroimaging Data-Sharing Initiative	doi:10.15387/CMI_HBN	http://dx.doi.org/10.15387/CMI_HBN	11.758042	male	left
NDARDN770HY6	Magnetic Resonance Imaging	Avanto	Siemens	1.5	tesla	UO	UO:0000228	head	32	fl3d1	176x256x256	millimeter	UO	UO:0000016	1x1x1	millimeter	UO	UO:0000016	0.03	second	UO	UO:0000010	11	millisecond	UO	UO:0000028	fl3d1	15	degree	UO	UO:0000185					sub-NDARDN770HY6_MT-off_PD	NDARDN770HY6.tar.gz	Functional Connectomes Project International Neuroimaging Data-Sharing Initiative	doi:10.15387/CMI_HBN	http://dx.doi.org/10.15387/CMI_HBN	11.758042	male	left
NDARDN770HY6	Magnetic Resonance Imaging	Avanto	Siemens	1.5	tesla	UO	UO:0000228	head	32	fl3d1	176x256x256	millimeter	UO	UO:0000016	1x1x1	millimeter	UO	UO:0000016	0.03	second	UO	UO:0000010	11	millisecond	UO	UO:0000028	fl3d1	15	degree	UO	UO:0000185					sub-NDARDN770HY6_MT-on_PD	NDARDN770HY6.tar.gz	Functional Connectomes Project International Neuroimaging Data-Sharing Initiative	doi:10.15387/CMI_HBN	http://dx.doi.org/10.15387/CMI_HBN	11.758042	male	left
NDARDN770HY6	Magnetic Resonance Imaging	Avanto	Siemens	1.5	tesla	UO	UO:0000228	head	32	epfid2d1	78x78x54	millimeter	UO	UO:0000016	2.5x2.5x2.5	millimeter	UO	UO:0000016	1.45	second	UO	UO:0000010	0.04	millisecond	UO	UO:0000028	epfid2d1	55	degree	UO	UO:0000185					sub-NDARDN770HY6_task-resting_bold	NDARDN770HY6.tar.gz	Functional Connectomes Project International Neuroimaging Data-Sharing Initiative	doi:10.15387/CMI_HBN	http://dx.doi.org/10.15387/CMI_HBN	11.758042	male	left
NDARDN770HY6	Magnetic Resonance Imaging	Avanto	Siemens	1.5	tesla	UO	UO:0000228	head	32	ep_b1000#7	96x96x72	millimeter	UO	UO:0000016	2.0x2.0x2.0	millimeter	UO	UO:0000016	3.11	second	UO	UO:0000010	0.0762	millisecond	UO	UO:0000028	ep_b1000#7	90	degree	UO	UO:0000185					sub-NDARDN770HY6_acq-64DIRECTIONSAP_dwi	NDARDN770HY6.tar.gz	Functional Connectomes Project International Neuroimaging Data-Sharing Initiative	doi:10.15387/CMI_HBN	http://dx.doi.org/10.15387/CMI_HBN	11.758042	male	left
NDARDN770HY6	Magnetic Resonance Imaging	Avanto	Siemens	1.5	tesla	UO	UO:0000228	head	32	ep_b1000t	96x96x72	millimeter	UO	UO:0000016	2.0x2.0x2.0	millimeter	UO	UO:0000016	3.11	second	UO	UO:0000010	0.0762	millisecond	UO	UO:0000028	ep_b1000t	90	degree	UO	UO:0000185					sub-NDARDN770HY6_acq-64DIRECTIONSAP_trace	NDARDN770HY6.tar.gz	Functional Connectomes Project International Neuroimaging Data-Sharing Initiative	doi:10.15387/CMI_HBN	http://dx.doi.org/10.15387/CMI_HBN	11.758042	male	left
NDARDN770HY6	Magnetic Resonance Imaging	Avanto	Siemens	1.5	tesla	UO	UO:0000228	head	32	ep_b0	96x96x72	millimeter	UO	UO:0000016	2x2x2	millimeter	UO	UO:0000016	3.11	second	UO	UO:0000010					ep_b0	90	degree	UO	UO:0000185					sub-NDARDN770HY6_dir-PA_epi	NDARDN770HY6.tar.gz	Functional Connectomes Project International Neuroimaging Data-Sharing Initiative	doi:10.15387/CMI_HBN	http://dx.doi.org/10.15387/CMI_HBN	11.758042	male	left
NDARDN770HY6	Magnetic Resonance Imaging	Avanto	Siemens	1.5	tesla	UO	UO:0000228	head	32	ep_b0	96x96x72	millimeter	UO	UO:0000016	2x2x2	millimeter	UO	UO:0000016	3.11	second	UO	UO:0000010					ep_b0	90	degree	UO	UO:0000185					sub-NDARDN770HY6_dir-AP_epi	NDARDN770HY6.tar.gz	Functional Connectomes Project International Neuroimaging Data-Sharing Initiative	doi:10.15387/CMI_HBN	http://dx.doi.org/10.15387/CMI_HBN	11.758042	male	left
NDARDN770HY6	Magnetic Resonance Imaging	Avanto	Siemens	1.5	tesla	UO	UO:0000228	head	32	fm2d2r	64x64x42	millimeter	UO	UO:0000016	3x3x3	millimeter	UO	UO:0000016	0.492	second	UO	UO:0000010	3.28-8.04	millisecond	UO	UO:0000028	fm2d2r	90	degree	UO	UO:0000185					sub-NDARDN770HY6_phasediff	NDARDN770HY6.tar.gz	Functional Connectomes Project International Neuroimaging Data-Sharing Initiative	doi:10.15387/CMI_HBN	http://dx.doi.org/10.15387/CMI_HBN	11.758042	male	left
NDARDN770HY6	Magnetic Resonance Imaging	Avanto	Siemens	1.5	tesla	UO	UO:0000228	head	32	fm2d2r	64x64x42	millimeter	UO	UO:0000016	3x3x3	millimeter	UO	UO:0000016	0.492	second	UO	UO:0000010	3.28-8.04	millisecond	UO	UO:0000028	fm2d2r	90	degree	UO	UO:0000185					sub-NDARDN770HY6_magnitude1	NDARDN770HY6.tar.gz	Functional Connectomes Project International Neuroimaging Data-Sharing Initiative	doi:10.15387/CMI_HBN	http://dx.doi.org/10.15387/CMI_HBN	11.758042	male	left
NDARDR658DRA	Magnetic Resonance Imaging	Avanto	Siemens	1.5	tesla	UO	UO:0000228	head	32	tfl3d4_ns	176x256x256	millimeter	UO	UO:0000016	1.0x1.0x1.0	millimeter	UO	UO:0000016	2.73	second	UO	UO:0000010	1.64	millisecond	UO	UO:0000028	tfl3d4_ns	7	degree	UO	UO:0000185	1	second	UO	UO:0000010	sub-NDARDR658DRA_T1w	NDARDR658DRA.tar.gz	Functional Connectomes Project International Neuroimaging Data-Sharing Initiative	doi:10.15387/CMI_HBN	http://dx.doi.org/10.15387/CMI_HBN	6.421857	male	left
NDARDR658DRA	Magnetic Resonance Imaging	Avanto	Siemens	1.5	tesla	UO	UO:0000228	head	32	tir2d1_16	448x512x24	millimeter	UO	UO:0000016	0.9x0.9x5.0	millimeter	UO	UO:0000016	9	second	UO	UO:0000010	0.089	millisecond	UO	UO:0000028	tir2d1_16	150	degree	UO	UO:0000185	2.5	second	UO	UO:0000010	sub-NDARDR658DRA_FLAIR	NDARDR658DRA.tar.gz	Functional Connectomes Project International Neuroimaging Data-Sharing Initiative	doi:10.15387/CMI_HBN	http://dx.doi.org/10.15387/CMI_HBN	6.421857	male	left
NDARDR658DRA	Magnetic Resonance Imaging	Avanto	Siemens	1.5	tesla	UO	UO:0000228	head	32	fl3d1	176x256x256	millimeter	UO	UO:0000016	1x1x1	millimeter	UO	UO:0000016	0.03	second	UO	UO:0000010	11	millisecond	UO	UO:0000028	fl3d1	15	degree	UO	UO:0000185					sub-NDARDR658DRA_MT-off_PD	NDARDR658DRA.tar.gz	Functional Connectomes Project International Neuroimaging Data-Sharing Initiative	doi:10.15387/CMI_HBN	http://dx.doi.org/10.15387/CMI_HBN	6.421857	male	left
NDARDR658DRA	Magnetic Resonance Imaging	Avanto	Siemens	1.5	tesla	UO	UO:0000228	head	32	fl3d1	176x256x256	millimeter	UO	UO:0000016	1x1x1	millimeter	UO	UO:0000016	0.03	second	UO	UO:0000010	11	millisecond	UO	UO:0000028	fl3d1	15	degree	UO	UO:0000185					sub-NDARDR658DRA_MT-on_PD	NDARDR658DRA.tar.gz	Functional Connectomes Project International Neuroimaging Data-Sharing Initiative	doi:10.15387/CMI_HBN	http://dx.doi.org/10.15387/CMI_HBN	6.421857	male	left
NDARDR658DRA	Magnetic Resonance Imaging	Avanto	Siemens	1.5	tesla	UO	UO:0000228	head	32	epfid2d1	78x78x54	millimeter	UO	UO:0000016	2.5x2.5x2.5	millimeter	UO	UO:0000016	1.45	second	UO	UO:0000010	0.04	millisecond	UO	UO:0000028	epfid2d1	55	degree	UO	UO:0000185					sub-NDARDR658DRA_task-resting_bold	NDARDR658DRA.tar.gz	Functional Connectomes Project International Neuroimaging Data-Sharing Initiative	doi:10.15387/CMI_HBN	http://dx.doi.org/10.15387/CMI_HBN	6.421857	male	left
NDARDR658DRA	Magnetic Resonance Imaging	Avanto	Siemens	1.5	tesla	UO	UO:0000228	head	32	ep_b1000#7	96x96x72	millimeter	UO	UO:0000016	2.0x2.0x2.0	millimeter	UO	UO:0000016	3.11	second	UO	UO:0000010	0.0762	millisecond	UO	UO:0000028	ep_b1000#7	90	degree	UO	UO:0000185					sub-NDARDR658DRA_acq-64DIRECTIONSAP_dwi	NDARDR658DRA.tar.gz	Functional Connectomes Project International Neuroimaging Data-Sharing Initiative	doi:10.15387/CMI_HBN	http://dx.doi.org/10.15387/CMI_HBN	6.421857	male	left
NDARDR658DRA	Magnetic Resonance Imaging	Avanto	Siemens	1.5	tesla	UO	UO:0000228	head	32	ep_b1000t	96x96x72	millimeter	UO	UO:0000016	2.0x2.0x2.0	millimeter	UO	UO:0000016	3.11	second	UO	UO:0000010	0.0762	millisecond	UO	UO:0000028	ep_b1000t	90	degree	UO	UO:0000185					sub-NDARDR658DRA_acq-64DIRECTIONSAP_trace	NDARDR658DRA.tar.gz	Functional Connectomes Project International Neuroimaging Data-Sharing Initiative	doi:10.15387/CMI_HBN	http://dx.doi.org/10.15387/CMI_HBN	6.421857	male	left
NDARDR658DRA	Magnetic Resonance Imaging	Avanto	Siemens	1.5	tesla	UO	UO:0000228	head	32	ep_b0	96x96x72	millimeter	UO	UO:0000016	2x2x2	millimeter	UO	UO:0000016	3.11	second	UO	UO:0000010					ep_b0	90	degree	UO	UO:0000185					sub-NDARDR658DRA_dir-PA_epi	NDARDR658DRA.tar.gz	Functional Connectomes Project International Neuroimaging Data-Sharing Initiative	doi:10.15387/CMI_HBN	http://dx.doi.org/10.15387/CMI_HBN	6.421857	male	left
NDARDR658DRA	Magnetic Resonance Imaging	Avanto	Siemens	1.5	tesla	UO	UO:0000228	head	32	ep_b0	96x96x72	millimeter	UO	UO:0000016	2x2x2	millimeter	UO	UO:0000016	3.11	second	UO	UO:0000010					ep_b0	90	degree	UO	UO:0000185					sub-NDARDR658DRA_dir-AP_epi	NDARDR658DRA.tar.gz	Functional Connectomes Project International Neuroimaging Data-Sharing Initiative	doi:10.15387/CMI_HBN	http://dx.doi.org/10.15387/CMI_HBN	6.421857	male	left
NDARDR658DRA	Magnetic Resonance Imaging	Avanto	Siemens	1.5	tesla	UO	UO:0000228	head	32	fm2d2r	64x64x42	millimeter	UO	UO:0000016	3x3x3	millimeter	UO	UO:0000016	0.492	second	UO	UO:0000010	3.28-8.04	millisecond	UO	UO:0000028	fm2d2r	90	degree	UO	UO:0000185					sub-NDARDR658DRA_phasediff	NDARDR658DRA.tar.gz	Functional Connectomes Project International Neuroimaging Data-Sharing Initiative	doi:10.15387/CMI_HBN	http://dx.doi.org/10.15387/CMI_HBN	6.421857	male	left
NDARDR658DRA	Magnetic Resonance Imaging	Avanto	Siemens	1.5	tesla	UO	UO:0000228	head	32	fm2d2r	64x64x42	millimeter	UO	UO:0000016	3x3x3	millimeter	UO	UO:0000016	0.492	second	UO	UO:0000010	3.28-8.04	millisecond	UO	UO:0000028	fm2d2r	90	degree	UO	UO:0000185					sub-NDARDR658DRA_magnitude1	NDARDR658DRA.tar.gz	Functional Connectomes Project International Neuroimaging Data-Sharing Initiative	doi:10.15387/CMI_HBN	http://dx.doi.org/10.15387/CMI_HBN	6.421857	male	left
NDARDT800YVF	Magnetic Resonance Imaging	Avanto	Siemens	1.5	tesla	UO	UO:0000228	head	32	tfl3d4_ns	176x256x256	millimeter	UO	UO:0000016	1.0x1.0x1.0	millimeter	UO	UO:0000016	2.73	second	UO	UO:0000010	1.64	millisecond	UO	UO:0000028	tfl3d4_ns	7	degree	UO	UO:0000185	1	second	UO	UO:0000010	sub-NDARDT800YVF_T1w	NDARDT800YVF.tar.gz	Functional Connectomes Project International Neuroimaging Data-Sharing Initiative	doi:10.15387/CMI_HBN	http://dx.doi.org/10.15387/CMI_HBN	17.510381	male	left
NDARDT800YVF	Magnetic Resonance Imaging	Avanto	Siemens	1.5	tesla	UO	UO:0000228	head	32	fl3d1	176x256x256	millimeter	UO	UO:0000016	1x1x1	millimeter	UO	UO:0000016	0.03	second	UO	UO:0000010	11	millisecond	UO	UO:0000028	fl3d1	15	degree	UO	UO:0000185					sub-NDARDT800YVF_MT-off_PD	NDARDT800YVF.tar.gz	Functional Connectomes Project International Neuroimaging Data-Sharing Initiative	doi:10.15387/CMI_HBN	http://dx.doi.org/10.15387/CMI_HBN	17.510381	male	left
NDARDT800YVF	Magnetic Resonance Imaging	Avanto	Siemens	1.5	tesla	UO	UO:0000228	head	32	fl3d1	176x256x256	millimeter	UO	UO:0000016	1x1x1	millimeter	UO	UO:0000016	0.03	second	UO	UO:0000010	11	millisecond	UO	UO:0000028	fl3d1	15	degree	UO	UO:0000185					sub-NDARDT800YVF_MT-on_PD	NDARDT800YVF.tar.gz	Functional Connectomes Project International Neuroimaging Data-Sharing Initiative	doi:10.15387/CMI_HBN	http://dx.doi.org/10.15387/CMI_HBN	17.510381	male	left
NDARDT800YVF	Magnetic Resonance Imaging	Avanto	Siemens	1.5	tesla	UO	UO:0000228	head	32	epfid2d1	78x78x54	millimeter	UO	UO:0000016	2.5x2.5x2.5	millimeter	UO	UO:0000016	1.45	second	UO	UO:0000010	0.04	millisecond	UO	UO:0000028	epfid2d1	55	degree	UO	UO:0000185					sub-NDARDT800YVF_task-resting_bold	NDARDT800YVF.tar.gz	Functional Connectomes Project International Neuroimaging Data-Sharing Initiative	doi:10.15387/CMI_HBN	http://dx.doi.org/10.15387/CMI_HBN	17.510381	male	left
NDARDT800YVF	Magnetic Resonance Imaging	Avanto	Siemens	1.5	tesla	UO	UO:0000228	head	32	ep_b1000#7	96x96x72	millimeter	UO	UO:0000016	2.0x2.0x2.0	millimeter	UO	UO:0000016	3.11	second	UO	UO:0000010	0.0762	millisecond	UO	UO:0000028	ep_b1000#7	90	degree	UO	UO:0000185					sub-NDARDT800YVF_acq-64DIRECTIONSAP_dwi	NDARDT800YVF.tar.gz	Functional Connectomes Project International Neuroimaging Data-Sharing Initiative	doi:10.15387/CMI_HBN	http://dx.doi.org/10.15387/CMI_HBN	17.510381	male	left
NDARDT800YVF	Magnetic Resonance Imaging	Avanto	Siemens	1.5	tesla	UO	UO:0000228	head	32	ep_b0	96x96x72	millimeter	UO	UO:0000016	2x2x2	millimeter	UO	UO:0000016	3.11	second	UO	UO:0000010					ep_b0	90	degree	UO	UO:0000185					sub-NDARDT800YVF_dir-PA_epi	NDARDT800YVF.tar.gz	Functional Connectomes Project International Neuroimaging Data-Sharing Initiative	doi:10.15387/CMI_HBN	http://dx.doi.org/10.15387/CMI_HBN	17.510381	male	left
NDARDT800YVF	Magnetic Resonance Imaging	Avanto	Siemens	1.5	tesla	UO	UO:0000228	head	32	ep_b0	96x96x72	millimeter	UO	UO:0000016	2x2x2	millimeter	UO	UO:0000016	3.11	second	UO	UO:0000010					ep_b0	90	degree	UO	UO:0000185					sub-NDARDT800YVF_dir-AP_epi	NDARDT800YVF.tar.gz	Functional Connectomes Project International Neuroimaging Data-Sharing Initiative	doi:10.15387/CMI_HBN	http://dx.doi.org/10.15387/CMI_HBN	17.510381	male	left
NDARDT800YVF	Magnetic Resonance Imaging	Avanto	Siemens	1.5	tesla	UO	UO:0000228	head	32	fm2d2r	64x64x42	millimeter	UO	UO:0000016	3x3x3	millimeter	UO	UO:0000016	0.492	second	UO	UO:0000010	3.28-8.04	millisecond	UO	UO:0000028	fm2d2r	90	degree	UO	UO:0000185					sub-NDARDT800YVF_phasediff	NDARDT800YVF.tar.gz	Functional Connectomes Project International Neuroimaging Data-Sharing Initiative	doi:10.15387/CMI_HBN	http://dx.doi.org/10.15387/CMI_HBN	17.510381	male	left
NDARDT800YVF	Magnetic Resonance Imaging	Avanto	Siemens	1.5	tesla	UO	UO:0000228	head	32	fm2d2r	64x64x42	millimeter	UO	UO:0000016	3x3x3	millimeter	UO	UO:0000016	0.492	second	UO	UO:0000010	3.28-8.04	millisecond	UO	UO:0000028	fm2d2r	90	degree	UO	UO:0000185					sub-NDARDT800YVF_magnitude1	NDARDT800YVF.tar.gz	Functional Connectomes Project International Neuroimaging Data-Sharing Initiative	doi:10.15387/CMI_HBN	http://dx.doi.org/10.15387/CMI_HBN	17.510381	male	left
NDARDU799BZF	Magnetic Resonance Imaging	Avanto	Siemens	1.5	tesla	UO	UO:0000228	head	32	tfl3d4_ns	176x256x256	millimeter	UO	UO:0000016	1.0x1.0x1.0	millimeter	UO	UO:0000016	2.73	second	UO	UO:0000010	1.64	millisecond	UO	UO:0000028	tfl3d4_ns	7	degree	UO	UO:0000185	1	second	UO	UO:0000010	sub-NDARDU799BZF_T1w	NDARDU799BZF.tar.gz	Functional Connectomes Project International Neuroimaging Data-Sharing Initiative	doi:10.15387/CMI_HBN	http://dx.doi.org/10.15387/CMI_HBN	5.641113	male	left
NDARDU799BZF	Magnetic Resonance Imaging	Avanto	Siemens	1.5	tesla	UO	UO:0000228	head	32	tir2d1_16	448x512x24	millimeter	UO	UO:0000016	0.9x0.9x5.0	millimeter	UO	UO:0000016	9	second	UO	UO:0000010	0.089	millisecond	UO	UO:0000028	tir2d1_16	150	degree	UO	UO:0000185	2.5	second	UO	UO:0000010	sub-NDARDU799BZF_FLAIR	NDARDU799BZF.tar.gz	Functional Connectomes Project International Neuroimaging Data-Sharing Initiative	doi:10.15387/CMI_HBN	http://dx.doi.org/10.15387/CMI_HBN	5.641113	male	left
NDARDU799BZF	Magnetic Resonance Imaging	Avanto	Siemens	1.5	tesla	UO	UO:0000228	head	32	fl3d1	176x256x256	millimeter	UO	UO:0000016	1x1x1	millimeter	UO	UO:0000016	0.03	second	UO	UO:0000010	11	millisecond	UO	UO:0000028	fl3d1	15	degree	UO	UO:0000185					sub-NDARDU799BZF_MT-off_PD	NDARDU799BZF.tar.gz	Functional Connectomes Project International Neuroimaging Data-Sharing Initiative	doi:10.15387/CMI_HBN	http://dx.doi.org/10.15387/CMI_HBN	5.641113	male	left
NDARDU799BZF	Magnetic Resonance Imaging	Avanto	Siemens	1.5	tesla	UO	UO:0000228	head	32	fl3d1	176x256x256	millimeter	UO	UO:0000016	1x1x1	millimeter	UO	UO:0000016	0.03	second	UO	UO:0000010	11	millisecond	UO	UO:0000028	fl3d1	15	degree	UO	UO:0000185					sub-NDARDU799BZF_MT-on_PD	NDARDU799BZF.tar.gz	Functional Connectomes Project International Neuroimaging Data-Sharing Initiative	doi:10.15387/CMI_HBN	http://dx.doi.org/10.15387/CMI_HBN	5.641113	male	left
NDARDU799BZF	Magnetic Resonance Imaging	Avanto	Siemens	1.5	tesla	UO	UO:0000228	head	32	epfid2d1	78x78x54	millimeter	UO	UO:0000016	2.5x2.5x2.5	millimeter	UO	UO:0000016	1.45	second	UO	UO:0000010	0.04	millisecond	UO	UO:0000028	epfid2d1	55	degree	UO	UO:0000185					sub-NDARDU799BZF_task-resting_bold	NDARDU799BZF.tar.gz	Functional Connectomes Project International Neuroimaging Data-Sharing Initiative	doi:10.15387/CMI_HBN	http://dx.doi.org/10.15387/CMI_HBN	5.641113	male	left
NDARDU799BZF	Magnetic Resonance Imaging	Avanto	Siemens	1.5	tesla	UO	UO:0000228	head	32	ep_b1000#7	96x96x72	millimeter	UO	UO:0000016	2.0x2.0x2.0	millimeter	UO	UO:0000016	3.11	second	UO	UO:0000010	0.0762	millisecond	UO	UO:0000028	ep_b1000#7	90	degree	UO	UO:0000185					sub-NDARDU799BZF_acq-64DIRECTIONSAP_dwi	NDARDU799BZF.tar.gz	Functional Connectomes Project International Neuroimaging Data-Sharing Initiative	doi:10.15387/CMI_HBN	http://dx.doi.org/10.15387/CMI_HBN	5.641113	male	left
NDARDU799BZF	Magnetic Resonance Imaging	Avanto	Siemens	1.5	tesla	UO	UO:0000228	head	32	ep_b1000t	96x96x72	millimeter	UO	UO:0000016	2.0x2.0x2.0	millimeter	UO	UO:0000016	3.11	second	UO	UO:0000010	0.0762	millisecond	UO	UO:0000028	ep_b1000t	90	degree	UO	UO:0000185					sub-NDARDU799BZF_acq-64DIRECTIONSAP_trace	NDARDU799BZF.tar.gz	Functional Connectomes Project International Neuroimaging Data-Sharing Initiative	doi:10.15387/CMI_HBN	http://dx.doi.org/10.15387/CMI_HBN	5.641113	male	left
NDARDU799BZF	Magnetic Resonance Imaging	Avanto	Siemens	1.5	tesla	UO	UO:0000228	head	32	ep_b0	96x96x72	millimeter	UO	UO:0000016	2x2x2	millimeter	UO	UO:0000016	3.11	second	UO	UO:0000010					ep_b0	90	degree	UO	UO:0000185					sub-NDARDU799BZF_dir-PA_epi	NDARDU799BZF.tar.gz	Functional Connectomes Project International Neuroimaging Data-Sharing Initiative	doi:10.15387/CMI_HBN	http://dx.doi.org/10.15387/CMI_HBN	5.641113	male	left
NDARDU799BZF	Magnetic Resonance Imaging	Avanto	Siemens	1.5	tesla	UO	UO:0000228	head	32	ep_b0	96x96x72	millimeter	UO	UO:0000016	2x2x2	millimeter	UO	UO:0000016	3.11	second	UO	UO:0000010					ep_b0	90	degree	UO	UO:0000185					sub-NDARDU799BZF_dir-AP_epi	NDARDU799BZF.tar.gz	Functional Connectomes Project International Neuroimaging Data-Sharing Initiative	doi:10.15387/CMI_HBN	http://dx.doi.org/10.15387/CMI_HBN	5.641113	male	left
NDARDU799BZF	Magnetic Resonance Imaging	Avanto	Siemens	1.5	tesla	UO	UO:0000228	head	32	fm2d2r	64x64x42	millimeter	UO	UO:0000016	3x3x3	millimeter	UO	UO:0000016	0.492	second	UO	UO:0000010	3.28-8.04	millisecond	UO	UO:0000028	fm2d2r	90	degree	UO	UO:0000185					sub-NDARDU799BZF_phasediff	NDARDU799BZF.tar.gz	Functional Connectomes Project International Neuroimaging Data-Sharing Initiative	doi:10.15387/CMI_HBN	http://dx.doi.org/10.15387/CMI_HBN	5.641113	male	left
NDARDU799BZF	Magnetic Resonance Imaging	Avanto	Siemens	1.5	tesla	UO	UO:0000228	head	32	fm2d2r	64x64x42	millimeter	UO	UO:0000016	3x3x3	millimeter	UO	UO:0000016	0.492	second	UO	UO:0000010	3.28-8.04	millisecond	UO	UO:0000028	fm2d2r	90	degree	UO	UO:0000185					sub-NDARDU799BZF_magnitude1	NDARDU799BZF.tar.gz	Functional Connectomes Project International Neuroimaging Data-Sharing Initiative	doi:10.15387/CMI_HBN	http://dx.doi.org/10.15387/CMI_HBN	5.641113	male	left
NDARDX469TC1	Magnetic Resonance Imaging	Avanto	Siemens	1.5	tesla	UO	UO:0000228	head	32	tfl3d4_ns	176x256x256	millimeter	UO	UO:0000016	1.0x1.0x1.0	millimeter	UO	UO:0000016	2.73	second	UO	UO:0000010	1.64	millisecond	UO	UO:0000028	tfl3d4_ns	7	degree	UO	UO:0000185	1	second	UO	UO:0000010	sub-NDARDX469TC1_T1w	NDARDX469TC1.tar.gz	Functional Connectomes Project International Neuroimaging Data-Sharing Initiative	doi:10.15387/CMI_HBN	http://dx.doi.org/10.15387/CMI_HBN	8.340748	male	right
NDARDX469TC1	Magnetic Resonance Imaging	Avanto	Siemens	1.5	tesla	UO	UO:0000228	head	32	tir2d1_16	448x512x24	millimeter	UO	UO:0000016	0.9x0.9x5.0	millimeter	UO	UO:0000016	9	second	UO	UO:0000010	0.089	millisecond	UO	UO:0000028	tir2d1_16	150	degree	UO	UO:0000185	2.5	second	UO	UO:0000010	sub-NDARDX469TC1_FLAIR	NDARDX469TC1.tar.gz	Functional Connectomes Project International Neuroimaging Data-Sharing Initiative	doi:10.15387/CMI_HBN	http://dx.doi.org/10.15387/CMI_HBN	8.340748	male	right
NDARDX469TC1	Magnetic Resonance Imaging	Avanto	Siemens	1.5	tesla	UO	UO:0000228	head	32	fl3d1	176x256x256	millimeter	UO	UO:0000016	1x1x1	millimeter	UO	UO:0000016	0.03	second	UO	UO:0000010	11	millisecond	UO	UO:0000028	fl3d1	15	degree	UO	UO:0000185					sub-NDARDX469TC1_MT-off_PD	NDARDX469TC1.tar.gz	Functional Connectomes Project International Neuroimaging Data-Sharing Initiative	doi:10.15387/CMI_HBN	http://dx.doi.org/10.15387/CMI_HBN	8.340748	male	right
NDARDX469TC1	Magnetic Resonance Imaging	Avanto	Siemens	1.5	tesla	UO	UO:0000228	head	32	fl3d1	176x256x256	millimeter	UO	UO:0000016	1x1x1	millimeter	UO	UO:0000016	0.03	second	UO	UO:0000010	11	millisecond	UO	UO:0000028	fl3d1	15	degree	UO	UO:0000185					sub-NDARDX469TC1_MT-on_PD	NDARDX469TC1.tar.gz	Functional Connectomes Project International Neuroimaging Data-Sharing Initiative	doi:10.15387/CMI_HBN	http://dx.doi.org/10.15387/CMI_HBN	8.340748	male	right
NDARDX469TC1	Magnetic Resonance Imaging	Avanto	Siemens	1.5	tesla	UO	UO:0000228	head	32	epfid2d1	78x78x54	millimeter	UO	UO:0000016	2.5x2.5x2.5	millimeter	UO	UO:0000016	1.45	second	UO	UO:0000010	0.04	millisecond	UO	UO:0000028	epfid2d1	55	degree	UO	UO:0000185					sub-NDARDX469TC1_task-resting_bold	NDARDX469TC1.tar.gz	Functional Connectomes Project International Neuroimaging Data-Sharing Initiative	doi:10.15387/CMI_HBN	http://dx.doi.org/10.15387/CMI_HBN	8.340748	male	right
NDARDX469TC1	Magnetic Resonance Imaging	Avanto	Siemens	1.5	tesla	UO	UO:0000228	head	32	ep_b1000#7	96x96x72	millimeter	UO	UO:0000016	2.0x2.0x2.0	millimeter	UO	UO:0000016	3.11	second	UO	UO:0000010	0.0762	millisecond	UO	UO:0000028	ep_b1000#7	90	degree	UO	UO:0000185					sub-NDARDX469TC1_acq-64DIRECTIONSAP_dwi	NDARDX469TC1.tar.gz	Functional Connectomes Project International Neuroimaging Data-Sharing Initiative	doi:10.15387/CMI_HBN	http://dx.doi.org/10.15387/CMI_HBN	8.340748	male	right
NDARDX469TC1	Magnetic Resonance Imaging	Avanto	Siemens	1.5	tesla	UO	UO:0000228	head	32	ep_b1000t	96x96x72	millimeter	UO	UO:0000016	2.0x2.0x2.0	millimeter	UO	UO:0000016	3.11	second	UO	UO:0000010	0.0762	millisecond	UO	UO:0000028	ep_b1000t	90	degree	UO	UO:0000185					sub-NDARDX469TC1_acq-64DIRECTIONSAP_trace	NDARDX469TC1.tar.gz	Functional Connectomes Project International Neuroimaging Data-Sharing Initiative	doi:10.15387/CMI_HBN	http://dx.doi.org/10.15387/CMI_HBN	8.340748	male	right
NDARDX469TC1	Magnetic Resonance Imaging	Avanto	Siemens	1.5	tesla	UO	UO:0000228	head	32	ep_b0	96x96x72	millimeter	UO	UO:0000016	2x2x2	millimeter	UO	UO:0000016	3.11	second	UO	UO:0000010					ep_b0	90	degree	UO	UO:0000185					sub-NDARDX469TC1_dir-PA_epi	NDARDX469TC1.tar.gz	Functional Connectomes Project International Neuroimaging Data-Sharing Initiative	doi:10.15387/CMI_HBN	http://dx.doi.org/10.15387/CMI_HBN	8.340748	male	right
NDARDX469TC1	Magnetic Resonance Imaging	Avanto	Siemens	1.5	tesla	UO	UO:0000228	head	32	ep_b0	96x96x72	millimeter	UO	UO:0000016	2x2x2	millimeter	UO	UO:0000016	3.11	second	UO	UO:0000010					ep_b0	90	degree	UO	UO:0000185					sub-NDARDX469TC1_dir-AP_epi	NDARDX469TC1.tar.gz	Functional Connectomes Project International Neuroimaging Data-Sharing Initiative	doi:10.15387/CMI_HBN	http://dx.doi.org/10.15387/CMI_HBN	8.340748	male	right
NDARDX469TC1	Magnetic Resonance Imaging	Avanto	Siemens	1.5	tesla	UO	UO:0000228	head	32	fm2d2r	64x64x42	millimeter	UO	UO:0000016	3x3x3	millimeter	UO	UO:0000016	0.492	second	UO	UO:0000010	3.28-8.04	millisecond	UO	UO:0000028	fm2d2r	90	degree	UO	UO:0000185					sub-NDARDX469TC1_phasediff	NDARDX469TC1.tar.gz	Functional Connectomes Project International Neuroimaging Data-Sharing Initiative	doi:10.15387/CMI_HBN	http://dx.doi.org/10.15387/CMI_HBN	8.340748	male	right
NDARDX469TC1	Magnetic Resonance Imaging	Avanto	Siemens	1.5	tesla	UO	UO:0000228	head	32	fm2d2r	64x64x42	millimeter	UO	UO:0000016	3x3x3	millimeter	UO	UO:0000016	0.492	second	UO	UO:0000010	3.28-8.04	millisecond	UO	UO:0000028	fm2d2r	90	degree	UO	UO:0000185					sub-NDARDX469TC1_magnitude1	NDARDX469TC1.tar.gz	Functional Connectomes Project International Neuroimaging Data-Sharing Initiative	doi:10.15387/CMI_HBN	http://dx.doi.org/10.15387/CMI_HBN	8.340748	male	right
NDARDX561MRY	Magnetic Resonance Imaging	Avanto	Siemens	1.5	tesla	UO	UO:0000228	head	32	tfl3d4_ns	176x256x256	millimeter	UO	UO:0000016	1.0x1.0x1.0	millimeter	UO	UO:0000016	2.73	second	UO	UO:0000010	1.64	millisecond	UO	UO:0000028	tfl3d4_ns	7	degree	UO	UO:0000185	1	second	UO	UO:0000010	sub-NDARDX561MRY_T1w	NDARDX561MRY.tar.gz	Functional Connectomes Project International Neuroimaging Data-Sharing Initiative	doi:10.15387/CMI_HBN	http://dx.doi.org/10.15387/CMI_HBN	8.565023	female	left
NDARDX561MRY	Magnetic Resonance Imaging	Avanto	Siemens	1.5	tesla	UO	UO:0000228	head	32	tir2d1_16	448x512x24	millimeter	UO	UO:0000016	0.9x0.9x5.0	millimeter	UO	UO:0000016	9	second	UO	UO:0000010	0.089	millisecond	UO	UO:0000028	tir2d1_16	150	degree	UO	UO:0000185	2.5	second	UO	UO:0000010	sub-NDARDX561MRY_FLAIR	NDARDX561MRY.tar.gz	Functional Connectomes Project International Neuroimaging Data-Sharing Initiative	doi:10.15387/CMI_HBN	http://dx.doi.org/10.15387/CMI_HBN	8.565023	female	left
NDARDX561MRY	Magnetic Resonance Imaging	Avanto	Siemens	1.5	tesla	UO	UO:0000228	head	32	fl3d1	176x256x256	millimeter	UO	UO:0000016	1x1x1	millimeter	UO	UO:0000016	0.03	second	UO	UO:0000010	11	millisecond	UO	UO:0000028	fl3d1	15	degree	UO	UO:0000185					sub-NDARDX561MRY_MT-off_PD	NDARDX561MRY.tar.gz	Functional Connectomes Project International Neuroimaging Data-Sharing Initiative	doi:10.15387/CMI_HBN	http://dx.doi.org/10.15387/CMI_HBN	8.565023	female	left
NDARDX561MRY	Magnetic Resonance Imaging	Avanto	Siemens	1.5	tesla	UO	UO:0000228	head	32	fl3d1	176x256x256	millimeter	UO	UO:0000016	1x1x1	millimeter	UO	UO:0000016	0.03	second	UO	UO:0000010	11	millisecond	UO	UO:0000028	fl3d1	15	degree	UO	UO:0000185					sub-NDARDX561MRY_MT-on_PD	NDARDX561MRY.tar.gz	Functional Connectomes Project International Neuroimaging Data-Sharing Initiative	doi:10.15387/CMI_HBN	http://dx.doi.org/10.15387/CMI_HBN	8.565023	female	left
NDARDX561MRY	Magnetic Resonance Imaging	Avanto	Siemens	1.5	tesla	UO	UO:0000228	head	32	epfid2d1	78x78x54	millimeter	UO	UO:0000016	2.5x2.5x2.5	millimeter	UO	UO:0000016	1.45	second	UO	UO:0000010	0.04	millisecond	UO	UO:0000028	epfid2d1	55	degree	UO	UO:0000185					sub-NDARDX561MRY_task-resting_bold	NDARDX561MRY.tar.gz	Functional Connectomes Project International Neuroimaging Data-Sharing Initiative	doi:10.15387/CMI_HBN	http://dx.doi.org/10.15387/CMI_HBN	8.565023	female	left
NDARDX561MRY	Magnetic Resonance Imaging	Avanto	Siemens	1.5	tesla	UO	UO:0000228	head	32	ep_b1000#7	96x96x72	millimeter	UO	UO:0000016	2.0x2.0x2.0	millimeter	UO	UO:0000016	3.11	second	UO	UO:0000010	0.0762	millisecond	UO	UO:0000028	ep_b1000#7	90	degree	UO	UO:0000185					sub-NDARDX561MRY_acq-64DIRECTIONSAP_dwi	NDARDX561MRY.tar.gz	Functional Connectomes Project International Neuroimaging Data-Sharing Initiative	doi:10.15387/CMI_HBN	http://dx.doi.org/10.15387/CMI_HBN	8.565023	female	left
NDARDX561MRY	Magnetic Resonance Imaging	Avanto	Siemens	1.5	tesla	UO	UO:0000228	head	32	ep_b1000t	96x96x72	millimeter	UO	UO:0000016	2.0x2.0x2.0	millimeter	UO	UO:0000016	3.11	second	UO	UO:0000010	0.0762	millisecond	UO	UO:0000028	ep_b1000t	90	degree	UO	UO:0000185					sub-NDARDX561MRY_acq-64DIRECTIONSAP_trace	NDARDX561MRY.tar.gz	Functional Connectomes Project International Neuroimaging Data-Sharing Initiative	doi:10.15387/CMI_HBN	http://dx.doi.org/10.15387/CMI_HBN	8.565023	female	left
NDARDX561MRY	Magnetic Resonance Imaging	Avanto	Siemens	1.5	tesla	UO	UO:0000228	head	32	ep_b0	96x96x72	millimeter	UO	UO:0000016	2x2x2	millimeter	UO	UO:0000016	3.11	second	UO	UO:0000010					ep_b0	90	degree	UO	UO:0000185					sub-NDARDX561MRY_dir-PA_epi	NDARDX561MRY.tar.gz	Functional Connectomes Project International Neuroimaging Data-Sharing Initiative	doi:10.15387/CMI_HBN	http://dx.doi.org/10.15387/CMI_HBN	8.565023	female	left
NDARDX561MRY	Magnetic Resonance Imaging	Avanto	Siemens	1.5	tesla	UO	UO:0000228	head	32	ep_b0	96x96x72	millimeter	UO	UO:0000016	2x2x2	millimeter	UO	UO:0000016	3.11	second	UO	UO:0000010					ep_b0	90	degree	UO	UO:0000185					sub-NDARDX561MRY_dir-AP_epi	NDARDX561MRY.tar.gz	Functional Connectomes Project International Neuroimaging Data-Sharing Initiative	doi:10.15387/CMI_HBN	http://dx.doi.org/10.15387/CMI_HBN	8.565023	female	left
NDARDX561MRY	Magnetic Resonance Imaging	Avanto	Siemens	1.5	tesla	UO	UO:0000228	head	32	fm2d2r	64x64x42	millimeter	UO	UO:0000016	3x3x3	millimeter	UO	UO:0000016	0.492	second	UO	UO:0000010	3.28-8.04	millisecond	UO	UO:0000028	fm2d2r	90	degree	UO	UO:0000185					sub-NDARDX561MRY_phasediff	NDARDX561MRY.tar.gz	Functional Connectomes Project International Neuroimaging Data-Sharing Initiative	doi:10.15387/CMI_HBN	http://dx.doi.org/10.15387/CMI_HBN	8.565023	female	left
NDARDX561MRY	Magnetic Resonance Imaging	Avanto	Siemens	1.5	tesla	UO	UO:0000228	head	32	fm2d2r	64x64x42	millimeter	UO	UO:0000016	3x3x3	millimeter	UO	UO:0000016	0.492	second	UO	UO:0000010	3.28-8.04	millisecond	UO	UO:0000028	fm2d2r	90	degree	UO	UO:0000185					sub-NDARDX561MRY_magnitude1	NDARDX561MRY.tar.gz	Functional Connectomes Project International Neuroimaging Data-Sharing Initiative	doi:10.15387/CMI_HBN	http://dx.doi.org/10.15387/CMI_HBN	8.565023	female	left
NDARDX770PJK	Magnetic Resonance Imaging	Avanto	Siemens	1.5	tesla	UO	UO:0000228	head	32	tfl3d4_ns	176x256x256	millimeter	UO	UO:0000016	1.0x1.0x1.0	millimeter	UO	UO:0000016	2.73	second	UO	UO:0000010	1.64	millisecond	UO	UO:0000028	tfl3d4_ns	7	degree	UO	UO:0000185	1	second	UO	UO:0000010	sub-NDARDX770PJK_T1w	NDARDX770PJK.tar.gz	Functional Connectomes Project International Neuroimaging Data-Sharing Initiative	doi:10.15387/CMI_HBN	http://dx.doi.org/10.15387/CMI_HBN	21.715035	female	left
NDARDX770PJK	Magnetic Resonance Imaging	Avanto	Siemens	1.5	tesla	UO	UO:0000228	head	32	tir2d1_16	448x512x24	millimeter	UO	UO:0000016	0.9x0.9x5.0	millimeter	UO	UO:0000016	9	second	UO	UO:0000010	0.089	millisecond	UO	UO:0000028	tir2d1_16	150	degree	UO	UO:0000185	2.5	second	UO	UO:0000010	sub-NDARDX770PJK_FLAIR	NDARDX770PJK.tar.gz	Functional Connectomes Project International Neuroimaging Data-Sharing Initiative	doi:10.15387/CMI_HBN	http://dx.doi.org/10.15387/CMI_HBN	21.715035	female	left
NDARDX770PJK	Magnetic Resonance Imaging	Avanto	Siemens	1.5	tesla	UO	UO:0000228	head	32	fl3d1	176x256x256	millimeter	UO	UO:0000016	1x1x1	millimeter	UO	UO:0000016	0.03	second	UO	UO:0000010	11	millisecond	UO	UO:0000028	fl3d1	15	degree	UO	UO:0000185					sub-NDARDX770PJK_MT-off_PD	NDARDX770PJK.tar.gz	Functional Connectomes Project International Neuroimaging Data-Sharing Initiative	doi:10.15387/CMI_HBN	http://dx.doi.org/10.15387/CMI_HBN	21.715035	female	left
NDARDX770PJK	Magnetic Resonance Imaging	Avanto	Siemens	1.5	tesla	UO	UO:0000228	head	32	fl3d1	176x256x256	millimeter	UO	UO:0000016	1x1x1	millimeter	UO	UO:0000016	0.03	second	UO	UO:0000010	11	millisecond	UO	UO:0000028	fl3d1	15	degree	UO	UO:0000185					sub-NDARDX770PJK_MT-on_PD	NDARDX770PJK.tar.gz	Functional Connectomes Project International Neuroimaging Data-Sharing Initiative	doi:10.15387/CMI_HBN	http://dx.doi.org/10.15387/CMI_HBN	21.715035	female	left
NDARDX770PJK	Magnetic Resonance Imaging	Avanto	Siemens	1.5	tesla	UO	UO:0000228	head	32	epfid2d1	78x78x54	millimeter	UO	UO:0000016	2.5x2.5x2.5	millimeter	UO	UO:0000016	1.45	second	UO	UO:0000010	0.04	millisecond	UO	UO:0000028	epfid2d1	55	degree	UO	UO:0000185					sub-NDARDX770PJK_task-resting_bold	NDARDX770PJK.tar.gz	Functional Connectomes Project International Neuroimaging Data-Sharing Initiative	doi:10.15387/CMI_HBN	http://dx.doi.org/10.15387/CMI_HBN	21.715035	female	left
NDARDX770PJK	Magnetic Resonance Imaging	Avanto	Siemens	1.5	tesla	UO	UO:0000228	head	32	ep_b1000#7	96x96x72	millimeter	UO	UO:0000016	2.0x2.0x2.0	millimeter	UO	UO:0000016	3.11	second	UO	UO:0000010	0.0762	millisecond	UO	UO:0000028	ep_b1000#7	90	degree	UO	UO:0000185					sub-NDARDX770PJK_acq-64DIRECTIONSAP_dwi	NDARDX770PJK.tar.gz	Functional Connectomes Project International Neuroimaging Data-Sharing Initiative	doi:10.15387/CMI_HBN	http://dx.doi.org/10.15387/CMI_HBN	21.715035	female	left
NDARDX770PJK	Magnetic Resonance Imaging	Avanto	Siemens	1.5	tesla	UO	UO:0000228	head	32	ep_b1000t	96x96x72	millimeter	UO	UO:0000016	2.0x2.0x2.0	millimeter	UO	UO:0000016	3.11	second	UO	UO:0000010	0.0762	millisecond	UO	UO:0000028	ep_b1000t	90	degree	UO	UO:0000185					sub-NDARDX770PJK_acq-64DIRECTIONSAP_trace	NDARDX770PJK.tar.gz	Functional Connectomes Project International Neuroimaging Data-Sharing Initiative	doi:10.15387/CMI_HBN	http://dx.doi.org/10.15387/CMI_HBN	21.715035	female	left
NDARDX770PJK	Magnetic Resonance Imaging	Avanto	Siemens	1.5	tesla	UO	UO:0000228	head	32	ep_b0	96x96x72	millimeter	UO	UO:0000016	2x2x2	millimeter	UO	UO:0000016	3.11	second	UO	UO:0000010					ep_b0	90	degree	UO	UO:0000185					sub-NDARDX770PJK_dir-PA_epi	NDARDX770PJK.tar.gz	Functional Connectomes Project International Neuroimaging Data-Sharing Initiative	doi:10.15387/CMI_HBN	http://dx.doi.org/10.15387/CMI_HBN	21.715035	female	left
NDARDX770PJK	Magnetic Resonance Imaging	Avanto	Siemens	1.5	tesla	UO	UO:0000228	head	32	ep_b0	96x96x72	millimeter	UO	UO:0000016	2x2x2	millimeter	UO	UO:0000016	3.11	second	UO	UO:0000010					ep_b0	90	degree	UO	UO:0000185					sub-NDARDX770PJK_dir-AP_epi	NDARDX770PJK.tar.gz	Functional Connectomes Project International Neuroimaging Data-Sharing Initiative	doi:10.15387/CMI_HBN	http://dx.doi.org/10.15387/CMI_HBN	21.715035	female	left
NDARDX770PJK	Magnetic Resonance Imaging	Avanto	Siemens	1.5	tesla	UO	UO:0000228	head	32	fm2d2r	64x64x42	millimeter	UO	UO:0000016	3x3x3	millimeter	UO	UO:0000016	0.492	second	UO	UO:0000010	3.28-8.04	millisecond	UO	UO:0000028	fm2d2r	90	degree	UO	UO:0000185					sub-NDARDX770PJK_phasediff	NDARDX770PJK.tar.gz	Functional Connectomes Project International Neuroimaging Data-Sharing Initiative	doi:10.15387/CMI_HBN	http://dx.doi.org/10.15387/CMI_HBN	21.715035	female	left
NDARDX770PJK	Magnetic Resonance Imaging	Avanto	Siemens	1.5	tesla	UO	UO:0000228	head	32	fm2d2r	64x64x42	millimeter	UO	UO:0000016	3x3x3	millimeter	UO	UO:0000016	0.492	second	UO	UO:0000010	3.28-8.04	millisecond	UO	UO:0000028	fm2d2r	90	degree	UO	UO:0000185					sub-NDARDX770PJK_magnitude1	NDARDX770PJK.tar.gz	Functional Connectomes Project International Neuroimaging Data-Sharing Initiative	doi:10.15387/CMI_HBN	http://dx.doi.org/10.15387/CMI_HBN	21.715035	female	left
NDARDZ946KVL	Magnetic Resonance Imaging	Avanto	Siemens	1.5	tesla	UO	UO:0000228	head	32	tfl3d4_ns	176x256x256	millimeter	UO	UO:0000016	1.0x1.0x1.0	millimeter	UO	UO:0000016	2.73	second	UO	UO:0000010	1.64	millisecond	UO	UO:0000028	tfl3d4_ns	7	degree	UO	UO:0000185	1	second	UO	UO:0000010	sub-NDARDZ946KVL_T1w	NDARDZ946KVL.tar.gz	Functional Connectomes Project International Neuroimaging Data-Sharing Initiative	doi:10.15387/CMI_HBN	http://dx.doi.org/10.15387/CMI_HBN	15.172256	male	left
NDARDZ946KVL	Magnetic Resonance Imaging	Avanto	Siemens	1.5	tesla	UO	UO:0000228	head	32	tir2d1_16	448x512x24	millimeter	UO	UO:0000016	0.9x0.9x5.0	millimeter	UO	UO:0000016	9	second	UO	UO:0000010	0.089	millisecond	UO	UO:0000028	tir2d1_16	150	degree	UO	UO:0000185	2.5	second	UO	UO:0000010	sub-NDARDZ946KVL_FLAIR	NDARDZ946KVL.tar.gz	Functional Connectomes Project International Neuroimaging Data-Sharing Initiative	doi:10.15387/CMI_HBN	http://dx.doi.org/10.15387/CMI_HBN	15.172256	male	left
NDARDZ946KVL	Magnetic Resonance Imaging	Avanto	Siemens	1.5	tesla	UO	UO:0000228	head	32	epfid2d1	78x78x54	millimeter	UO	UO:0000016	2.5x2.5x2.5	millimeter	UO	UO:0000016	1.45	second	UO	UO:0000010	0.04	millisecond	UO	UO:0000028	epfid2d1	55	degree	UO	UO:0000185					sub-NDARDZ946KVL_task-resting_bold	NDARDZ946KVL.tar.gz	Functional Connectomes Project International Neuroimaging Data-Sharing Initiative	doi:10.15387/CMI_HBN	http://dx.doi.org/10.15387/CMI_HBN	15.172256	male	left
NDARDZ946KVL	Magnetic Resonance Imaging	Avanto	Siemens	1.5	tesla	UO	UO:0000228	head	32	ep_b1000#7	96x96x72	millimeter	UO	UO:0000016	2.0x2.0x2.0	millimeter	UO	UO:0000016	3.11	second	UO	UO:0000010	0.0762	millisecond	UO	UO:0000028	ep_b1000#7	90	degree	UO	UO:0000185					sub-NDARDZ946KVL_acq-64DIRECTIONSAP_dwi	NDARDZ946KVL.tar.gz	Functional Connectomes Project International Neuroimaging Data-Sharing Initiative	doi:10.15387/CMI_HBN	http://dx.doi.org/10.15387/CMI_HBN	15.172256	male	left
NDARDZ946KVL	Magnetic Resonance Imaging	Avanto	Siemens	1.5	tesla	UO	UO:0000228	head	32	ep_b1000t	96x96x72	millimeter	UO	UO:0000016	2.0x2.0x2.0	millimeter	UO	UO:0000016	3.11	second	UO	UO:0000010	0.0762	millisecond	UO	UO:0000028	ep_b1000t	90	degree	UO	UO:0000185					sub-NDARDZ946KVL_acq-64DIRECTIONSAP_trace	NDARDZ946KVL.tar.gz	Functional Connectomes Project International Neuroimaging Data-Sharing Initiative	doi:10.15387/CMI_HBN	http://dx.doi.org/10.15387/CMI_HBN	15.172256	male	left
NDARDZ946KVL	Magnetic Resonance Imaging	Avanto	Siemens	1.5	tesla	UO	UO:0000228	head	32	ep_b0	96x96x72	millimeter	UO	UO:0000016	2x2x2	millimeter	UO	UO:0000016	3.11	second	UO	UO:0000010					ep_b0	90	degree	UO	UO:0000185					sub-NDARDZ946KVL_dir-PA_epi	NDARDZ946KVL.tar.gz	Functional Connectomes Project International Neuroimaging Data-Sharing Initiative	doi:10.15387/CMI_HBN	http://dx.doi.org/10.15387/CMI_HBN	15.172256	male	left
NDARDZ946KVL	Magnetic Resonance Imaging	Avanto	Siemens	1.5	tesla	UO	UO:0000228	head	32	ep_b0	96x96x72	millimeter	UO	UO:0000016	2x2x2	millimeter	UO	UO:0000016	3.11	second	UO	UO:0000010					ep_b0	90	degree	UO	UO:0000185					sub-NDARDZ946KVL_dir-AP_epi	NDARDZ946KVL.tar.gz	Functional Connectomes Project International Neuroimaging Data-Sharing Initiative	doi:10.15387/CMI_HBN	http://dx.doi.org/10.15387/CMI_HBN	15.172256	male	left
NDARDZ946KVL	Magnetic Resonance Imaging	Avanto	Siemens	1.5	tesla	UO	UO:0000228	head	32	fm2d2r	64x64x42	millimeter	UO	UO:0000016	3x3x3	millimeter	UO	UO:0000016	0.492	second	UO	UO:0000010	3.28-8.04	millisecond	UO	UO:0000028	fm2d2r	90	degree	UO	UO:0000185					sub-NDARDZ946KVL_phasediff	NDARDZ946KVL.tar.gz	Functional Connectomes Project International Neuroimaging Data-Sharing Initiative	doi:10.15387/CMI_HBN	http://dx.doi.org/10.15387/CMI_HBN	15.172256	male	left
NDARDZ946KVL	Magnetic Resonance Imaging	Avanto	Siemens	1.5	tesla	UO	UO:0000228	head	32	fm2d2r	64x64x42	millimeter	UO	UO:0000016	3x3x3	millimeter	UO	UO:0000016	0.492	second	UO	UO:0000010	3.28-8.04	millisecond	UO	UO:0000028	fm2d2r	90	degree	UO	UO:0000185					sub-NDARDZ946KVL_magnitude1	NDARDZ946KVL.tar.gz	Functional Connectomes Project International Neuroimaging Data-Sharing Initiative	doi:10.15387/CMI_HBN	http://dx.doi.org/10.15387/CMI_HBN	15.172256	male	left
NDAREB290UCN	Magnetic Resonance Imaging	Avanto	Siemens	1.5	tesla	UO	UO:0000228	head	32	tfl3d4_ns	176x256x256	millimeter	UO	UO:0000016	1.0x1.0x1.0	millimeter	UO	UO:0000016	2.73	second	UO	UO:0000010	1.64	millisecond	UO	UO:0000028	tfl3d4_ns	7	degree	UO	UO:0000185	1	second	UO	UO:0000010	sub-NDAREB290UCN_T1w	NDAREB290UCN.tar.gz	Functional Connectomes Project International Neuroimaging Data-Sharing Initiative	doi:10.15387/CMI_HBN	http://dx.doi.org/10.15387/CMI_HBN	6.717545	male	left
NDAREB290UCN	Magnetic Resonance Imaging	Avanto	Siemens	1.5	tesla	UO	UO:0000228	head	32	tir2d1_16	448x512x24	millimeter	UO	UO:0000016	0.9x0.9x5.0	millimeter	UO	UO:0000016	9	second	UO	UO:0000010	0.089	millisecond	UO	UO:0000028	tir2d1_16	150	degree	UO	UO:0000185	2.5	second	UO	UO:0000010	sub-NDAREB290UCN_FLAIR	NDAREB290UCN.tar.gz	Functional Connectomes Project International Neuroimaging Data-Sharing Initiative	doi:10.15387/CMI_HBN	http://dx.doi.org/10.15387/CMI_HBN	6.717545	male	left
NDAREB290UCN	Magnetic Resonance Imaging	Avanto	Siemens	1.5	tesla	UO	UO:0000228	head	32	epfid2d1	78x78x54	millimeter	UO	UO:0000016	2.5x2.5x2.5	millimeter	UO	UO:0000016	1.45	second	UO	UO:0000010	0.04	millisecond	UO	UO:0000028	epfid2d1	55	degree	UO	UO:0000185					sub-NDAREB290UCN_task-resting_bold	NDAREB290UCN.tar.gz	Functional Connectomes Project International Neuroimaging Data-Sharing Initiative	doi:10.15387/CMI_HBN	http://dx.doi.org/10.15387/CMI_HBN	6.717545	male	left
NDAREB290UCN	Magnetic Resonance Imaging	Avanto	Siemens	1.5	tesla	UO	UO:0000228	head	32	fm2d2r	64x64x42	millimeter	UO	UO:0000016	3x3x3	millimeter	UO	UO:0000016	0.492	second	UO	UO:0000010	3.28-8.04	millisecond	UO	UO:0000028	fm2d2r	90	degree	UO	UO:0000185					sub-NDAREB290UCN_phasediff	NDAREB290UCN.tar.gz	Functional Connectomes Project International Neuroimaging Data-Sharing Initiative	doi:10.15387/CMI_HBN	http://dx.doi.org/10.15387/CMI_HBN	6.717545	male	left
NDAREB290UCN	Magnetic Resonance Imaging	Avanto	Siemens	1.5	tesla	UO	UO:0000228	head	32	fm2d2r	64x64x42	millimeter	UO	UO:0000016	3x3x3	millimeter	UO	UO:0000016	0.492	second	UO	UO:0000010	3.28-8.04	millisecond	UO	UO:0000028	fm2d2r	90	degree	UO	UO:0000185					sub-NDAREB290UCN_magnitude1	NDAREB290UCN.tar.gz	Functional Connectomes Project International Neuroimaging Data-Sharing Initiative	doi:10.15387/CMI_HBN	http://dx.doi.org/10.15387/CMI_HBN	6.717545	male	left
NDAREC182WW2	Magnetic Resonance Imaging	Avanto	Siemens	1.5	tesla	UO	UO:0000228	head	32	tfl3d4_ns	176x256x256	millimeter	UO	UO:0000016	1.0x1.0x1.0	millimeter	UO	UO:0000016	2.73	second	UO	UO:0000010	1.64	millisecond	UO	UO:0000028	tfl3d4_ns	7	degree	UO	UO:0000185	1	second	UO	UO:0000010	sub-NDAREC182WW2_T1w	NDAREC182WW2.tar.gz	Functional Connectomes Project International Neuroimaging Data-Sharing Initiative	doi:10.15387/CMI_HBN	http://dx.doi.org/10.15387/CMI_HBN	17.707392	male	right
NDAREC182WW2	Magnetic Resonance Imaging	Avanto	Siemens	1.5	tesla	UO	UO:0000228	head	32	tir2d1_16	448x512x24	millimeter	UO	UO:0000016	0.9x0.9x5.0	millimeter	UO	UO:0000016	9	second	UO	UO:0000010	0.089	millisecond	UO	UO:0000028	tir2d1_16	150	degree	UO	UO:0000185	2.5	second	UO	UO:0000010	sub-NDAREC182WW2_FLAIR	NDAREC182WW2.tar.gz	Functional Connectomes Project International Neuroimaging Data-Sharing Initiative	doi:10.15387/CMI_HBN	http://dx.doi.org/10.15387/CMI_HBN	17.707392	male	right
NDAREC182WW2	Magnetic Resonance Imaging	Avanto	Siemens	1.5	tesla	UO	UO:0000228	head	32	fl3d1	176x256x256	millimeter	UO	UO:0000016	1x1x1	millimeter	UO	UO:0000016	0.03	second	UO	UO:0000010	11	millisecond	UO	UO:0000028	fl3d1	15	degree	UO	UO:0000185					sub-NDAREC182WW2_MT-off_PD	NDAREC182WW2.tar.gz	Functional Connectomes Project International Neuroimaging Data-Sharing Initiative	doi:10.15387/CMI_HBN	http://dx.doi.org/10.15387/CMI_HBN	17.707392	male	right
NDAREC182WW2	Magnetic Resonance Imaging	Avanto	Siemens	1.5	tesla	UO	UO:0000228	head	32	fl3d1	176x256x256	millimeter	UO	UO:0000016	1x1x1	millimeter	UO	UO:0000016	0.03	second	UO	UO:0000010	11	millisecond	UO	UO:0000028	fl3d1	15	degree	UO	UO:0000185					sub-NDAREC182WW2_MT-on_PD	NDAREC182WW2.tar.gz	Functional Connectomes Project International Neuroimaging Data-Sharing Initiative	doi:10.15387/CMI_HBN	http://dx.doi.org/10.15387/CMI_HBN	17.707392	male	right
NDAREC182WW2	Magnetic Resonance Imaging	Avanto	Siemens	1.5	tesla	UO	UO:0000228	head	32	epfid2d1	78x78x54	millimeter	UO	UO:0000016	2.5x2.5x2.5	millimeter	UO	UO:0000016	1.45	second	UO	UO:0000010	0.04	millisecond	UO	UO:0000028	epfid2d1	55	degree	UO	UO:0000185					sub-NDAREC182WW2_task-resting_bold	NDAREC182WW2.tar.gz	Functional Connectomes Project International Neuroimaging Data-Sharing Initiative	doi:10.15387/CMI_HBN	http://dx.doi.org/10.15387/CMI_HBN	17.707392	male	right
NDAREC182WW2	Magnetic Resonance Imaging	Avanto	Siemens	1.5	tesla	UO	UO:0000228	head	32	ep_b1000#7	96x96x72	millimeter	UO	UO:0000016	2.0x2.0x2.0	millimeter	UO	UO:0000016	3.11	second	UO	UO:0000010	0.0762	millisecond	UO	UO:0000028	ep_b1000#7	90	degree	UO	UO:0000185					sub-NDAREC182WW2_acq-64DIRECTIONSAP_dwi	NDAREC182WW2.tar.gz	Functional Connectomes Project International Neuroimaging Data-Sharing Initiative	doi:10.15387/CMI_HBN	http://dx.doi.org/10.15387/CMI_HBN	17.707392	male	right
NDAREC182WW2	Magnetic Resonance Imaging	Avanto	Siemens	1.5	tesla	UO	UO:0000228	head	32	ep_b1000t	96x96x72	millimeter	UO	UO:0000016	2.0x2.0x2.0	millimeter	UO	UO:0000016	3.11	second	UO	UO:0000010	0.0762	millisecond	UO	UO:0000028	ep_b1000t	90	degree	UO	UO:0000185					sub-NDAREC182WW2_acq-64DIRECTIONSAP_trace	NDAREC182WW2.tar.gz	Functional Connectomes Project International Neuroimaging Data-Sharing Initiative	doi:10.15387/CMI_HBN	http://dx.doi.org/10.15387/CMI_HBN	17.707392	male	right
NDAREC182WW2	Magnetic Resonance Imaging	Avanto	Siemens	1.5	tesla	UO	UO:0000228	head	32	ep_b0	96x96x72	millimeter	UO	UO:0000016	2x2x2	millimeter	UO	UO:0000016	3.11	second	UO	UO:0000010					ep_b0	90	degree	UO	UO:0000185					sub-NDAREC182WW2_dir-PA_epi	NDAREC182WW2.tar.gz	Functional Connectomes Project International Neuroimaging Data-Sharing Initiative	doi:10.15387/CMI_HBN	http://dx.doi.org/10.15387/CMI_HBN	17.707392	male	right
NDAREC182WW2	Magnetic Resonance Imaging	Avanto	Siemens	1.5	tesla	UO	UO:0000228	head	32	ep_b0	96x96x72	millimeter	UO	UO:0000016	2x2x2	millimeter	UO	UO:0000016	3.11	second	UO	UO:0000010					ep_b0	90	degree	UO	UO:0000185					sub-NDAREC182WW2_dir-AP_epi	NDAREC182WW2.tar.gz	Functional Connectomes Project International Neuroimaging Data-Sharing Initiative	doi:10.15387/CMI_HBN	http://dx.doi.org/10.15387/CMI_HBN	17.707392	male	right
NDAREC182WW2	Magnetic Resonance Imaging	Avanto	Siemens	1.5	tesla	UO	UO:0000228	head	32	fm2d2r	64x64x42	millimeter	UO	UO:0000016	3x3x3	millimeter	UO	UO:0000016	0.492	second	UO	UO:0000010	3.28-8.04	millisecond	UO	UO:0000028	fm2d2r	90	degree	UO	UO:0000185					sub-NDAREC182WW2_phasediff	NDAREC182WW2.tar.gz	Functional Connectomes Project International Neuroimaging Data-Sharing Initiative	doi:10.15387/CMI_HBN	http://dx.doi.org/10.15387/CMI_HBN	17.707392	male	right
NDAREC182WW2	Magnetic Resonance Imaging	Avanto	Siemens	1.5	tesla	UO	UO:0000228	head	32	fm2d2r	64x64x42	millimeter	UO	UO:0000016	3x3x3	millimeter	UO	UO:0000016	0.492	second	UO	UO:0000010	3.28-8.04	millisecond	UO	UO:0000028	fm2d2r	90	degree	UO	UO:0000185					sub-NDAREC182WW2_magnitude1	NDAREC182WW2.tar.gz	Functional Connectomes Project International Neuroimaging Data-Sharing Initiative	doi:10.15387/CMI_HBN	http://dx.doi.org/10.15387/CMI_HBN	17.707392	male	right
NDARED047DTH	Magnetic Resonance Imaging	Avanto	Siemens	1.5	tesla	UO	UO:0000228	head	32	tfl3d4_ns	176x256x256	millimeter	UO	UO:0000016	1.0x1.0x1.0	millimeter	UO	UO:0000016	2.73	second	UO	UO:0000010	1.64	millisecond	UO	UO:0000028	tfl3d4_ns	7	degree	UO	UO:0000185	1	second	UO	UO:0000010	sub-NDARED047DTH_T1w	NDARED047DTH.tar.gz	Functional Connectomes Project International Neuroimaging Data-Sharing Initiative	doi:10.15387/CMI_HBN	http://dx.doi.org/10.15387/CMI_HBN	7.284508	male	right
NDARED047DTH	Magnetic Resonance Imaging	Avanto	Siemens	1.5	tesla	UO	UO:0000228	head	32	tir2d1_16	448x512x24	millimeter	UO	UO:0000016	0.9x0.9x5.0	millimeter	UO	UO:0000016	9	second	UO	UO:0000010	0.089	millisecond	UO	UO:0000028	tir2d1_16	150	degree	UO	UO:0000185	2.5	second	UO	UO:0000010	sub-NDARED047DTH_FLAIR	NDARED047DTH.tar.gz	Functional Connectomes Project International Neuroimaging Data-Sharing Initiative	doi:10.15387/CMI_HBN	http://dx.doi.org/10.15387/CMI_HBN	7.284508	male	right
NDARED047DTH	Magnetic Resonance Imaging	Avanto	Siemens	1.5	tesla	UO	UO:0000228	head	32	fl3d1	176x256x256	millimeter	UO	UO:0000016	1x1x1	millimeter	UO	UO:0000016	0.03	second	UO	UO:0000010	11	millisecond	UO	UO:0000028	fl3d1	15	degree	UO	UO:0000185					sub-NDARED047DTH_MT-off_PD	NDARED047DTH.tar.gz	Functional Connectomes Project International Neuroimaging Data-Sharing Initiative	doi:10.15387/CMI_HBN	http://dx.doi.org/10.15387/CMI_HBN	7.284508	male	right
NDARED047DTH	Magnetic Resonance Imaging	Avanto	Siemens	1.5	tesla	UO	UO:0000228	head	32	fl3d1	176x256x256	millimeter	UO	UO:0000016	1x1x1	millimeter	UO	UO:0000016	0.03	second	UO	UO:0000010	11	millisecond	UO	UO:0000028	fl3d1	15	degree	UO	UO:0000185					sub-NDARED047DTH_MT-on_PD	NDARED047DTH.tar.gz	Functional Connectomes Project International Neuroimaging Data-Sharing Initiative	doi:10.15387/CMI_HBN	http://dx.doi.org/10.15387/CMI_HBN	7.284508	male	right
NDARED047DTH	Magnetic Resonance Imaging	Avanto	Siemens	1.5	tesla	UO	UO:0000228	head	32	epfid2d1	78x78x54	millimeter	UO	UO:0000016	2.5x2.5x2.5	millimeter	UO	UO:0000016	1.45	second	UO	UO:0000010	0.04	millisecond	UO	UO:0000028	epfid2d1	55	degree	UO	UO:0000185					sub-NDARED047DTH_task-resting_bold	NDARED047DTH.tar.gz	Functional Connectomes Project International Neuroimaging Data-Sharing Initiative	doi:10.15387/CMI_HBN	http://dx.doi.org/10.15387/CMI_HBN	7.284508	male	right
NDARED047DTH	Magnetic Resonance Imaging	Avanto	Siemens	1.5	tesla	UO	UO:0000228	head	32	ep_b1000#7	96x96x72	millimeter	UO	UO:0000016	2.0x2.0x2.0	millimeter	UO	UO:0000016	3.11	second	UO	UO:0000010	0.0762	millisecond	UO	UO:0000028	ep_b1000#7	90	degree	UO	UO:0000185					sub-NDARED047DTH_acq-64DIRECTIONSAP_dwi	NDARED047DTH.tar.gz	Functional Connectomes Project International Neuroimaging Data-Sharing Initiative	doi:10.15387/CMI_HBN	http://dx.doi.org/10.15387/CMI_HBN	7.284508	male	right
NDARED047DTH	Magnetic Resonance Imaging	Avanto	Siemens	1.5	tesla	UO	UO:0000228	head	32	ep_b1000t	96x96x72	millimeter	UO	UO:0000016	2.0x2.0x2.0	millimeter	UO	UO:0000016	3.11	second	UO	UO:0000010	0.0762	millisecond	UO	UO:0000028	ep_b1000t	90	degree	UO	UO:0000185					sub-NDARED047DTH_acq-64DIRECTIONSAP_trace	NDARED047DTH.tar.gz	Functional Connectomes Project International Neuroimaging Data-Sharing Initiative	doi:10.15387/CMI_HBN	http://dx.doi.org/10.15387/CMI_HBN	7.284508	male	right
NDARED047DTH	Magnetic Resonance Imaging	Avanto	Siemens	1.5	tesla	UO	UO:0000228	head	32	ep_b0	96x96x72	millimeter	UO	UO:0000016	2x2x2	millimeter	UO	UO:0000016	3.11	second	UO	UO:0000010					ep_b0	90	degree	UO	UO:0000185					sub-NDARED047DTH_dir-PA_epi	NDARED047DTH.tar.gz	Functional Connectomes Project International Neuroimaging Data-Sharing Initiative	doi:10.15387/CMI_HBN	http://dx.doi.org/10.15387/CMI_HBN	7.284508	male	right
NDARED047DTH	Magnetic Resonance Imaging	Avanto	Siemens	1.5	tesla	UO	UO:0000228	head	32	ep_b0	96x96x72	millimeter	UO	UO:0000016	2x2x2	millimeter	UO	UO:0000016	3.11	second	UO	UO:0000010					ep_b0	90	degree	UO	UO:0000185					sub-NDARED047DTH_dir-AP_epi	NDARED047DTH.tar.gz	Functional Connectomes Project International Neuroimaging Data-Sharing Initiative	doi:10.15387/CMI_HBN	http://dx.doi.org/10.15387/CMI_HBN	7.284508	male	right
NDARED047DTH	Magnetic Resonance Imaging	Avanto	Siemens	1.5	tesla	UO	UO:0000228	head	32	fm2d2r	64x64x42	millimeter	UO	UO:0000016	3x3x3	millimeter	UO	UO:0000016	0.492	second	UO	UO:0000010	3.28-8.04	millisecond	UO	UO:0000028	fm2d2r	90	degree	UO	UO:0000185					sub-NDARED047DTH_phasediff	NDARED047DTH.tar.gz	Functional Connectomes Project International Neuroimaging Data-Sharing Initiative	doi:10.15387/CMI_HBN	http://dx.doi.org/10.15387/CMI_HBN	7.284508	male	right
NDARED047DTH	Magnetic Resonance Imaging	Avanto	Siemens	1.5	tesla	UO	UO:0000228	head	32	fm2d2r	64x64x42	millimeter	UO	UO:0000016	3x3x3	millimeter	UO	UO:0000016	0.492	second	UO	UO:0000010	3.28-8.04	millisecond	UO	UO:0000028	fm2d2r	90	degree	UO	UO:0000185					sub-NDARED047DTH_magnitude1	NDARED047DTH.tar.gz	Functional Connectomes Project International Neuroimaging Data-Sharing Initiative	doi:10.15387/CMI_HBN	http://dx.doi.org/10.15387/CMI_HBN	7.284508	male	right
NDARED632KNG	Magnetic Resonance Imaging	Avanto	Siemens	1.5	tesla	UO	UO:0000228	head	32	tfl3d4_ns	176x256x256	millimeter	UO	UO:0000016	1.0x1.0x1.0	millimeter	UO	UO:0000016	2.73	second	UO	UO:0000010	1.64	millisecond	UO	UO:0000028	tfl3d4_ns	7	degree	UO	UO:0000185	1	second	UO	UO:0000010	sub-NDARED632KNG_T1w	NDARED632KNG.tar.gz	Functional Connectomes Project International Neuroimaging Data-Sharing Initiative	doi:10.15387/CMI_HBN	http://dx.doi.org/10.15387/CMI_HBN	17.203855	female	left
NDARED632KNG	Magnetic Resonance Imaging	Avanto	Siemens	1.5	tesla	UO	UO:0000228	head	32	tir2d1_16	448x512x24	millimeter	UO	UO:0000016	0.9x0.9x5.0	millimeter	UO	UO:0000016	9	second	UO	UO:0000010	0.089	millisecond	UO	UO:0000028	tir2d1_16	150	degree	UO	UO:0000185	2.5	second	UO	UO:0000010	sub-NDARED632KNG_FLAIR	NDARED632KNG.tar.gz	Functional Connectomes Project International Neuroimaging Data-Sharing Initiative	doi:10.15387/CMI_HBN	http://dx.doi.org/10.15387/CMI_HBN	17.203855	female	left
NDARED632KNG	Magnetic Resonance Imaging	Avanto	Siemens	1.5	tesla	UO	UO:0000228	head	32	fl3d1	176x256x256	millimeter	UO	UO:0000016	1x1x1	millimeter	UO	UO:0000016	0.03	second	UO	UO:0000010	11	millisecond	UO	UO:0000028	fl3d1	15	degree	UO	UO:0000185					sub-NDARED632KNG_MT-off_PD	NDARED632KNG.tar.gz	Functional Connectomes Project International Neuroimaging Data-Sharing Initiative	doi:10.15387/CMI_HBN	http://dx.doi.org/10.15387/CMI_HBN	17.203855	female	left
NDARED632KNG	Magnetic Resonance Imaging	Avanto	Siemens	1.5	tesla	UO	UO:0000228	head	32	fl3d1	176x256x256	millimeter	UO	UO:0000016	1x1x1	millimeter	UO	UO:0000016	0.03	second	UO	UO:0000010	11	millisecond	UO	UO:0000028	fl3d1	15	degree	UO	UO:0000185					sub-NDARED632KNG_MT-on_PD	NDARED632KNG.tar.gz	Functional Connectomes Project International Neuroimaging Data-Sharing Initiative	doi:10.15387/CMI_HBN	http://dx.doi.org/10.15387/CMI_HBN	17.203855	female	left
NDARED632KNG	Magnetic Resonance Imaging	Avanto	Siemens	1.5	tesla	UO	UO:0000228	head	32	epfid2d1	78x78x54	millimeter	UO	UO:0000016	2.5x2.5x2.5	millimeter	UO	UO:0000016	1.45	second	UO	UO:0000010	0.04	millisecond	UO	UO:0000028	epfid2d1	55	degree	UO	UO:0000185					sub-NDARED632KNG_task-resting_bold	NDARED632KNG.tar.gz	Functional Connectomes Project International Neuroimaging Data-Sharing Initiative	doi:10.15387/CMI_HBN	http://dx.doi.org/10.15387/CMI_HBN	17.203855	female	left
NDARED632KNG	Magnetic Resonance Imaging	Avanto	Siemens	1.5	tesla	UO	UO:0000228	head	32	ep_b1000#7	96x96x72	millimeter	UO	UO:0000016	2.0x2.0x2.0	millimeter	UO	UO:0000016	3.11	second	UO	UO:0000010	0.0762	millisecond	UO	UO:0000028	ep_b1000#7	90	degree	UO	UO:0000185					sub-NDARED632KNG_acq-64DIRECTIONSAP_dwi	NDARED632KNG.tar.gz	Functional Connectomes Project International Neuroimaging Data-Sharing Initiative	doi:10.15387/CMI_HBN	http://dx.doi.org/10.15387/CMI_HBN	17.203855	female	left
NDARED632KNG	Magnetic Resonance Imaging	Avanto	Siemens	1.5	tesla	UO	UO:0000228	head	32	ep_b1000t	96x96x72	millimeter	UO	UO:0000016	2.0x2.0x2.0	millimeter	UO	UO:0000016	3.11	second	UO	UO:0000010	0.0762	millisecond	UO	UO:0000028	ep_b1000t	90	degree	UO	UO:0000185					sub-NDARED632KNG_acq-64DIRECTIONSAP_trace	NDARED632KNG.tar.gz	Functional Connectomes Project International Neuroimaging Data-Sharing Initiative	doi:10.15387/CMI_HBN	http://dx.doi.org/10.15387/CMI_HBN	17.203855	female	left
NDARED632KNG	Magnetic Resonance Imaging	Avanto	Siemens	1.5	tesla	UO	UO:0000228	head	32	ep_b0	96x96x72	millimeter	UO	UO:0000016	2x2x2	millimeter	UO	UO:0000016	3.11	second	UO	UO:0000010					ep_b0	90	degree	UO	UO:0000185					sub-NDARED632KNG_dir-PA_epi	NDARED632KNG.tar.gz	Functional Connectomes Project International Neuroimaging Data-Sharing Initiative	doi:10.15387/CMI_HBN	http://dx.doi.org/10.15387/CMI_HBN	17.203855	female	left
NDARED632KNG	Magnetic Resonance Imaging	Avanto	Siemens	1.5	tesla	UO	UO:0000228	head	32	ep_b0	96x96x72	millimeter	UO	UO:0000016	2x2x2	millimeter	UO	UO:0000016	3.11	second	UO	UO:0000010					ep_b0	90	degree	UO	UO:0000185					sub-NDARED632KNG_dir-AP_epi	NDARED632KNG.tar.gz	Functional Connectomes Project International Neuroimaging Data-Sharing Initiative	doi:10.15387/CMI_HBN	http://dx.doi.org/10.15387/CMI_HBN	17.203855	female	left
NDARED632KNG	Magnetic Resonance Imaging	Avanto	Siemens	1.5	tesla	UO	UO:0000228	head	32	fm2d2r	64x64x42	millimeter	UO	UO:0000016	3x3x3	millimeter	UO	UO:0000016	0.492	second	UO	UO:0000010	3.28-8.04	millisecond	UO	UO:0000028	fm2d2r	90	degree	UO	UO:0000185					sub-NDARED632KNG_phasediff	NDARED632KNG.tar.gz	Functional Connectomes Project International Neuroimaging Data-Sharing Initiative	doi:10.15387/CMI_HBN	http://dx.doi.org/10.15387/CMI_HBN	17.203855	female	left
NDARED632KNG	Magnetic Resonance Imaging	Avanto	Siemens	1.5	tesla	UO	UO:0000228	head	32	fm2d2r	64x64x42	millimeter	UO	UO:0000016	3x3x3	millimeter	UO	UO:0000016	0.492	second	UO	UO:0000010	3.28-8.04	millisecond	UO	UO:0000028	fm2d2r	90	degree	UO	UO:0000185					sub-NDARED632KNG_magnitude1	NDARED632KNG.tar.gz	Functional Connectomes Project International Neuroimaging Data-Sharing Initiative	doi:10.15387/CMI_HBN	http://dx.doi.org/10.15387/CMI_HBN	17.203855	female	left
NDAREE196FEG	Magnetic Resonance Imaging	Avanto	Siemens	1.5	tesla	UO	UO:0000228	head	32	tfl3d4_ns	176x256x256	millimeter	UO	UO:0000016	1.0x1.0x1.0	millimeter	UO	UO:0000016	2.73	second	UO	UO:0000010	1.64	millisecond	UO	UO:0000028	tfl3d4_ns	7	degree	UO	UO:0000185	1	second	UO	UO:0000010	sub-NDAREE196FEG_T1w	NDAREE196FEG.tar.gz	Functional Connectomes Project International Neuroimaging Data-Sharing Initiative	doi:10.15387/CMI_HBN	http://dx.doi.org/10.15387/CMI_HBN	8.623317	male	left
NDAREE196FEG	Magnetic Resonance Imaging	Avanto	Siemens	1.5	tesla	UO	UO:0000228	head	32	tir2d1_16	448x512x24	millimeter	UO	UO:0000016	0.9x0.9x5.0	millimeter	UO	UO:0000016	9	second	UO	UO:0000010	0.089	millisecond	UO	UO:0000028	tir2d1_16	150	degree	UO	UO:0000185	2.5	second	UO	UO:0000010	sub-NDAREE196FEG_FLAIR	NDAREE196FEG.tar.gz	Functional Connectomes Project International Neuroimaging Data-Sharing Initiative	doi:10.15387/CMI_HBN	http://dx.doi.org/10.15387/CMI_HBN	8.623317	male	left
NDAREE196FEG	Magnetic Resonance Imaging	Avanto	Siemens	1.5	tesla	UO	UO:0000228	head	32	epfid2d1	78x78x54	millimeter	UO	UO:0000016	2.5x2.5x2.5	millimeter	UO	UO:0000016	1.45	second	UO	UO:0000010	0.04	millisecond	UO	UO:0000028	epfid2d1	55	degree	UO	UO:0000185					sub-NDAREE196FEG_task-resting_bold	NDAREE196FEG.tar.gz	Functional Connectomes Project International Neuroimaging Data-Sharing Initiative	doi:10.15387/CMI_HBN	http://dx.doi.org/10.15387/CMI_HBN	8.623317	male	left
NDAREE196FEG	Magnetic Resonance Imaging	Avanto	Siemens	1.5	tesla	UO	UO:0000228	head	32	fm2d2r	64x64x42	millimeter	UO	UO:0000016	3x3x3	millimeter	UO	UO:0000016	0.492	second	UO	UO:0000010	3.28-8.04	millisecond	UO	UO:0000028	fm2d2r	90	degree	UO	UO:0000185					sub-NDAREE196FEG_phasediff	NDAREE196FEG.tar.gz	Functional Connectomes Project International Neuroimaging Data-Sharing Initiative	doi:10.15387/CMI_HBN	http://dx.doi.org/10.15387/CMI_HBN	8.623317	male	left
NDAREE196FEG	Magnetic Resonance Imaging	Avanto	Siemens	1.5	tesla	UO	UO:0000228	head	32	fm2d2r	64x64x42	millimeter	UO	UO:0000016	3x3x3	millimeter	UO	UO:0000016	0.492	second	UO	UO:0000010	3.28-8.04	millisecond	UO	UO:0000028	fm2d2r	90	degree	UO	UO:0000185					sub-NDAREE196FEG_magnitude1	NDAREE196FEG.tar.gz	Functional Connectomes Project International Neuroimaging Data-Sharing Initiative	doi:10.15387/CMI_HBN	http://dx.doi.org/10.15387/CMI_HBN	8.623317	male	left
NDAREF057VX5	Magnetic Resonance Imaging	Avanto	Siemens	1.5	tesla	UO	UO:0000228	head	32	tfl3d4_ns	176x256x256	millimeter	UO	UO:0000016	1.0x1.0x1.0	millimeter	UO	UO:0000016	2.73	second	UO	UO:0000010	1.64	millisecond	UO	UO:0000028	tfl3d4_ns	7	degree	UO	UO:0000185	1	second	UO	UO:0000010	sub-NDAREF057VX5_T1w	NDAREF057VX5.tar.gz	Functional Connectomes Project International Neuroimaging Data-Sharing Initiative	doi:10.15387/CMI_HBN	http://dx.doi.org/10.15387/CMI_HBN	7.979237	male	left
NDAREF057VX5	Magnetic Resonance Imaging	Avanto	Siemens	1.5	tesla	UO	UO:0000228	head	32	tir2d1_16	448x512x24	millimeter	UO	UO:0000016	0.9x0.9x5.0	millimeter	UO	UO:0000016	9	second	UO	UO:0000010	0.089	millisecond	UO	UO:0000028	tir2d1_16	150	degree	UO	UO:0000185	2.5	second	UO	UO:0000010	sub-NDAREF057VX5_FLAIR	NDAREF057VX5.tar.gz	Functional Connectomes Project International Neuroimaging Data-Sharing Initiative	doi:10.15387/CMI_HBN	http://dx.doi.org/10.15387/CMI_HBN	7.979237	male	left
NDAREF057VX5	Magnetic Resonance Imaging	Avanto	Siemens	1.5	tesla	UO	UO:0000228	head	32	epfid2d1	78x78x54	millimeter	UO	UO:0000016	2.5x2.5x2.5	millimeter	UO	UO:0000016	1.45	second	UO	UO:0000010	0.04	millisecond	UO	UO:0000028	epfid2d1	55	degree	UO	UO:0000185					sub-NDAREF057VX5_task-resting_bold	NDAREF057VX5.tar.gz	Functional Connectomes Project International Neuroimaging Data-Sharing Initiative	doi:10.15387/CMI_HBN	http://dx.doi.org/10.15387/CMI_HBN	7.979237	male	left
NDAREF057VX5	Magnetic Resonance Imaging	Avanto	Siemens	1.5	tesla	UO	UO:0000228	head	32	ep_b1000#7	96x96x72	millimeter	UO	UO:0000016	2.0x2.0x2.0	millimeter	UO	UO:0000016	3.11	second	UO	UO:0000010	0.0762	millisecond	UO	UO:0000028	ep_b1000#7	90	degree	UO	UO:0000185					sub-NDAREF057VX5_acq-64DIRECTIONSAP_dwi	NDAREF057VX5.tar.gz	Functional Connectomes Project International Neuroimaging Data-Sharing Initiative	doi:10.15387/CMI_HBN	http://dx.doi.org/10.15387/CMI_HBN	7.979237	male	left
NDAREF057VX5	Magnetic Resonance Imaging	Avanto	Siemens	1.5	tesla	UO	UO:0000228	head	32	ep_b1000t	96x96x72	millimeter	UO	UO:0000016	2.0x2.0x2.0	millimeter	UO	UO:0000016	3.11	second	UO	UO:0000010	0.0762	millisecond	UO	UO:0000028	ep_b1000t	90	degree	UO	UO:0000185					sub-NDAREF057VX5_acq-64DIRECTIONSAP_trace	NDAREF057VX5.tar.gz	Functional Connectomes Project International Neuroimaging Data-Sharing Initiative	doi:10.15387/CMI_HBN	http://dx.doi.org/10.15387/CMI_HBN	7.979237	male	left
NDAREF057VX5	Magnetic Resonance Imaging	Avanto	Siemens	1.5	tesla	UO	UO:0000228	head	32	ep_b0	96x96x72	millimeter	UO	UO:0000016	2x2x2	millimeter	UO	UO:0000016	3.11	second	UO	UO:0000010					ep_b0	90	degree	UO	UO:0000185					sub-NDAREF057VX5_dir-PA_epi	NDAREF057VX5.tar.gz	Functional Connectomes Project International Neuroimaging Data-Sharing Initiative	doi:10.15387/CMI_HBN	http://dx.doi.org/10.15387/CMI_HBN	7.979237	male	left
NDAREF057VX5	Magnetic Resonance Imaging	Avanto	Siemens	1.5	tesla	UO	UO:0000228	head	32	ep_b0	96x96x72	millimeter	UO	UO:0000016	2x2x2	millimeter	UO	UO:0000016	3.11	second	UO	UO:0000010					ep_b0	90	degree	UO	UO:0000185					sub-NDAREF057VX5_dir-AP_epi	NDAREF057VX5.tar.gz	Functional Connectomes Project International Neuroimaging Data-Sharing Initiative	doi:10.15387/CMI_HBN	http://dx.doi.org/10.15387/CMI_HBN	7.979237	male	left
NDAREF057VX5	Magnetic Resonance Imaging	Avanto	Siemens	1.5	tesla	UO	UO:0000228	head	32	fm2d2r	64x64x42	millimeter	UO	UO:0000016	3x3x3	millimeter	UO	UO:0000016	0.492	second	UO	UO:0000010	3.28-8.04	millisecond	UO	UO:0000028	fm2d2r	90	degree	UO	UO:0000185					sub-NDAREF057VX5_phasediff	NDAREF057VX5.tar.gz	Functional Connectomes Project International Neuroimaging Data-Sharing Initiative	doi:10.15387/CMI_HBN	http://dx.doi.org/10.15387/CMI_HBN	7.979237	male	left
NDAREF057VX5	Magnetic Resonance Imaging	Avanto	Siemens	1.5	tesla	UO	UO:0000228	head	32	fm2d2r	64x64x42	millimeter	UO	UO:0000016	3x3x3	millimeter	UO	UO:0000016	0.492	second	UO	UO:0000010	3.28-8.04	millisecond	UO	UO:0000028	fm2d2r	90	degree	UO	UO:0000185					sub-NDAREF057VX5_magnitude1	NDAREF057VX5.tar.gz	Functional Connectomes Project International Neuroimaging Data-Sharing Initiative	doi:10.15387/CMI_HBN	http://dx.doi.org/10.15387/CMI_HBN	7.979237	male	left
NDAREK375DKR	Magnetic Resonance Imaging	Avanto	Siemens	1.5	tesla	UO	UO:0000228	head	32	tfl3d4_ns	176x256x256	millimeter	UO	UO:0000016	1.0x1.0x1.0	millimeter	UO	UO:0000016	2.73	second	UO	UO:0000010	1.64	millisecond	UO	UO:0000028	tfl3d4_ns	7	degree	UO	UO:0000185	1	second	UO	UO:0000010	sub-NDAREK375DKR_T1w	NDAREK375DKR.tar.gz	Functional Connectomes Project International Neuroimaging Data-Sharing Initiative	doi:10.15387/CMI_HBN	http://dx.doi.org/10.15387/CMI_HBN	6.750057	female	left
NDAREK375DKR	Magnetic Resonance Imaging	Avanto	Siemens	1.5	tesla	UO	UO:0000228	head	32	tir2d1_16	448x512x24	millimeter	UO	UO:0000016	0.9x0.9x5.0	millimeter	UO	UO:0000016	9	second	UO	UO:0000010	0.089	millisecond	UO	UO:0000028	tir2d1_16	150	degree	UO	UO:0000185	2.5	second	UO	UO:0000010	sub-NDAREK375DKR_FLAIR	NDAREK375DKR.tar.gz	Functional Connectomes Project International Neuroimaging Data-Sharing Initiative	doi:10.15387/CMI_HBN	http://dx.doi.org/10.15387/CMI_HBN	6.750057	female	left
NDAREK375DKR	Magnetic Resonance Imaging	Avanto	Siemens	1.5	tesla	UO	UO:0000228	head	32	fl3d1	176x256x256	millimeter	UO	UO:0000016	1x1x1	millimeter	UO	UO:0000016	0.03	second	UO	UO:0000010	11	millisecond	UO	UO:0000028	fl3d1	15	degree	UO	UO:0000185					sub-NDAREK375DKR_MT-off_PD	NDAREK375DKR.tar.gz	Functional Connectomes Project International Neuroimaging Data-Sharing Initiative	doi:10.15387/CMI_HBN	http://dx.doi.org/10.15387/CMI_HBN	6.750057	female	left
NDAREK375DKR	Magnetic Resonance Imaging	Avanto	Siemens	1.5	tesla	UO	UO:0000228	head	32	fl3d1	176x256x256	millimeter	UO	UO:0000016	1x1x1	millimeter	UO	UO:0000016	0.03	second	UO	UO:0000010	11	millisecond	UO	UO:0000028	fl3d1	15	degree	UO	UO:0000185					sub-NDAREK375DKR_MT-on_PD	NDAREK375DKR.tar.gz	Functional Connectomes Project International Neuroimaging Data-Sharing Initiative	doi:10.15387/CMI_HBN	http://dx.doi.org/10.15387/CMI_HBN	6.750057	female	left
NDAREK375DKR	Magnetic Resonance Imaging	Avanto	Siemens	1.5	tesla	UO	UO:0000228	head	32	ep_b1000#7	96x96x72	millimeter	UO	UO:0000016	2.0x2.0x2.0	millimeter	UO	UO:0000016	3.11	second	UO	UO:0000010	0.0762	millisecond	UO	UO:0000028	ep_b1000#7	90	degree	UO	UO:0000185					sub-NDAREK375DKR_acq-64DIRECTIONSAP_dwi	NDAREK375DKR.tar.gz	Functional Connectomes Project International Neuroimaging Data-Sharing Initiative	doi:10.15387/CMI_HBN	http://dx.doi.org/10.15387/CMI_HBN	6.750057	female	left
NDAREK375DKR	Magnetic Resonance Imaging	Avanto	Siemens	1.5	tesla	UO	UO:0000228	head	32	ep_b1000t	96x96x72	millimeter	UO	UO:0000016	2.0x2.0x2.0	millimeter	UO	UO:0000016	3.11	second	UO	UO:0000010	0.0762	millisecond	UO	UO:0000028	ep_b1000t	90	degree	UO	UO:0000185					sub-NDAREK375DKR_acq-64DIRECTIONSAP_trace	NDAREK375DKR.tar.gz	Functional Connectomes Project International Neuroimaging Data-Sharing Initiative	doi:10.15387/CMI_HBN	http://dx.doi.org/10.15387/CMI_HBN	6.750057	female	left
NDAREK375DKR	Magnetic Resonance Imaging	Avanto	Siemens	1.5	tesla	UO	UO:0000228	head	32	ep_b0	96x96x72	millimeter	UO	UO:0000016	2x2x2	millimeter	UO	UO:0000016	3.11	second	UO	UO:0000010					ep_b0	90	degree	UO	UO:0000185					sub-NDAREK375DKR_dir-PA_epi	NDAREK375DKR.tar.gz	Functional Connectomes Project International Neuroimaging Data-Sharing Initiative	doi:10.15387/CMI_HBN	http://dx.doi.org/10.15387/CMI_HBN	6.750057	female	left
NDAREK375DKR	Magnetic Resonance Imaging	Avanto	Siemens	1.5	tesla	UO	UO:0000228	head	32	ep_b0	96x96x72	millimeter	UO	UO:0000016	2x2x2	millimeter	UO	UO:0000016	3.11	second	UO	UO:0000010					ep_b0	90	degree	UO	UO:0000185					sub-NDAREK375DKR_dir-AP_epi	NDAREK375DKR.tar.gz	Functional Connectomes Project International Neuroimaging Data-Sharing Initiative	doi:10.15387/CMI_HBN	http://dx.doi.org/10.15387/CMI_HBN	6.750057	female	left
NDAREK375DKR	Magnetic Resonance Imaging	Avanto	Siemens	1.5	tesla	UO	UO:0000228	head	32	fm2d2r	64x64x42	millimeter	UO	UO:0000016	3x3x3	millimeter	UO	UO:0000016	0.492	second	UO	UO:0000010	3.28-8.04	millisecond	UO	UO:0000028	fm2d2r	90	degree	UO	UO:0000185					sub-NDAREK375DKR_phasediff	NDAREK375DKR.tar.gz	Functional Connectomes Project International Neuroimaging Data-Sharing Initiative	doi:10.15387/CMI_HBN	http://dx.doi.org/10.15387/CMI_HBN	6.750057	female	left
NDAREK375DKR	Magnetic Resonance Imaging	Avanto	Siemens	1.5	tesla	UO	UO:0000228	head	32	fm2d2r	64x64x42	millimeter	UO	UO:0000016	3x3x3	millimeter	UO	UO:0000016	0.492	second	UO	UO:0000010	3.28-8.04	millisecond	UO	UO:0000028	fm2d2r	90	degree	UO	UO:0000185					sub-NDAREK375DKR_magnitude1	NDAREK375DKR.tar.gz	Functional Connectomes Project International Neuroimaging Data-Sharing Initiative	doi:10.15387/CMI_HBN	http://dx.doi.org/10.15387/CMI_HBN	6.750057	female	left
NDAREK544ENR	Magnetic Resonance Imaging	Avanto	Siemens	1.5	tesla	UO	UO:0000228	head	32	tfl3d4_ns	176x256x256	millimeter	UO	UO:0000016	1.0x1.0x1.0	millimeter	UO	UO:0000016	2.73	second	UO	UO:0000010	1.64	millisecond	UO	UO:0000028	tfl3d4_ns	7	degree	UO	UO:0000185	1	second	UO	UO:0000010	sub-NDAREK544ENR_T1w	NDAREK544ENR.tar.gz	Functional Connectomes Project International Neuroimaging Data-Sharing Initiative	doi:10.15387/CMI_HBN	http://dx.doi.org/10.15387/CMI_HBN	9.876568	male	left
NDAREK544ENR	Magnetic Resonance Imaging	Avanto	Siemens	1.5	tesla	UO	UO:0000228	head	32	tir2d1_16	448x512x24	millimeter	UO	UO:0000016	0.9x0.9x5.0	millimeter	UO	UO:0000016	9	second	UO	UO:0000010	0.089	millisecond	UO	UO:0000028	tir2d1_16	150	degree	UO	UO:0000185	2.5	second	UO	UO:0000010	sub-NDAREK544ENR_FLAIR	NDAREK544ENR.tar.gz	Functional Connectomes Project International Neuroimaging Data-Sharing Initiative	doi:10.15387/CMI_HBN	http://dx.doi.org/10.15387/CMI_HBN	9.876568	male	left
NDAREK544ENR	Magnetic Resonance Imaging	Avanto	Siemens	1.5	tesla	UO	UO:0000228	head	32	fl3d1	176x256x256	millimeter	UO	UO:0000016	1x1x1	millimeter	UO	UO:0000016	0.03	second	UO	UO:0000010	11	millisecond	UO	UO:0000028	fl3d1	15	degree	UO	UO:0000185					sub-NDAREK544ENR_MT-off_PD	NDAREK544ENR.tar.gz	Functional Connectomes Project International Neuroimaging Data-Sharing Initiative	doi:10.15387/CMI_HBN	http://dx.doi.org/10.15387/CMI_HBN	9.876568	male	left
NDAREK544ENR	Magnetic Resonance Imaging	Avanto	Siemens	1.5	tesla	UO	UO:0000228	head	32	fl3d1	176x256x256	millimeter	UO	UO:0000016	1x1x1	millimeter	UO	UO:0000016	0.03	second	UO	UO:0000010	11	millisecond	UO	UO:0000028	fl3d1	15	degree	UO	UO:0000185					sub-NDAREK544ENR_MT-on_PD	NDAREK544ENR.tar.gz	Functional Connectomes Project International Neuroimaging Data-Sharing Initiative	doi:10.15387/CMI_HBN	http://dx.doi.org/10.15387/CMI_HBN	9.876568	male	left
NDAREK544ENR	Magnetic Resonance Imaging	Avanto	Siemens	1.5	tesla	UO	UO:0000228	head	32	epfid2d1	78x78x54	millimeter	UO	UO:0000016	2.5x2.5x2.5	millimeter	UO	UO:0000016	1.45	second	UO	UO:0000010	0.04	millisecond	UO	UO:0000028	epfid2d1	55	degree	UO	UO:0000185					sub-NDAREK544ENR_task-resting_bold	NDAREK544ENR.tar.gz	Functional Connectomes Project International Neuroimaging Data-Sharing Initiative	doi:10.15387/CMI_HBN	http://dx.doi.org/10.15387/CMI_HBN	9.876568	male	left
NDAREK544ENR	Magnetic Resonance Imaging	Avanto	Siemens	1.5	tesla	UO	UO:0000228	head	32	ep_b1000#7	96x96x72	millimeter	UO	UO:0000016	2.0x2.0x2.0	millimeter	UO	UO:0000016	3.11	second	UO	UO:0000010	0.0762	millisecond	UO	UO:0000028	ep_b1000#7	90	degree	UO	UO:0000185					sub-NDAREK544ENR_acq-64DIRECTIONSAP_dwi	NDAREK544ENR.tar.gz	Functional Connectomes Project International Neuroimaging Data-Sharing Initiative	doi:10.15387/CMI_HBN	http://dx.doi.org/10.15387/CMI_HBN	9.876568	male	left
NDAREK544ENR	Magnetic Resonance Imaging	Avanto	Siemens	1.5	tesla	UO	UO:0000228	head	32	ep_b1000t	96x96x72	millimeter	UO	UO:0000016	2.0x2.0x2.0	millimeter	UO	UO:0000016	3.11	second	UO	UO:0000010	0.0762	millisecond	UO	UO:0000028	ep_b1000t	90	degree	UO	UO:0000185					sub-NDAREK544ENR_acq-64DIRECTIONSAP_trace	NDAREK544ENR.tar.gz	Functional Connectomes Project International Neuroimaging Data-Sharing Initiative	doi:10.15387/CMI_HBN	http://dx.doi.org/10.15387/CMI_HBN	9.876568	male	left
NDAREK544ENR	Magnetic Resonance Imaging	Avanto	Siemens	1.5	tesla	UO	UO:0000228	head	32	ep_b0	96x96x72	millimeter	UO	UO:0000016	2x2x2	millimeter	UO	UO:0000016	3.11	second	UO	UO:0000010					ep_b0	90	degree	UO	UO:0000185					sub-NDAREK544ENR_dir-PA_epi	NDAREK544ENR.tar.gz	Functional Connectomes Project International Neuroimaging Data-Sharing Initiative	doi:10.15387/CMI_HBN	http://dx.doi.org/10.15387/CMI_HBN	9.876568	male	left
NDAREK544ENR	Magnetic Resonance Imaging	Avanto	Siemens	1.5	tesla	UO	UO:0000228	head	32	ep_b0	96x96x72	millimeter	UO	UO:0000016	2x2x2	millimeter	UO	UO:0000016	3.11	second	UO	UO:0000010					ep_b0	90	degree	UO	UO:0000185					sub-NDAREK544ENR_dir-AP_epi	NDAREK544ENR.tar.gz	Functional Connectomes Project International Neuroimaging Data-Sharing Initiative	doi:10.15387/CMI_HBN	http://dx.doi.org/10.15387/CMI_HBN	9.876568	male	left
NDAREK544ENR	Magnetic Resonance Imaging	Avanto	Siemens	1.5	tesla	UO	UO:0000228	head	32	fm2d2r	64x64x42	millimeter	UO	UO:0000016	3x3x3	millimeter	UO	UO:0000016	0.492	second	UO	UO:0000010	3.28-8.04	millisecond	UO	UO:0000028	fm2d2r	90	degree	UO	UO:0000185					sub-NDAREK544ENR_phasediff	NDAREK544ENR.tar.gz	Functional Connectomes Project International Neuroimaging Data-Sharing Initiative	doi:10.15387/CMI_HBN	http://dx.doi.org/10.15387/CMI_HBN	9.876568	male	left
NDAREK544ENR	Magnetic Resonance Imaging	Avanto	Siemens	1.5	tesla	UO	UO:0000228	head	32	fm2d2r	64x64x42	millimeter	UO	UO:0000016	3x3x3	millimeter	UO	UO:0000016	0.492	second	UO	UO:0000010	3.28-8.04	millisecond	UO	UO:0000028	fm2d2r	90	degree	UO	UO:0000185					sub-NDAREK544ENR_magnitude1	NDAREK544ENR.tar.gz	Functional Connectomes Project International Neuroimaging Data-Sharing Initiative	doi:10.15387/CMI_HBN	http://dx.doi.org/10.15387/CMI_HBN	9.876568	male	left
NDAREK918EC2	Magnetic Resonance Imaging	Avanto	Siemens	1.5	tesla	UO	UO:0000228	head	32	tfl3d4_ns	176x256x256	millimeter	UO	UO:0000016	1.0x1.0x1.0	millimeter	UO	UO:0000016	2.73	second	UO	UO:0000010	1.64	millisecond	UO	UO:0000028	tfl3d4_ns	7	degree	UO	UO:0000185	1	second	UO	UO:0000010	sub-NDAREK918EC2_T1w	NDAREK918EC2.tar.gz	Functional Connectomes Project International Neuroimaging Data-Sharing Initiative	doi:10.15387/CMI_HBN	http://dx.doi.org/10.15387/CMI_HBN	9.616472	male	ambidextrous
NDAREK918EC2	Magnetic Resonance Imaging	Avanto	Siemens	1.5	tesla	UO	UO:0000228	head	32	tir2d1_16	448x512x24	millimeter	UO	UO:0000016	0.9x0.9x5.0	millimeter	UO	UO:0000016	9	second	UO	UO:0000010	0.089	millisecond	UO	UO:0000028	tir2d1_16	150	degree	UO	UO:0000185	2.5	second	UO	UO:0000010	sub-NDAREK918EC2_FLAIR	NDAREK918EC2.tar.gz	Functional Connectomes Project International Neuroimaging Data-Sharing Initiative	doi:10.15387/CMI_HBN	http://dx.doi.org/10.15387/CMI_HBN	9.616472	male	ambidextrous
NDAREK918EC2	Magnetic Resonance Imaging	Avanto	Siemens	1.5	tesla	UO	UO:0000228	head	32	epfid2d1	78x78x54	millimeter	UO	UO:0000016	2.5x2.5x2.5	millimeter	UO	UO:0000016	1.45	second	UO	UO:0000010	0.04	millisecond	UO	UO:0000028	epfid2d1	55	degree	UO	UO:0000185					sub-NDAREK918EC2_task-resting_bold	NDAREK918EC2.tar.gz	Functional Connectomes Project International Neuroimaging Data-Sharing Initiative	doi:10.15387/CMI_HBN	http://dx.doi.org/10.15387/CMI_HBN	9.616472	male	ambidextrous
NDAREK918EC2	Magnetic Resonance Imaging	Avanto	Siemens	1.5	tesla	UO	UO:0000228	head	32	ep_b1000#7	96x96x72	millimeter	UO	UO:0000016	2.0x2.0x2.0	millimeter	UO	UO:0000016	3.11	second	UO	UO:0000010	0.0762	millisecond	UO	UO:0000028	ep_b1000#7	90	degree	UO	UO:0000185					sub-NDAREK918EC2_acq-64DIRECTIONSAP_dwi	NDAREK918EC2.tar.gz	Functional Connectomes Project International Neuroimaging Data-Sharing Initiative	doi:10.15387/CMI_HBN	http://dx.doi.org/10.15387/CMI_HBN	9.616472	male	ambidextrous
NDAREK918EC2	Magnetic Resonance Imaging	Avanto	Siemens	1.5	tesla	UO	UO:0000228	head	32	fm2d2r	64x64x42	millimeter	UO	UO:0000016	3x3x3	millimeter	UO	UO:0000016	0.492	second	UO	UO:0000010	3.28-8.04	millisecond	UO	UO:0000028	fm2d2r	90	degree	UO	UO:0000185					sub-NDAREK918EC2_phasediff	NDAREK918EC2.tar.gz	Functional Connectomes Project International Neuroimaging Data-Sharing Initiative	doi:10.15387/CMI_HBN	http://dx.doi.org/10.15387/CMI_HBN	9.616472	male	ambidextrous
NDAREK918EC2	Magnetic Resonance Imaging	Avanto	Siemens	1.5	tesla	UO	UO:0000228	head	32	fm2d2r	64x64x42	millimeter	UO	UO:0000016	3x3x3	millimeter	UO	UO:0000016	0.492	second	UO	UO:0000010	3.28-8.04	millisecond	UO	UO:0000028	fm2d2r	90	degree	UO	UO:0000185					sub-NDAREK918EC2_magnitude1	NDAREK918EC2.tar.gz	Functional Connectomes Project International Neuroimaging Data-Sharing Initiative	doi:10.15387/CMI_HBN	http://dx.doi.org/10.15387/CMI_HBN	9.616472	male	ambidextrous
NDAREK947FYP	Magnetic Resonance Imaging	Avanto	Siemens	1.5	tesla	UO	UO:0000228	head	32	tfl3d4_ns	176x256x256	millimeter	UO	UO:0000016	1.0x1.0x1.0	millimeter	UO	UO:0000016	2.73	second	UO	UO:0000010	1.64	millisecond	UO	UO:0000028	tfl3d4_ns	7	degree	UO	UO:0000185	1	second	UO	UO:0000010	sub-NDAREK947FYP_T1w	NDAREK947FYP.tar.gz	Functional Connectomes Project International Neuroimaging Data-Sharing Initiative	doi:10.15387/CMI_HBN	http://dx.doi.org/10.15387/CMI_HBN	9.808236	male	right
NDAREK947FYP	Magnetic Resonance Imaging	Avanto	Siemens	1.5	tesla	UO	UO:0000228	head	32	tir2d1_16	448x512x24	millimeter	UO	UO:0000016	0.9x0.9x5.0	millimeter	UO	UO:0000016	9	second	UO	UO:0000010	0.089	millisecond	UO	UO:0000028	tir2d1_16	150	degree	UO	UO:0000185	2.5	second	UO	UO:0000010	sub-NDAREK947FYP_FLAIR	NDAREK947FYP.tar.gz	Functional Connectomes Project International Neuroimaging Data-Sharing Initiative	doi:10.15387/CMI_HBN	http://dx.doi.org/10.15387/CMI_HBN	9.808236	male	right
NDAREK947FYP	Magnetic Resonance Imaging	Avanto	Siemens	1.5	tesla	UO	UO:0000228	head	32	fl3d1	176x256x256	millimeter	UO	UO:0000016	1x1x1	millimeter	UO	UO:0000016	0.03	second	UO	UO:0000010	11	millisecond	UO	UO:0000028	fl3d1	15	degree	UO	UO:0000185					sub-NDAREK947FYP_MT-off_PD	NDAREK947FYP.tar.gz	Functional Connectomes Project International Neuroimaging Data-Sharing Initiative	doi:10.15387/CMI_HBN	http://dx.doi.org/10.15387/CMI_HBN	9.808236	male	right
NDAREK947FYP	Magnetic Resonance Imaging	Avanto	Siemens	1.5	tesla	UO	UO:0000228	head	32	fl3d1	176x256x256	millimeter	UO	UO:0000016	1x1x1	millimeter	UO	UO:0000016	0.03	second	UO	UO:0000010	11	millisecond	UO	UO:0000028	fl3d1	15	degree	UO	UO:0000185					sub-NDAREK947FYP_MT-on_PD	NDAREK947FYP.tar.gz	Functional Connectomes Project International Neuroimaging Data-Sharing Initiative	doi:10.15387/CMI_HBN	http://dx.doi.org/10.15387/CMI_HBN	9.808236	male	right
NDAREK947FYP	Magnetic Resonance Imaging	Avanto	Siemens	1.5	tesla	UO	UO:0000228	head	32	epfid2d1	78x78x54	millimeter	UO	UO:0000016	2.5x2.5x2.5	millimeter	UO	UO:0000016	1.45	second	UO	UO:0000010	0.04	millisecond	UO	UO:0000028	epfid2d1	55	degree	UO	UO:0000185					sub-NDAREK947FYP_task-resting_bold	NDAREK947FYP.tar.gz	Functional Connectomes Project International Neuroimaging Data-Sharing Initiative	doi:10.15387/CMI_HBN	http://dx.doi.org/10.15387/CMI_HBN	9.808236	male	right
NDAREK947FYP	Magnetic Resonance Imaging	Avanto	Siemens	1.5	tesla	UO	UO:0000228	head	32	ep_b1000#7	96x96x72	millimeter	UO	UO:0000016	2.0x2.0x2.0	millimeter	UO	UO:0000016	3.11	second	UO	UO:0000010	0.0762	millisecond	UO	UO:0000028	ep_b1000#7	90	degree	UO	UO:0000185					sub-NDAREK947FYP_acq-64DIRECTIONSAP_dwi	NDAREK947FYP.tar.gz	Functional Connectomes Project International Neuroimaging Data-Sharing Initiative	doi:10.15387/CMI_HBN	http://dx.doi.org/10.15387/CMI_HBN	9.808236	male	right
NDAREK947FYP	Magnetic Resonance Imaging	Avanto	Siemens	1.5	tesla	UO	UO:0000228	head	32	ep_b1000t	96x96x72	millimeter	UO	UO:0000016	2.0x2.0x2.0	millimeter	UO	UO:0000016	3.11	second	UO	UO:0000010	0.0762	millisecond	UO	UO:0000028	ep_b1000t	90	degree	UO	UO:0000185					sub-NDAREK947FYP_acq-64DIRECTIONSAP_trace	NDAREK947FYP.tar.gz	Functional Connectomes Project International Neuroimaging Data-Sharing Initiative	doi:10.15387/CMI_HBN	http://dx.doi.org/10.15387/CMI_HBN	9.808236	male	right
NDAREK947FYP	Magnetic Resonance Imaging	Avanto	Siemens	1.5	tesla	UO	UO:0000228	head	32	ep_b0	96x96x72	millimeter	UO	UO:0000016	2x2x2	millimeter	UO	UO:0000016	3.11	second	UO	UO:0000010					ep_b0	90	degree	UO	UO:0000185					sub-NDAREK947FYP_dir-PA_epi	NDAREK947FYP.tar.gz	Functional Connectomes Project International Neuroimaging Data-Sharing Initiative	doi:10.15387/CMI_HBN	http://dx.doi.org/10.15387/CMI_HBN	9.808236	male	right
NDAREK947FYP	Magnetic Resonance Imaging	Avanto	Siemens	1.5	tesla	UO	UO:0000228	head	32	ep_b0	96x96x72	millimeter	UO	UO:0000016	2x2x2	millimeter	UO	UO:0000016	3.11	second	UO	UO:0000010					ep_b0	90	degree	UO	UO:0000185					sub-NDAREK947FYP_dir-AP_epi	NDAREK947FYP.tar.gz	Functional Connectomes Project International Neuroimaging Data-Sharing Initiative	doi:10.15387/CMI_HBN	http://dx.doi.org/10.15387/CMI_HBN	9.808236	male	right
NDAREK947FYP	Magnetic Resonance Imaging	Avanto	Siemens	1.5	tesla	UO	UO:0000228	head	32	fm2d2r	64x64x42	millimeter	UO	UO:0000016	3x3x3	millimeter	UO	UO:0000016	0.492	second	UO	UO:0000010	3.28-8.04	millisecond	UO	UO:0000028	fm2d2r	90	degree	UO	UO:0000185					sub-NDAREK947FYP_phasediff	NDAREK947FYP.tar.gz	Functional Connectomes Project International Neuroimaging Data-Sharing Initiative	doi:10.15387/CMI_HBN	http://dx.doi.org/10.15387/CMI_HBN	9.808236	male	right
NDAREK947FYP	Magnetic Resonance Imaging	Avanto	Siemens	1.5	tesla	UO	UO:0000228	head	32	fm2d2r	64x64x42	millimeter	UO	UO:0000016	3x3x3	millimeter	UO	UO:0000016	0.492	second	UO	UO:0000010	3.28-8.04	millisecond	UO	UO:0000028	fm2d2r	90	degree	UO	UO:0000185					sub-NDAREK947FYP_magnitude1	NDAREK947FYP.tar.gz	Functional Connectomes Project International Neuroimaging Data-Sharing Initiative	doi:10.15387/CMI_HBN	http://dx.doi.org/10.15387/CMI_HBN	9.808236	male	right
NDAREL063PMX	Magnetic Resonance Imaging	Avanto	Siemens	1.5	tesla	UO	UO:0000228	head	32	tfl3d4_ns	176x256x256	millimeter	UO	UO:0000016	1.0x1.0x1.0	millimeter	UO	UO:0000016	2.73	second	UO	UO:0000010	1.64	millisecond	UO	UO:0000028	tfl3d4_ns	7	degree	UO	UO:0000185	1	second	UO	UO:0000010	sub-NDAREL063PMX_T1w	NDAREL063PMX.tar.gz	Functional Connectomes Project International Neuroimaging Data-Sharing Initiative	doi:10.15387/CMI_HBN	http://dx.doi.org/10.15387/CMI_HBN	11.806753	male	left
NDAREL063PMX	Magnetic Resonance Imaging	Avanto	Siemens	1.5	tesla	UO	UO:0000228	head	32	tir2d1_16	448x512x24	millimeter	UO	UO:0000016	0.9x0.9x5.0	millimeter	UO	UO:0000016	9	second	UO	UO:0000010	0.089	millisecond	UO	UO:0000028	tir2d1_16	150	degree	UO	UO:0000185	2.5	second	UO	UO:0000010	sub-NDAREL063PMX_FLAIR	NDAREL063PMX.tar.gz	Functional Connectomes Project International Neuroimaging Data-Sharing Initiative	doi:10.15387/CMI_HBN	http://dx.doi.org/10.15387/CMI_HBN	11.806753	male	left
NDAREL063PMX	Magnetic Resonance Imaging	Avanto	Siemens	1.5	tesla	UO	UO:0000228	head	32	fl3d1	176x256x256	millimeter	UO	UO:0000016	1x1x1	millimeter	UO	UO:0000016	0.03	second	UO	UO:0000010	11	millisecond	UO	UO:0000028	fl3d1	15	degree	UO	UO:0000185					sub-NDAREL063PMX_MT-off_PD	NDAREL063PMX.tar.gz	Functional Connectomes Project International Neuroimaging Data-Sharing Initiative	doi:10.15387/CMI_HBN	http://dx.doi.org/10.15387/CMI_HBN	11.806753	male	left
NDAREL063PMX	Magnetic Resonance Imaging	Avanto	Siemens	1.5	tesla	UO	UO:0000228	head	32	fl3d1	176x256x256	millimeter	UO	UO:0000016	1x1x1	millimeter	UO	UO:0000016	0.03	second	UO	UO:0000010	11	millisecond	UO	UO:0000028	fl3d1	15	degree	UO	UO:0000185					sub-NDAREL063PMX_MT-on_PD	NDAREL063PMX.tar.gz	Functional Connectomes Project International Neuroimaging Data-Sharing Initiative	doi:10.15387/CMI_HBN	http://dx.doi.org/10.15387/CMI_HBN	11.806753	male	left
NDAREL063PMX	Magnetic Resonance Imaging	Avanto	Siemens	1.5	tesla	UO	UO:0000228	head	32	epfid2d1	78x78x54	millimeter	UO	UO:0000016	2.5x2.5x2.5	millimeter	UO	UO:0000016	1.45	second	UO	UO:0000010	0.04	millisecond	UO	UO:0000028	epfid2d1	55	degree	UO	UO:0000185					sub-NDAREL063PMX_task-resting_bold	NDAREL063PMX.tar.gz	Functional Connectomes Project International Neuroimaging Data-Sharing Initiative	doi:10.15387/CMI_HBN	http://dx.doi.org/10.15387/CMI_HBN	11.806753	male	left
NDAREL063PMX	Magnetic Resonance Imaging	Avanto	Siemens	1.5	tesla	UO	UO:0000228	head	32	ep_b1000#7	96x96x72	millimeter	UO	UO:0000016	2.0x2.0x2.0	millimeter	UO	UO:0000016	3.11	second	UO	UO:0000010	0.0762	millisecond	UO	UO:0000028	ep_b1000#7	90	degree	UO	UO:0000185					sub-NDAREL063PMX_acq-64DIRECTIONSAP_dwi	NDAREL063PMX.tar.gz	Functional Connectomes Project International Neuroimaging Data-Sharing Initiative	doi:10.15387/CMI_HBN	http://dx.doi.org/10.15387/CMI_HBN	11.806753	male	left
NDAREL063PMX	Magnetic Resonance Imaging	Avanto	Siemens	1.5	tesla	UO	UO:0000228	head	32	ep_b1000t	96x96x72	millimeter	UO	UO:0000016	2.0x2.0x2.0	millimeter	UO	UO:0000016	3.11	second	UO	UO:0000010	0.0762	millisecond	UO	UO:0000028	ep_b1000t	90	degree	UO	UO:0000185					sub-NDAREL063PMX_acq-64DIRECTIONSAP_trace	NDAREL063PMX.tar.gz	Functional Connectomes Project International Neuroimaging Data-Sharing Initiative	doi:10.15387/CMI_HBN	http://dx.doi.org/10.15387/CMI_HBN	11.806753	male	left
NDAREL063PMX	Magnetic Resonance Imaging	Avanto	Siemens	1.5	tesla	UO	UO:0000228	head	32	ep_b0	96x96x72	millimeter	UO	UO:0000016	2x2x2	millimeter	UO	UO:0000016	3.11	second	UO	UO:0000010					ep_b0	90	degree	UO	UO:0000185					sub-NDAREL063PMX_dir-PA_epi	NDAREL063PMX.tar.gz	Functional Connectomes Project International Neuroimaging Data-Sharing Initiative	doi:10.15387/CMI_HBN	http://dx.doi.org/10.15387/CMI_HBN	11.806753	male	left
NDAREL063PMX	Magnetic Resonance Imaging	Avanto	Siemens	1.5	tesla	UO	UO:0000228	head	32	ep_b0	96x96x72	millimeter	UO	UO:0000016	2x2x2	millimeter	UO	UO:0000016	3.11	second	UO	UO:0000010					ep_b0	90	degree	UO	UO:0000185					sub-NDAREL063PMX_dir-AP_epi	NDAREL063PMX.tar.gz	Functional Connectomes Project International Neuroimaging Data-Sharing Initiative	doi:10.15387/CMI_HBN	http://dx.doi.org/10.15387/CMI_HBN	11.806753	male	left
NDAREL063PMX	Magnetic Resonance Imaging	Avanto	Siemens	1.5	tesla	UO	UO:0000228	head	32	fm2d2r	64x64x42	millimeter	UO	UO:0000016	3x3x3	millimeter	UO	UO:0000016	0.492	second	UO	UO:0000010	3.28-8.04	millisecond	UO	UO:0000028	fm2d2r	90	degree	UO	UO:0000185					sub-NDAREL063PMX_phasediff	NDAREL063PMX.tar.gz	Functional Connectomes Project International Neuroimaging Data-Sharing Initiative	doi:10.15387/CMI_HBN	http://dx.doi.org/10.15387/CMI_HBN	11.806753	male	left
NDAREL063PMX	Magnetic Resonance Imaging	Avanto	Siemens	1.5	tesla	UO	UO:0000228	head	32	fm2d2r	64x64x42	millimeter	UO	UO:0000016	3x3x3	millimeter	UO	UO:0000016	0.492	second	UO	UO:0000010	3.28-8.04	millisecond	UO	UO:0000028	fm2d2r	90	degree	UO	UO:0000185					sub-NDAREL063PMX_magnitude1	NDAREL063PMX.tar.gz	Functional Connectomes Project International Neuroimaging Data-Sharing Initiative	doi:10.15387/CMI_HBN	http://dx.doi.org/10.15387/CMI_HBN	11.806753	male	left
NDAREM018TJQ	Magnetic Resonance Imaging	Avanto	Siemens	1.5	tesla	UO	UO:0000228	head	32	tfl3d4_ns	176x256x256	millimeter	UO	UO:0000016	1.0x1.0x1.0	millimeter	UO	UO:0000016	2.73	second	UO	UO:0000010	1.64	millisecond	UO	UO:0000028	tfl3d4_ns	7	degree	UO	UO:0000185	1	second	UO	UO:0000010	sub-NDAREM018TJQ_T1w	NDAREM018TJQ.tar.gz	Functional Connectomes Project International Neuroimaging Data-Sharing Initiative	doi:10.15387/CMI_HBN	http://dx.doi.org/10.15387/CMI_HBN	14.871092	male	left
NDAREM018TJQ	Magnetic Resonance Imaging	Avanto	Siemens	1.5	tesla	UO	UO:0000228	head	32	tir2d1_16	448x512x24	millimeter	UO	UO:0000016	0.9x0.9x5.0	millimeter	UO	UO:0000016	9	second	UO	UO:0000010	0.089	millisecond	UO	UO:0000028	tir2d1_16	150	degree	UO	UO:0000185	2.5	second	UO	UO:0000010	sub-NDAREM018TJQ_FLAIR	NDAREM018TJQ.tar.gz	Functional Connectomes Project International Neuroimaging Data-Sharing Initiative	doi:10.15387/CMI_HBN	http://dx.doi.org/10.15387/CMI_HBN	14.871092	male	left
NDAREM018TJQ	Magnetic Resonance Imaging	Avanto	Siemens	1.5	tesla	UO	UO:0000228	head	32	fl3d1	176x256x256	millimeter	UO	UO:0000016	1x1x1	millimeter	UO	UO:0000016	0.03	second	UO	UO:0000010	11	millisecond	UO	UO:0000028	fl3d1	15	degree	UO	UO:0000185					sub-NDAREM018TJQ_MT-off_PD	NDAREM018TJQ.tar.gz	Functional Connectomes Project International Neuroimaging Data-Sharing Initiative	doi:10.15387/CMI_HBN	http://dx.doi.org/10.15387/CMI_HBN	14.871092	male	left
NDAREM018TJQ	Magnetic Resonance Imaging	Avanto	Siemens	1.5	tesla	UO	UO:0000228	head	32	fl3d1	176x256x256	millimeter	UO	UO:0000016	1x1x1	millimeter	UO	UO:0000016	0.03	second	UO	UO:0000010	11	millisecond	UO	UO:0000028	fl3d1	15	degree	UO	UO:0000185					sub-NDAREM018TJQ_MT-on_PD	NDAREM018TJQ.tar.gz	Functional Connectomes Project International Neuroimaging Data-Sharing Initiative	doi:10.15387/CMI_HBN	http://dx.doi.org/10.15387/CMI_HBN	14.871092	male	left
NDAREM018TJQ	Magnetic Resonance Imaging	Avanto	Siemens	1.5	tesla	UO	UO:0000228	head	32	epfid2d1	78x78x54	millimeter	UO	UO:0000016	2.5x2.5x2.5	millimeter	UO	UO:0000016	1.45	second	UO	UO:0000010	0.04	millisecond	UO	UO:0000028	epfid2d1	55	degree	UO	UO:0000185					sub-NDAREM018TJQ_task-resting_bold	NDAREM018TJQ.tar.gz	Functional Connectomes Project International Neuroimaging Data-Sharing Initiative	doi:10.15387/CMI_HBN	http://dx.doi.org/10.15387/CMI_HBN	14.871092	male	left
NDAREM018TJQ	Magnetic Resonance Imaging	Avanto	Siemens	1.5	tesla	UO	UO:0000228	head	32	ep_b1000#7	96x96x72	millimeter	UO	UO:0000016	2.0x2.0x2.0	millimeter	UO	UO:0000016	3.11	second	UO	UO:0000010	0.0762	millisecond	UO	UO:0000028	ep_b1000#7	90	degree	UO	UO:0000185					sub-NDAREM018TJQ_acq-64DIRECTIONSAP_dwi	NDAREM018TJQ.tar.gz	Functional Connectomes Project International Neuroimaging Data-Sharing Initiative	doi:10.15387/CMI_HBN	http://dx.doi.org/10.15387/CMI_HBN	14.871092	male	left
NDAREM018TJQ	Magnetic Resonance Imaging	Avanto	Siemens	1.5	tesla	UO	UO:0000228	head	32	ep_b1000t	96x96x72	millimeter	UO	UO:0000016	2.0x2.0x2.0	millimeter	UO	UO:0000016	3.11	second	UO	UO:0000010	0.0762	millisecond	UO	UO:0000028	ep_b1000t	90	degree	UO	UO:0000185					sub-NDAREM018TJQ_acq-64DIRECTIONSAP_trace	NDAREM018TJQ.tar.gz	Functional Connectomes Project International Neuroimaging Data-Sharing Initiative	doi:10.15387/CMI_HBN	http://dx.doi.org/10.15387/CMI_HBN	14.871092	male	left
NDAREM018TJQ	Magnetic Resonance Imaging	Avanto	Siemens	1.5	tesla	UO	UO:0000228	head	32	ep_b0	96x96x72	millimeter	UO	UO:0000016	2x2x2	millimeter	UO	UO:0000016	3.11	second	UO	UO:0000010					ep_b0	90	degree	UO	UO:0000185					sub-NDAREM018TJQ_dir-PA_epi	NDAREM018TJQ.tar.gz	Functional Connectomes Project International Neuroimaging Data-Sharing Initiative	doi:10.15387/CMI_HBN	http://dx.doi.org/10.15387/CMI_HBN	14.871092	male	left
NDAREM018TJQ	Magnetic Resonance Imaging	Avanto	Siemens	1.5	tesla	UO	UO:0000228	head	32	ep_b0	96x96x72	millimeter	UO	UO:0000016	2x2x2	millimeter	UO	UO:0000016	3.11	second	UO	UO:0000010					ep_b0	90	degree	UO	UO:0000185					sub-NDAREM018TJQ_dir-AP_epi	NDAREM018TJQ.tar.gz	Functional Connectomes Project International Neuroimaging Data-Sharing Initiative	doi:10.15387/CMI_HBN	http://dx.doi.org/10.15387/CMI_HBN	14.871092	male	left
NDAREM018TJQ	Magnetic Resonance Imaging	Avanto	Siemens	1.5	tesla	UO	UO:0000228	head	32	fm2d2r	64x64x42	millimeter	UO	UO:0000016	3x3x3	millimeter	UO	UO:0000016	0.492	second	UO	UO:0000010	3.28-8.04	millisecond	UO	UO:0000028	fm2d2r	90	degree	UO	UO:0000185					sub-NDAREM018TJQ_phasediff	NDAREM018TJQ.tar.gz	Functional Connectomes Project International Neuroimaging Data-Sharing Initiative	doi:10.15387/CMI_HBN	http://dx.doi.org/10.15387/CMI_HBN	14.871092	male	left
NDAREM018TJQ	Magnetic Resonance Imaging	Avanto	Siemens	1.5	tesla	UO	UO:0000228	head	32	fm2d2r	64x64x42	millimeter	UO	UO:0000016	3x3x3	millimeter	UO	UO:0000016	0.492	second	UO	UO:0000010	3.28-8.04	millisecond	UO	UO:0000028	fm2d2r	90	degree	UO	UO:0000185					sub-NDAREM018TJQ_magnitude1	NDAREM018TJQ.tar.gz	Functional Connectomes Project International Neuroimaging Data-Sharing Initiative	doi:10.15387/CMI_HBN	http://dx.doi.org/10.15387/CMI_HBN	14.871092	male	left
NDAREM141CKP	Magnetic Resonance Imaging	Avanto	Siemens	1.5	tesla	UO	UO:0000228	head	32	tfl3d4_ns	176x256x256	millimeter	UO	UO:0000016	1.0x1.0x1.0	millimeter	UO	UO:0000016	2.73	second	UO	UO:0000010	1.64	millisecond	UO	UO:0000028	tfl3d4_ns	7	degree	UO	UO:0000185	1	second	UO	UO:0000010	sub-NDAREM141CKP_T1w	NDAREM141CKP.tar.gz	Functional Connectomes Project International Neuroimaging Data-Sharing Initiative	doi:10.15387/CMI_HBN	http://dx.doi.org/10.15387/CMI_HBN	6.558293	male	left
NDAREM141CKP	Magnetic Resonance Imaging	Avanto	Siemens	1.5	tesla	UO	UO:0000228	head	32	tir2d1_16	448x512x24	millimeter	UO	UO:0000016	0.9x0.9x5.0	millimeter	UO	UO:0000016	9	second	UO	UO:0000010	0.089	millisecond	UO	UO:0000028	tir2d1_16	150	degree	UO	UO:0000185	2.5	second	UO	UO:0000010	sub-NDAREM141CKP_FLAIR	NDAREM141CKP.tar.gz	Functional Connectomes Project International Neuroimaging Data-Sharing Initiative	doi:10.15387/CMI_HBN	http://dx.doi.org/10.15387/CMI_HBN	6.558293	male	left
NDAREM141CKP	Magnetic Resonance Imaging	Avanto	Siemens	1.5	tesla	UO	UO:0000228	head	32	epfid2d1	78x78x54	millimeter	UO	UO:0000016	2.5x2.5x2.5	millimeter	UO	UO:0000016	1.45	second	UO	UO:0000010	0.04	millisecond	UO	UO:0000028	epfid2d1	55	degree	UO	UO:0000185					sub-NDAREM141CKP_task-resting_bold	NDAREM141CKP.tar.gz	Functional Connectomes Project International Neuroimaging Data-Sharing Initiative	doi:10.15387/CMI_HBN	http://dx.doi.org/10.15387/CMI_HBN	6.558293	male	left
NDAREM141CKP	Magnetic Resonance Imaging	Avanto	Siemens	1.5	tesla	UO	UO:0000228	head	32	ep_b1000#7	96x96x72	millimeter	UO	UO:0000016	2.0x2.0x2.0	millimeter	UO	UO:0000016	3.11	second	UO	UO:0000010	0.0762	millisecond	UO	UO:0000028	ep_b1000#7	90	degree	UO	UO:0000185					sub-NDAREM141CKP_acq-64DIRECTIONSAP_dwi	NDAREM141CKP.tar.gz	Functional Connectomes Project International Neuroimaging Data-Sharing Initiative	doi:10.15387/CMI_HBN	http://dx.doi.org/10.15387/CMI_HBN	6.558293	male	left
NDAREM141CKP	Magnetic Resonance Imaging	Avanto	Siemens	1.5	tesla	UO	UO:0000228	head	32	ep_b1000t	96x96x72	millimeter	UO	UO:0000016	2.0x2.0x2.0	millimeter	UO	UO:0000016	3.11	second	UO	UO:0000010	0.0762	millisecond	UO	UO:0000028	ep_b1000t	90	degree	UO	UO:0000185					sub-NDAREM141CKP_acq-64DIRECTIONSAP_trace	NDAREM141CKP.tar.gz	Functional Connectomes Project International Neuroimaging Data-Sharing Initiative	doi:10.15387/CMI_HBN	http://dx.doi.org/10.15387/CMI_HBN	6.558293	male	left
NDAREM141CKP	Magnetic Resonance Imaging	Avanto	Siemens	1.5	tesla	UO	UO:0000228	head	32	ep_b0	96x96x72	millimeter	UO	UO:0000016	2x2x2	millimeter	UO	UO:0000016	3.11	second	UO	UO:0000010					ep_b0	90	degree	UO	UO:0000185					sub-NDAREM141CKP_dir-PA_epi	NDAREM141CKP.tar.gz	Functional Connectomes Project International Neuroimaging Data-Sharing Initiative	doi:10.15387/CMI_HBN	http://dx.doi.org/10.15387/CMI_HBN	6.558293	male	left
NDAREM141CKP	Magnetic Resonance Imaging	Avanto	Siemens	1.5	tesla	UO	UO:0000228	head	32	ep_b0	96x96x72	millimeter	UO	UO:0000016	2x2x2	millimeter	UO	UO:0000016	3.11	second	UO	UO:0000010					ep_b0	90	degree	UO	UO:0000185					sub-NDAREM141CKP_dir-AP_epi	NDAREM141CKP.tar.gz	Functional Connectomes Project International Neuroimaging Data-Sharing Initiative	doi:10.15387/CMI_HBN	http://dx.doi.org/10.15387/CMI_HBN	6.558293	male	left
NDAREM141CKP	Magnetic Resonance Imaging	Avanto	Siemens	1.5	tesla	UO	UO:0000228	head	32	fm2d2r	64x64x42	millimeter	UO	UO:0000016	3x3x3	millimeter	UO	UO:0000016	0.492	second	UO	UO:0000010	3.28-8.04	millisecond	UO	UO:0000028	fm2d2r	90	degree	UO	UO:0000185					sub-NDAREM141CKP_phasediff	NDAREM141CKP.tar.gz	Functional Connectomes Project International Neuroimaging Data-Sharing Initiative	doi:10.15387/CMI_HBN	http://dx.doi.org/10.15387/CMI_HBN	6.558293	male	left
NDAREM141CKP	Magnetic Resonance Imaging	Avanto	Siemens	1.5	tesla	UO	UO:0000228	head	32	fm2d2r	64x64x42	millimeter	UO	UO:0000016	3x3x3	millimeter	UO	UO:0000016	0.492	second	UO	UO:0000010	3.28-8.04	millisecond	UO	UO:0000028	fm2d2r	90	degree	UO	UO:0000185					sub-NDAREM141CKP_magnitude1	NDAREM141CKP.tar.gz	Functional Connectomes Project International Neuroimaging Data-Sharing Initiative	doi:10.15387/CMI_HBN	http://dx.doi.org/10.15387/CMI_HBN	6.558293	male	left
NDARET653TAM	Magnetic Resonance Imaging	Avanto	Siemens	1.5	tesla	UO	UO:0000228	head	32	tfl3d4_ns	176x256x256	millimeter	UO	UO:0000016	1.0x1.0x1.0	millimeter	UO	UO:0000016	2.73	second	UO	UO:0000010	1.64	millisecond	UO	UO:0000028	tfl3d4_ns	7	degree	UO	UO:0000185	1	second	UO	UO:0000010	sub-NDARET653TAM_T1w	NDARET653TAM.tar.gz	Functional Connectomes Project International Neuroimaging Data-Sharing Initiative	doi:10.15387/CMI_HBN	http://dx.doi.org/10.15387/CMI_HBN	7.314054	female	left
NDARET653TAM	Magnetic Resonance Imaging	Avanto	Siemens	1.5	tesla	UO	UO:0000228	head	32	tir2d1_16	448x512x24	millimeter	UO	UO:0000016	0.9x0.9x5.0	millimeter	UO	UO:0000016	9	second	UO	UO:0000010	0.089	millisecond	UO	UO:0000028	tir2d1_16	150	degree	UO	UO:0000185	2.5	second	UO	UO:0000010	sub-NDARET653TAM_FLAIR	NDARET653TAM.tar.gz	Functional Connectomes Project International Neuroimaging Data-Sharing Initiative	doi:10.15387/CMI_HBN	http://dx.doi.org/10.15387/CMI_HBN	7.314054	female	left
NDARET653TAM	Magnetic Resonance Imaging	Avanto	Siemens	1.5	tesla	UO	UO:0000228	head	32	fl3d1	176x256x256	millimeter	UO	UO:0000016	1x1x1	millimeter	UO	UO:0000016	0.03	second	UO	UO:0000010	11	millisecond	UO	UO:0000028	fl3d1	15	degree	UO	UO:0000185					sub-NDARET653TAM_MT-off_PD	NDARET653TAM.tar.gz	Functional Connectomes Project International Neuroimaging Data-Sharing Initiative	doi:10.15387/CMI_HBN	http://dx.doi.org/10.15387/CMI_HBN	7.314054	female	left
NDARET653TAM	Magnetic Resonance Imaging	Avanto	Siemens	1.5	tesla	UO	UO:0000228	head	32	fl3d1	176x256x256	millimeter	UO	UO:0000016	1x1x1	millimeter	UO	UO:0000016	0.03	second	UO	UO:0000010	11	millisecond	UO	UO:0000028	fl3d1	15	degree	UO	UO:0000185					sub-NDARET653TAM_MT-on_PD	NDARET653TAM.tar.gz	Functional Connectomes Project International Neuroimaging Data-Sharing Initiative	doi:10.15387/CMI_HBN	http://dx.doi.org/10.15387/CMI_HBN	7.314054	female	left
NDARET653TAM	Magnetic Resonance Imaging	Avanto	Siemens	1.5	tesla	UO	UO:0000228	head	32	epfid2d1	78x78x54	millimeter	UO	UO:0000016	2.5x2.5x2.5	millimeter	UO	UO:0000016	1.45	second	UO	UO:0000010	0.04	millisecond	UO	UO:0000028	epfid2d1	55	degree	UO	UO:0000185					sub-NDARET653TAM_task-resting_bold	NDARET653TAM.tar.gz	Functional Connectomes Project International Neuroimaging Data-Sharing Initiative	doi:10.15387/CMI_HBN	http://dx.doi.org/10.15387/CMI_HBN	7.314054	female	left
NDARET653TAM	Magnetic Resonance Imaging	Avanto	Siemens	1.5	tesla	UO	UO:0000228	head	32	ep_b1000#7	96x96x72	millimeter	UO	UO:0000016	2.0x2.0x2.0	millimeter	UO	UO:0000016	3.11	second	UO	UO:0000010	0.0762	millisecond	UO	UO:0000028	ep_b1000#7	90	degree	UO	UO:0000185					sub-NDARET653TAM_acq-64DIRECTIONSAP_dwi	NDARET653TAM.tar.gz	Functional Connectomes Project International Neuroimaging Data-Sharing Initiative	doi:10.15387/CMI_HBN	http://dx.doi.org/10.15387/CMI_HBN	7.314054	female	left
NDARET653TAM	Magnetic Resonance Imaging	Avanto	Siemens	1.5	tesla	UO	UO:0000228	head	32	ep_b1000t	96x96x72	millimeter	UO	UO:0000016	2.0x2.0x2.0	millimeter	UO	UO:0000016	3.11	second	UO	UO:0000010	0.0762	millisecond	UO	UO:0000028	ep_b1000t	90	degree	UO	UO:0000185					sub-NDARET653TAM_acq-64DIRECTIONSAP_trace	NDARET653TAM.tar.gz	Functional Connectomes Project International Neuroimaging Data-Sharing Initiative	doi:10.15387/CMI_HBN	http://dx.doi.org/10.15387/CMI_HBN	7.314054	female	left
NDARET653TAM	Magnetic Resonance Imaging	Avanto	Siemens	1.5	tesla	UO	UO:0000228	head	32	ep_b0	96x96x72	millimeter	UO	UO:0000016	2x2x2	millimeter	UO	UO:0000016	3.11	second	UO	UO:0000010					ep_b0	90	degree	UO	UO:0000185					sub-NDARET653TAM_dir-PA_epi	NDARET653TAM.tar.gz	Functional Connectomes Project International Neuroimaging Data-Sharing Initiative	doi:10.15387/CMI_HBN	http://dx.doi.org/10.15387/CMI_HBN	7.314054	female	left
NDARET653TAM	Magnetic Resonance Imaging	Avanto	Siemens	1.5	tesla	UO	UO:0000228	head	32	ep_b0	96x96x72	millimeter	UO	UO:0000016	2x2x2	millimeter	UO	UO:0000016	3.11	second	UO	UO:0000010					ep_b0	90	degree	UO	UO:0000185					sub-NDARET653TAM_dir-AP_epi	NDARET653TAM.tar.gz	Functional Connectomes Project International Neuroimaging Data-Sharing Initiative	doi:10.15387/CMI_HBN	http://dx.doi.org/10.15387/CMI_HBN	7.314054	female	left
NDARET653TAM	Magnetic Resonance Imaging	Avanto	Siemens	1.5	tesla	UO	UO:0000228	head	32	fm2d2r	64x64x42	millimeter	UO	UO:0000016	3x3x3	millimeter	UO	UO:0000016	0.492	second	UO	UO:0000010	3.28-8.04	millisecond	UO	UO:0000028	fm2d2r	90	degree	UO	UO:0000185					sub-NDARET653TAM_phasediff	NDARET653TAM.tar.gz	Functional Connectomes Project International Neuroimaging Data-Sharing Initiative	doi:10.15387/CMI_HBN	http://dx.doi.org/10.15387/CMI_HBN	7.314054	female	left
NDARET653TAM	Magnetic Resonance Imaging	Avanto	Siemens	1.5	tesla	UO	UO:0000228	head	32	fm2d2r	64x64x42	millimeter	UO	UO:0000016	3x3x3	millimeter	UO	UO:0000016	0.492	second	UO	UO:0000010	3.28-8.04	millisecond	UO	UO:0000028	fm2d2r	90	degree	UO	UO:0000185					sub-NDARET653TAM_magnitude1	NDARET653TAM.tar.gz	Functional Connectomes Project International Neuroimaging Data-Sharing Initiative	doi:10.15387/CMI_HBN	http://dx.doi.org/10.15387/CMI_HBN	7.314054	female	left
NDARET949LMU	Magnetic Resonance Imaging	Avanto	Siemens	1.5	tesla	UO	UO:0000228	head	32	tfl3d4_ns	176x256x256	millimeter	UO	UO:0000016	1.0x1.0x1.0	millimeter	UO	UO:0000016	2.73	second	UO	UO:0000010	1.64	millisecond	UO	UO:0000028	tfl3d4_ns	7	degree	UO	UO:0000185	1	second	UO	UO:0000010	sub-NDARET949LMU_T1w	NDARET949LMU.tar.gz	Functional Connectomes Project International Neuroimaging Data-Sharing Initiative	doi:10.15387/CMI_HBN	http://dx.doi.org/10.15387/CMI_HBN	7.377595	female	left
NDARET949LMU	Magnetic Resonance Imaging	Avanto	Siemens	1.5	tesla	UO	UO:0000228	head	32	tir2d1_16	448x512x24	millimeter	UO	UO:0000016	0.9x0.9x5.0	millimeter	UO	UO:0000016	9	second	UO	UO:0000010	0.089	millisecond	UO	UO:0000028	tir2d1_16	150	degree	UO	UO:0000185	2.5	second	UO	UO:0000010	sub-NDARET949LMU_FLAIR	NDARET949LMU.tar.gz	Functional Connectomes Project International Neuroimaging Data-Sharing Initiative	doi:10.15387/CMI_HBN	http://dx.doi.org/10.15387/CMI_HBN	7.377595	female	left
NDARET949LMU	Magnetic Resonance Imaging	Avanto	Siemens	1.5	tesla	UO	UO:0000228	head	32	fl3d1	176x256x256	millimeter	UO	UO:0000016	1x1x1	millimeter	UO	UO:0000016	0.03	second	UO	UO:0000010	11	millisecond	UO	UO:0000028	fl3d1	15	degree	UO	UO:0000185					sub-NDARET949LMU_MT-off_PD	NDARET949LMU.tar.gz	Functional Connectomes Project International Neuroimaging Data-Sharing Initiative	doi:10.15387/CMI_HBN	http://dx.doi.org/10.15387/CMI_HBN	7.377595	female	left
NDARET949LMU	Magnetic Resonance Imaging	Avanto	Siemens	1.5	tesla	UO	UO:0000228	head	32	fl3d1	176x256x256	millimeter	UO	UO:0000016	1x1x1	millimeter	UO	UO:0000016	0.03	second	UO	UO:0000010	11	millisecond	UO	UO:0000028	fl3d1	15	degree	UO	UO:0000185					sub-NDARET949LMU_MT-on_PD	NDARET949LMU.tar.gz	Functional Connectomes Project International Neuroimaging Data-Sharing Initiative	doi:10.15387/CMI_HBN	http://dx.doi.org/10.15387/CMI_HBN	7.377595	female	left
NDARET949LMU	Magnetic Resonance Imaging	Avanto	Siemens	1.5	tesla	UO	UO:0000228	head	32	epfid2d1	78x78x54	millimeter	UO	UO:0000016	2.5x2.5x2.5	millimeter	UO	UO:0000016	1.45	second	UO	UO:0000010	0.04	millisecond	UO	UO:0000028	epfid2d1	55	degree	UO	UO:0000185					sub-NDARET949LMU_task-resting_bold	NDARET949LMU.tar.gz	Functional Connectomes Project International Neuroimaging Data-Sharing Initiative	doi:10.15387/CMI_HBN	http://dx.doi.org/10.15387/CMI_HBN	7.377595	female	left
NDARET949LMU	Magnetic Resonance Imaging	Avanto	Siemens	1.5	tesla	UO	UO:0000228	head	32	ep_b1000#7	96x96x72	millimeter	UO	UO:0000016	2.0x2.0x2.0	millimeter	UO	UO:0000016	3.11	second	UO	UO:0000010	0.0762	millisecond	UO	UO:0000028	ep_b1000#7	90	degree	UO	UO:0000185					sub-NDARET949LMU_acq-64DIRECTIONSAP_dwi	NDARET949LMU.tar.gz	Functional Connectomes Project International Neuroimaging Data-Sharing Initiative	doi:10.15387/CMI_HBN	http://dx.doi.org/10.15387/CMI_HBN	7.377595	female	left
NDARET949LMU	Magnetic Resonance Imaging	Avanto	Siemens	1.5	tesla	UO	UO:0000228	head	32	ep_b1000t	96x96x72	millimeter	UO	UO:0000016	2.0x2.0x2.0	millimeter	UO	UO:0000016	3.11	second	UO	UO:0000010	0.0762	millisecond	UO	UO:0000028	ep_b1000t	90	degree	UO	UO:0000185					sub-NDARET949LMU_acq-64DIRECTIONSAP_trace	NDARET949LMU.tar.gz	Functional Connectomes Project International Neuroimaging Data-Sharing Initiative	doi:10.15387/CMI_HBN	http://dx.doi.org/10.15387/CMI_HBN	7.377595	female	left
NDARET949LMU	Magnetic Resonance Imaging	Avanto	Siemens	1.5	tesla	UO	UO:0000228	head	32	ep_b0	96x96x72	millimeter	UO	UO:0000016	2x2x2	millimeter	UO	UO:0000016	3.11	second	UO	UO:0000010					ep_b0	90	degree	UO	UO:0000185					sub-NDARET949LMU_dir-PA_epi	NDARET949LMU.tar.gz	Functional Connectomes Project International Neuroimaging Data-Sharing Initiative	doi:10.15387/CMI_HBN	http://dx.doi.org/10.15387/CMI_HBN	7.377595	female	left
NDARET949LMU	Magnetic Resonance Imaging	Avanto	Siemens	1.5	tesla	UO	UO:0000228	head	32	ep_b0	96x96x72	millimeter	UO	UO:0000016	2x2x2	millimeter	UO	UO:0000016	3.11	second	UO	UO:0000010					ep_b0	90	degree	UO	UO:0000185					sub-NDARET949LMU_dir-AP_epi	NDARET949LMU.tar.gz	Functional Connectomes Project International Neuroimaging Data-Sharing Initiative	doi:10.15387/CMI_HBN	http://dx.doi.org/10.15387/CMI_HBN	7.377595	female	left
NDAREU211JMY	Magnetic Resonance Imaging	Avanto	Siemens	1.5	tesla	UO	UO:0000228	head	32	tfl3d4_ns	176x256x256	millimeter	UO	UO:0000016	1.0x1.0x1.0	millimeter	UO	UO:0000016	2.73	second	UO	UO:0000010	1.64	millisecond	UO	UO:0000028	tfl3d4_ns	7	degree	UO	UO:0000185	1	second	UO	UO:0000010	sub-NDAREU211JMY_T1w	NDAREU211JMY.tar.gz	Functional Connectomes Project International Neuroimaging Data-Sharing Initiative	doi:10.15387/CMI_HBN	http://dx.doi.org/10.15387/CMI_HBN	7.068104	male	left
NDAREU211JMY	Magnetic Resonance Imaging	Avanto	Siemens	1.5	tesla	UO	UO:0000228	head	32	tir2d1_16	448x512x24	millimeter	UO	UO:0000016	0.9x0.9x5.0	millimeter	UO	UO:0000016	9	second	UO	UO:0000010	0.089	millisecond	UO	UO:0000028	tir2d1_16	150	degree	UO	UO:0000185	2.5	second	UO	UO:0000010	sub-NDAREU211JMY_FLAIR	NDAREU211JMY.tar.gz	Functional Connectomes Project International Neuroimaging Data-Sharing Initiative	doi:10.15387/CMI_HBN	http://dx.doi.org/10.15387/CMI_HBN	7.068104	male	left
NDAREU211JMY	Magnetic Resonance Imaging	Avanto	Siemens	1.5	tesla	UO	UO:0000228	head	32	fl3d1	176x256x256	millimeter	UO	UO:0000016	1x1x1	millimeter	UO	UO:0000016	0.03	second	UO	UO:0000010	11	millisecond	UO	UO:0000028	fl3d1	15	degree	UO	UO:0000185					sub-NDAREU211JMY_MT-off_PD	NDAREU211JMY.tar.gz	Functional Connectomes Project International Neuroimaging Data-Sharing Initiative	doi:10.15387/CMI_HBN	http://dx.doi.org/10.15387/CMI_HBN	7.068104	male	left
NDAREU211JMY	Magnetic Resonance Imaging	Avanto	Siemens	1.5	tesla	UO	UO:0000228	head	32	fl3d1	176x256x256	millimeter	UO	UO:0000016	1x1x1	millimeter	UO	UO:0000016	0.03	second	UO	UO:0000010	11	millisecond	UO	UO:0000028	fl3d1	15	degree	UO	UO:0000185					sub-NDAREU211JMY_MT-on_PD	NDAREU211JMY.tar.gz	Functional Connectomes Project International Neuroimaging Data-Sharing Initiative	doi:10.15387/CMI_HBN	http://dx.doi.org/10.15387/CMI_HBN	7.068104	male	left
NDAREU211JMY	Magnetic Resonance Imaging	Avanto	Siemens	1.5	tesla	UO	UO:0000228	head	32	epfid2d1	78x78x54	millimeter	UO	UO:0000016	2.5x2.5x2.5	millimeter	UO	UO:0000016	1.45	second	UO	UO:0000010	0.04	millisecond	UO	UO:0000028	epfid2d1	55	degree	UO	UO:0000185					sub-NDAREU211JMY_task-resting_bold	NDAREU211JMY.tar.gz	Functional Connectomes Project International Neuroimaging Data-Sharing Initiative	doi:10.15387/CMI_HBN	http://dx.doi.org/10.15387/CMI_HBN	7.068104	male	left
NDAREU211JMY	Magnetic Resonance Imaging	Avanto	Siemens	1.5	tesla	UO	UO:0000228	head	32	ep_b1000#7	96x96x72	millimeter	UO	UO:0000016	2.0x2.0x2.0	millimeter	UO	UO:0000016	3.11	second	UO	UO:0000010	0.0762	millisecond	UO	UO:0000028	ep_b1000#7	90	degree	UO	UO:0000185					sub-NDAREU211JMY_acq-64DIRECTIONSAP_dwi	NDAREU211JMY.tar.gz	Functional Connectomes Project International Neuroimaging Data-Sharing Initiative	doi:10.15387/CMI_HBN	http://dx.doi.org/10.15387/CMI_HBN	7.068104	male	left
NDAREU211JMY	Magnetic Resonance Imaging	Avanto	Siemens	1.5	tesla	UO	UO:0000228	head	32	ep_b1000t	96x96x72	millimeter	UO	UO:0000016	2.0x2.0x2.0	millimeter	UO	UO:0000016	3.11	second	UO	UO:0000010	0.0762	millisecond	UO	UO:0000028	ep_b1000t	90	degree	UO	UO:0000185					sub-NDAREU211JMY_acq-64DIRECTIONSAP_trace	NDAREU211JMY.tar.gz	Functional Connectomes Project International Neuroimaging Data-Sharing Initiative	doi:10.15387/CMI_HBN	http://dx.doi.org/10.15387/CMI_HBN	7.068104	male	left
NDAREU211JMY	Magnetic Resonance Imaging	Avanto	Siemens	1.5	tesla	UO	UO:0000228	head	32	ep_b0	96x96x72	millimeter	UO	UO:0000016	2x2x2	millimeter	UO	UO:0000016	3.11	second	UO	UO:0000010					ep_b0	90	degree	UO	UO:0000185					sub-NDAREU211JMY_dir-PA_epi	NDAREU211JMY.tar.gz	Functional Connectomes Project International Neuroimaging Data-Sharing Initiative	doi:10.15387/CMI_HBN	http://dx.doi.org/10.15387/CMI_HBN	7.068104	male	left
NDAREU211JMY	Magnetic Resonance Imaging	Avanto	Siemens	1.5	tesla	UO	UO:0000228	head	32	ep_b0	96x96x72	millimeter	UO	UO:0000016	2x2x2	millimeter	UO	UO:0000016	3.11	second	UO	UO:0000010					ep_b0	90	degree	UO	UO:0000185					sub-NDAREU211JMY_dir-AP_epi	NDAREU211JMY.tar.gz	Functional Connectomes Project International Neuroimaging Data-Sharing Initiative	doi:10.15387/CMI_HBN	http://dx.doi.org/10.15387/CMI_HBN	7.068104	male	left
NDAREU211JMY	Magnetic Resonance Imaging	Avanto	Siemens	1.5	tesla	UO	UO:0000228	head	32	fm2d2r	64x64x42	millimeter	UO	UO:0000016	3x3x3	millimeter	UO	UO:0000016	0.492	second	UO	UO:0000010	3.28-8.04	millisecond	UO	UO:0000028	fm2d2r	90	degree	UO	UO:0000185					sub-NDAREU211JMY_phasediff	NDAREU211JMY.tar.gz	Functional Connectomes Project International Neuroimaging Data-Sharing Initiative	doi:10.15387/CMI_HBN	http://dx.doi.org/10.15387/CMI_HBN	7.068104	male	left
NDAREU211JMY	Magnetic Resonance Imaging	Avanto	Siemens	1.5	tesla	UO	UO:0000228	head	32	fm2d2r	64x64x42	millimeter	UO	UO:0000016	3x3x3	millimeter	UO	UO:0000016	0.492	second	UO	UO:0000010	3.28-8.04	millisecond	UO	UO:0000028	fm2d2r	90	degree	UO	UO:0000185					sub-NDAREU211JMY_magnitude1	NDAREU211JMY.tar.gz	Functional Connectomes Project International Neuroimaging Data-Sharing Initiative	doi:10.15387/CMI_HBN	http://dx.doi.org/10.15387/CMI_HBN	7.068104	male	left
NDAREY962BM7	Magnetic Resonance Imaging	Avanto	Siemens	1.5	tesla	UO	UO:0000228	head	32	tfl3d4_ns	176x256x256	millimeter	UO	UO:0000016	1.0x1.0x1.0	millimeter	UO	UO:0000016	2.73	second	UO	UO:0000010	1.64	millisecond	UO	UO:0000028	tfl3d4_ns	7	degree	UO	UO:0000185	1	second	UO	UO:0000010	sub-NDAREY962BM7_T1w	NDAREY962BM7.tar.gz	Functional Connectomes Project International Neuroimaging Data-Sharing Initiative	doi:10.15387/CMI_HBN	http://dx.doi.org/10.15387/CMI_HBN	12.573351	male	left
NDAREY962BM7	Magnetic Resonance Imaging	Avanto	Siemens	1.5	tesla	UO	UO:0000228	head	32	tir2d1_16	448x512x24	millimeter	UO	UO:0000016	0.9x0.9x5.0	millimeter	UO	UO:0000016	9	second	UO	UO:0000010	0.089	millisecond	UO	UO:0000028	tir2d1_16	150	degree	UO	UO:0000185	2.5	second	UO	UO:0000010	sub-NDAREY962BM7_FLAIR	NDAREY962BM7.tar.gz	Functional Connectomes Project International Neuroimaging Data-Sharing Initiative	doi:10.15387/CMI_HBN	http://dx.doi.org/10.15387/CMI_HBN	12.573351	male	left
NDAREY962BM7	Magnetic Resonance Imaging	Avanto	Siemens	1.5	tesla	UO	UO:0000228	head	32	epfid2d1	78x78x54	millimeter	UO	UO:0000016	2.5x2.5x2.5	millimeter	UO	UO:0000016	1.45	second	UO	UO:0000010	0.04	millisecond	UO	UO:0000028	epfid2d1	55	degree	UO	UO:0000185					sub-NDAREY962BM7_task-resting_bold	NDAREY962BM7.tar.gz	Functional Connectomes Project International Neuroimaging Data-Sharing Initiative	doi:10.15387/CMI_HBN	http://dx.doi.org/10.15387/CMI_HBN	12.573351	male	left
NDAREY962BM7	Magnetic Resonance Imaging	Avanto	Siemens	1.5	tesla	UO	UO:0000228	head	32	ep_b1000#7	96x96x72	millimeter	UO	UO:0000016	2.0x2.0x2.0	millimeter	UO	UO:0000016	3.11	second	UO	UO:0000010	0.0762	millisecond	UO	UO:0000028	ep_b1000#7	90	degree	UO	UO:0000185					sub-NDAREY962BM7_acq-64DIRECTIONSAP_dwi	NDAREY962BM7.tar.gz	Functional Connectomes Project International Neuroimaging Data-Sharing Initiative	doi:10.15387/CMI_HBN	http://dx.doi.org/10.15387/CMI_HBN	12.573351	male	left
NDAREY962BM7	Magnetic Resonance Imaging	Avanto	Siemens	1.5	tesla	UO	UO:0000228	head	32	ep_b1000t	96x96x72	millimeter	UO	UO:0000016	2.0x2.0x2.0	millimeter	UO	UO:0000016	3.11	second	UO	UO:0000010	0.0762	millisecond	UO	UO:0000028	ep_b1000t	90	degree	UO	UO:0000185					sub-NDAREY962BM7_acq-64DIRECTIONSAP_trace	NDAREY962BM7.tar.gz	Functional Connectomes Project International Neuroimaging Data-Sharing Initiative	doi:10.15387/CMI_HBN	http://dx.doi.org/10.15387/CMI_HBN	12.573351	male	left
NDAREY962BM7	Magnetic Resonance Imaging	Avanto	Siemens	1.5	tesla	UO	UO:0000228	head	32	ep_b0	96x96x72	millimeter	UO	UO:0000016	2x2x2	millimeter	UO	UO:0000016	3.11	second	UO	UO:0000010					ep_b0	90	degree	UO	UO:0000185					sub-NDAREY962BM7_dir-PA_epi	NDAREY962BM7.tar.gz	Functional Connectomes Project International Neuroimaging Data-Sharing Initiative	doi:10.15387/CMI_HBN	http://dx.doi.org/10.15387/CMI_HBN	12.573351	male	left
NDAREY962BM7	Magnetic Resonance Imaging	Avanto	Siemens	1.5	tesla	UO	UO:0000228	head	32	ep_b0	96x96x72	millimeter	UO	UO:0000016	2x2x2	millimeter	UO	UO:0000016	3.11	second	UO	UO:0000010					ep_b0	90	degree	UO	UO:0000185					sub-NDAREY962BM7_dir-AP_epi	NDAREY962BM7.tar.gz	Functional Connectomes Project International Neuroimaging Data-Sharing Initiative	doi:10.15387/CMI_HBN	http://dx.doi.org/10.15387/CMI_HBN	12.573351	male	left
NDAREY962BM7	Magnetic Resonance Imaging	Avanto	Siemens	1.5	tesla	UO	UO:0000228	head	32	fm2d2r	64x64x42	millimeter	UO	UO:0000016	3x3x3	millimeter	UO	UO:0000016	0.492	second	UO	UO:0000010	3.28-8.04	millisecond	UO	UO:0000028	fm2d2r	90	degree	UO	UO:0000185					sub-NDAREY962BM7_phasediff	NDAREY962BM7.tar.gz	Functional Connectomes Project International Neuroimaging Data-Sharing Initiative	doi:10.15387/CMI_HBN	http://dx.doi.org/10.15387/CMI_HBN	12.573351	male	left
NDAREY962BM7	Magnetic Resonance Imaging	Avanto	Siemens	1.5	tesla	UO	UO:0000228	head	32	fm2d2r	64x64x42	millimeter	UO	UO:0000016	3x3x3	millimeter	UO	UO:0000016	0.492	second	UO	UO:0000010	3.28-8.04	millisecond	UO	UO:0000028	fm2d2r	90	degree	UO	UO:0000185					sub-NDAREY962BM7_magnitude1	NDAREY962BM7.tar.gz	Functional Connectomes Project International Neuroimaging Data-Sharing Initiative	doi:10.15387/CMI_HBN	http://dx.doi.org/10.15387/CMI_HBN	12.573351	male	left
NDAREZ098ZPE	Magnetic Resonance Imaging	Avanto	Siemens	1.5	tesla	UO	UO:0000228	head	32	tfl3d4_ns	176x256x256	millimeter	UO	UO:0000016	1.0x1.0x1.0	millimeter	UO	UO:0000016	2.73	second	UO	UO:0000010	1.64	millisecond	UO	UO:0000028	tfl3d4_ns	7	degree	UO	UO:0000185	1	second	UO	UO:0000010	sub-NDAREZ098ZPE_T1w	NDAREZ098ZPE.tar.gz	Functional Connectomes Project International Neuroimaging Data-Sharing Initiative	doi:10.15387/CMI_HBN	http://dx.doi.org/10.15387/CMI_HBN	20.927104	female	left
NDAREZ098ZPE	Magnetic Resonance Imaging	Avanto	Siemens	1.5	tesla	UO	UO:0000228	head	32	tir2d1_16	448x512x24	millimeter	UO	UO:0000016	0.9x0.9x5.0	millimeter	UO	UO:0000016	9	second	UO	UO:0000010	0.089	millisecond	UO	UO:0000028	tir2d1_16	150	degree	UO	UO:0000185	2.5	second	UO	UO:0000010	sub-NDAREZ098ZPE_FLAIR	NDAREZ098ZPE.tar.gz	Functional Connectomes Project International Neuroimaging Data-Sharing Initiative	doi:10.15387/CMI_HBN	http://dx.doi.org/10.15387/CMI_HBN	20.927104	female	left
NDAREZ098ZPE	Magnetic Resonance Imaging	Avanto	Siemens	1.5	tesla	UO	UO:0000228	head	32	fl3d1	176x256x256	millimeter	UO	UO:0000016	1x1x1	millimeter	UO	UO:0000016	0.03	second	UO	UO:0000010	11	millisecond	UO	UO:0000028	fl3d1	15	degree	UO	UO:0000185					sub-NDAREZ098ZPE_MT-off_PD	NDAREZ098ZPE.tar.gz	Functional Connectomes Project International Neuroimaging Data-Sharing Initiative	doi:10.15387/CMI_HBN	http://dx.doi.org/10.15387/CMI_HBN	20.927104	female	left
NDAREZ098ZPE	Magnetic Resonance Imaging	Avanto	Siemens	1.5	tesla	UO	UO:0000228	head	32	fl3d1	176x256x256	millimeter	UO	UO:0000016	1x1x1	millimeter	UO	UO:0000016	0.03	second	UO	UO:0000010	11	millisecond	UO	UO:0000028	fl3d1	15	degree	UO	UO:0000185					sub-NDAREZ098ZPE_MT-on_PD	NDAREZ098ZPE.tar.gz	Functional Connectomes Project International Neuroimaging Data-Sharing Initiative	doi:10.15387/CMI_HBN	http://dx.doi.org/10.15387/CMI_HBN	20.927104	female	left
NDAREZ098ZPE	Magnetic Resonance Imaging	Avanto	Siemens	1.5	tesla	UO	UO:0000228	head	32	epfid2d1	78x78x54	millimeter	UO	UO:0000016	2.5x2.5x2.5	millimeter	UO	UO:0000016	1.45	second	UO	UO:0000010	0.04	millisecond	UO	UO:0000028	epfid2d1	55	degree	UO	UO:0000185					sub-NDAREZ098ZPE_task-resting_bold	NDAREZ098ZPE.tar.gz	Functional Connectomes Project International Neuroimaging Data-Sharing Initiative	doi:10.15387/CMI_HBN	http://dx.doi.org/10.15387/CMI_HBN	20.927104	female	left
NDAREZ098ZPE	Magnetic Resonance Imaging	Avanto	Siemens	1.5	tesla	UO	UO:0000228	head	32	ep_b1000#7	96x96x72	millimeter	UO	UO:0000016	2.0x2.0x2.0	millimeter	UO	UO:0000016	3.11	second	UO	UO:0000010	0.0762	millisecond	UO	UO:0000028	ep_b1000#7	90	degree	UO	UO:0000185					sub-NDAREZ098ZPE_acq-64DIRECTIONSAP_dwi	NDAREZ098ZPE.tar.gz	Functional Connectomes Project International Neuroimaging Data-Sharing Initiative	doi:10.15387/CMI_HBN	http://dx.doi.org/10.15387/CMI_HBN	20.927104	female	left
NDAREZ098ZPE	Magnetic Resonance Imaging	Avanto	Siemens	1.5	tesla	UO	UO:0000228	head	32	ep_b1000t	96x96x72	millimeter	UO	UO:0000016	2.0x2.0x2.0	millimeter	UO	UO:0000016	3.11	second	UO	UO:0000010	0.0762	millisecond	UO	UO:0000028	ep_b1000t	90	degree	UO	UO:0000185					sub-NDAREZ098ZPE_acq-64DIRECTIONSAP_trace	NDAREZ098ZPE.tar.gz	Functional Connectomes Project International Neuroimaging Data-Sharing Initiative	doi:10.15387/CMI_HBN	http://dx.doi.org/10.15387/CMI_HBN	20.927104	female	left
NDAREZ098ZPE	Magnetic Resonance Imaging	Avanto	Siemens	1.5	tesla	UO	UO:0000228	head	32	ep_b0	96x96x72	millimeter	UO	UO:0000016	2x2x2	millimeter	UO	UO:0000016	3.11	second	UO	UO:0000010					ep_b0	90	degree	UO	UO:0000185					sub-NDAREZ098ZPE_dir-PA_epi	NDAREZ098ZPE.tar.gz	Functional Connectomes Project International Neuroimaging Data-Sharing Initiative	doi:10.15387/CMI_HBN	http://dx.doi.org/10.15387/CMI_HBN	20.927104	female	left
NDAREZ098ZPE	Magnetic Resonance Imaging	Avanto	Siemens	1.5	tesla	UO	UO:0000228	head	32	ep_b0	96x96x72	millimeter	UO	UO:0000016	2x2x2	millimeter	UO	UO:0000016	3.11	second	UO	UO:0000010					ep_b0	90	degree	UO	UO:0000185					sub-NDAREZ098ZPE_dir-AP_epi	NDAREZ098ZPE.tar.gz	Functional Connectomes Project International Neuroimaging Data-Sharing Initiative	doi:10.15387/CMI_HBN	http://dx.doi.org/10.15387/CMI_HBN	20.927104	female	left
NDAREZ098ZPE	Magnetic Resonance Imaging	Avanto	Siemens	1.5	tesla	UO	UO:0000228	head	32	fm2d2r	64x64x42	millimeter	UO	UO:0000016	3x3x3	millimeter	UO	UO:0000016	0.492	second	UO	UO:0000010	3.28-8.04	millisecond	UO	UO:0000028	fm2d2r	90	degree	UO	UO:0000185					sub-NDAREZ098ZPE_phasediff	NDAREZ098ZPE.tar.gz	Functional Connectomes Project International Neuroimaging Data-Sharing Initiative	doi:10.15387/CMI_HBN	http://dx.doi.org/10.15387/CMI_HBN	20.927104	female	left
NDAREZ098ZPE	Magnetic Resonance Imaging	Avanto	Siemens	1.5	tesla	UO	UO:0000228	head	32	fm2d2r	64x64x42	millimeter	UO	UO:0000016	3x3x3	millimeter	UO	UO:0000016	0.492	second	UO	UO:0000010	3.28-8.04	millisecond	UO	UO:0000028	fm2d2r	90	degree	UO	UO:0000185					sub-NDAREZ098ZPE_magnitude1	NDAREZ098ZPE.tar.gz	Functional Connectomes Project International Neuroimaging Data-Sharing Initiative	doi:10.15387/CMI_HBN	http://dx.doi.org/10.15387/CMI_HBN	20.927104	female	left
NDARFA464HJQ	Magnetic Resonance Imaging	Avanto	Siemens	1.5	tesla	UO	UO:0000228	head	32	tfl3d4_ns	176x256x256	millimeter	UO	UO:0000016	1.0x1.0x1.0	millimeter	UO	UO:0000016	2.73	second	UO	UO:0000010	1.64	millisecond	UO	UO:0000028	tfl3d4_ns	7	degree	UO	UO:0000185	1	second	UO	UO:0000010	sub-NDARFA464HJQ_T1w	NDARFA464HJQ.tar.gz	Functional Connectomes Project International Neuroimaging Data-Sharing Initiative	doi:10.15387/CMI_HBN	http://dx.doi.org/10.15387/CMI_HBN	13.219598	male	left
NDARFA464HJQ	Magnetic Resonance Imaging	Avanto	Siemens	1.5	tesla	UO	UO:0000228	head	32	tir2d1_16	448x512x24	millimeter	UO	UO:0000016	0.9x0.9x5.0	millimeter	UO	UO:0000016	9	second	UO	UO:0000010	0.089	millisecond	UO	UO:0000028	tir2d1_16	150	degree	UO	UO:0000185	2.5	second	UO	UO:0000010	sub-NDARFA464HJQ_FLAIR	NDARFA464HJQ.tar.gz	Functional Connectomes Project International Neuroimaging Data-Sharing Initiative	doi:10.15387/CMI_HBN	http://dx.doi.org/10.15387/CMI_HBN	13.219598	male	left
NDARFA464HJQ	Magnetic Resonance Imaging	Avanto	Siemens	1.5	tesla	UO	UO:0000228	head	32	fl3d1	176x256x256	millimeter	UO	UO:0000016	1x1x1	millimeter	UO	UO:0000016	0.03	second	UO	UO:0000010	11	millisecond	UO	UO:0000028	fl3d1	15	degree	UO	UO:0000185					sub-NDARFA464HJQ_MT-off_PD	NDARFA464HJQ.tar.gz	Functional Connectomes Project International Neuroimaging Data-Sharing Initiative	doi:10.15387/CMI_HBN	http://dx.doi.org/10.15387/CMI_HBN	13.219598	male	left
NDARFA464HJQ	Magnetic Resonance Imaging	Avanto	Siemens	1.5	tesla	UO	UO:0000228	head	32	fl3d1	176x256x256	millimeter	UO	UO:0000016	1x1x1	millimeter	UO	UO:0000016	0.03	second	UO	UO:0000010	11	millisecond	UO	UO:0000028	fl3d1	15	degree	UO	UO:0000185					sub-NDARFA464HJQ_MT-on_PD	NDARFA464HJQ.tar.gz	Functional Connectomes Project International Neuroimaging Data-Sharing Initiative	doi:10.15387/CMI_HBN	http://dx.doi.org/10.15387/CMI_HBN	13.219598	male	left
NDARFA464HJQ	Magnetic Resonance Imaging	Avanto	Siemens	1.5	tesla	UO	UO:0000228	head	32	epfid2d1	78x78x54	millimeter	UO	UO:0000016	2.5x2.5x2.5	millimeter	UO	UO:0000016	1.45	second	UO	UO:0000010	0.04	millisecond	UO	UO:0000028	epfid2d1	55	degree	UO	UO:0000185					sub-NDARFA464HJQ_task-resting_bold	NDARFA464HJQ.tar.gz	Functional Connectomes Project International Neuroimaging Data-Sharing Initiative	doi:10.15387/CMI_HBN	http://dx.doi.org/10.15387/CMI_HBN	13.219598	male	left
NDARFA464HJQ	Magnetic Resonance Imaging	Avanto	Siemens	1.5	tesla	UO	UO:0000228	head	32	ep_b1000#7	96x96x72	millimeter	UO	UO:0000016	2.0x2.0x2.0	millimeter	UO	UO:0000016	3.11	second	UO	UO:0000010	0.0762	millisecond	UO	UO:0000028	ep_b1000#7	90	degree	UO	UO:0000185					sub-NDARFA464HJQ_acq-64DIRECTIONSAP_dwi	NDARFA464HJQ.tar.gz	Functional Connectomes Project International Neuroimaging Data-Sharing Initiative	doi:10.15387/CMI_HBN	http://dx.doi.org/10.15387/CMI_HBN	13.219598	male	left
NDARFA464HJQ	Magnetic Resonance Imaging	Avanto	Siemens	1.5	tesla	UO	UO:0000228	head	32	ep_b1000t	96x96x72	millimeter	UO	UO:0000016	2.0x2.0x2.0	millimeter	UO	UO:0000016	3.11	second	UO	UO:0000010	0.0762	millisecond	UO	UO:0000028	ep_b1000t	90	degree	UO	UO:0000185					sub-NDARFA464HJQ_acq-64DIRECTIONSAP_trace	NDARFA464HJQ.tar.gz	Functional Connectomes Project International Neuroimaging Data-Sharing Initiative	doi:10.15387/CMI_HBN	http://dx.doi.org/10.15387/CMI_HBN	13.219598	male	left
NDARFA464HJQ	Magnetic Resonance Imaging	Avanto	Siemens	1.5	tesla	UO	UO:0000228	head	32	ep_b0	96x96x72	millimeter	UO	UO:0000016	2x2x2	millimeter	UO	UO:0000016	3.11	second	UO	UO:0000010					ep_b0	90	degree	UO	UO:0000185					sub-NDARFA464HJQ_dir-PA_epi	NDARFA464HJQ.tar.gz	Functional Connectomes Project International Neuroimaging Data-Sharing Initiative	doi:10.15387/CMI_HBN	http://dx.doi.org/10.15387/CMI_HBN	13.219598	male	left
NDARFA464HJQ	Magnetic Resonance Imaging	Avanto	Siemens	1.5	tesla	UO	UO:0000228	head	32	ep_b0	96x96x72	millimeter	UO	UO:0000016	2x2x2	millimeter	UO	UO:0000016	3.11	second	UO	UO:0000010					ep_b0	90	degree	UO	UO:0000185					sub-NDARFA464HJQ_dir-AP_epi	NDARFA464HJQ.tar.gz	Functional Connectomes Project International Neuroimaging Data-Sharing Initiative	doi:10.15387/CMI_HBN	http://dx.doi.org/10.15387/CMI_HBN	13.219598	male	left
NDARFA464HJQ	Magnetic Resonance Imaging	Avanto	Siemens	1.5	tesla	UO	UO:0000228	head	32	fm2d2r	64x64x42	millimeter	UO	UO:0000016	3x3x3	millimeter	UO	UO:0000016	0.492	second	UO	UO:0000010	3.28-8.04	millisecond	UO	UO:0000028	fm2d2r	90	degree	UO	UO:0000185					sub-NDARFA464HJQ_phasediff	NDARFA464HJQ.tar.gz	Functional Connectomes Project International Neuroimaging Data-Sharing Initiative	doi:10.15387/CMI_HBN	http://dx.doi.org/10.15387/CMI_HBN	13.219598	male	left
NDARFA464HJQ	Magnetic Resonance Imaging	Avanto	Siemens	1.5	tesla	UO	UO:0000228	head	32	fm2d2r	64x64x42	millimeter	UO	UO:0000016	3x3x3	millimeter	UO	UO:0000016	0.492	second	UO	UO:0000010	3.28-8.04	millisecond	UO	UO:0000028	fm2d2r	90	degree	UO	UO:0000185					sub-NDARFA464HJQ_magnitude1	NDARFA464HJQ.tar.gz	Functional Connectomes Project International Neuroimaging Data-Sharing Initiative	doi:10.15387/CMI_HBN	http://dx.doi.org/10.15387/CMI_HBN	13.219598	male	left
NDARFB107PVH	Magnetic Resonance Imaging	Avanto	Siemens	1.5	tesla	UO	UO:0000228	head	32	tfl3d4_ns	176x256x256	millimeter	UO	UO:0000016	1.0x1.0x1.0	millimeter	UO	UO:0000016	2.73	second	UO	UO:0000010	1.64	millisecond	UO	UO:0000028	tfl3d4_ns	7	degree	UO	UO:0000185	1	second	UO	UO:0000010	sub-NDARFB107PVH_T1w	NDARFB107PVH.tar.gz	Functional Connectomes Project International Neuroimaging Data-Sharing Initiative	doi:10.15387/CMI_HBN	http://dx.doi.org/10.15387/CMI_HBN	17.036732	female	left
NDARFB107PVH	Magnetic Resonance Imaging	Avanto	Siemens	1.5	tesla	UO	UO:0000228	head	32	tir2d1_16	448x512x24	millimeter	UO	UO:0000016	0.9x0.9x5.0	millimeter	UO	UO:0000016	9	second	UO	UO:0000010	0.089	millisecond	UO	UO:0000028	tir2d1_16	150	degree	UO	UO:0000185	2.5	second	UO	UO:0000010	sub-NDARFB107PVH_FLAIR	NDARFB107PVH.tar.gz	Functional Connectomes Project International Neuroimaging Data-Sharing Initiative	doi:10.15387/CMI_HBN	http://dx.doi.org/10.15387/CMI_HBN	17.036732	female	left
NDARFB107PVH	Magnetic Resonance Imaging	Avanto	Siemens	1.5	tesla	UO	UO:0000228	head	32	fl3d1	176x256x256	millimeter	UO	UO:0000016	1x1x1	millimeter	UO	UO:0000016	0.03	second	UO	UO:0000010	11	millisecond	UO	UO:0000028	fl3d1	15	degree	UO	UO:0000185					sub-NDARFB107PVH_MT-off_PD	NDARFB107PVH.tar.gz	Functional Connectomes Project International Neuroimaging Data-Sharing Initiative	doi:10.15387/CMI_HBN	http://dx.doi.org/10.15387/CMI_HBN	17.036732	female	left
NDARFB107PVH	Magnetic Resonance Imaging	Avanto	Siemens	1.5	tesla	UO	UO:0000228	head	32	fl3d1	176x256x256	millimeter	UO	UO:0000016	1x1x1	millimeter	UO	UO:0000016	0.03	second	UO	UO:0000010	11	millisecond	UO	UO:0000028	fl3d1	15	degree	UO	UO:0000185					sub-NDARFB107PVH_MT-on_PD	NDARFB107PVH.tar.gz	Functional Connectomes Project International Neuroimaging Data-Sharing Initiative	doi:10.15387/CMI_HBN	http://dx.doi.org/10.15387/CMI_HBN	17.036732	female	left
NDARFB107PVH	Magnetic Resonance Imaging	Avanto	Siemens	1.5	tesla	UO	UO:0000228	head	32	epfid2d1	78x78x54	millimeter	UO	UO:0000016	2.5x2.5x2.5	millimeter	UO	UO:0000016	1.45	second	UO	UO:0000010	0.04	millisecond	UO	UO:0000028	epfid2d1	55	degree	UO	UO:0000185					sub-NDARFB107PVH_task-resting_bold	NDARFB107PVH.tar.gz	Functional Connectomes Project International Neuroimaging Data-Sharing Initiative	doi:10.15387/CMI_HBN	http://dx.doi.org/10.15387/CMI_HBN	17.036732	female	left
NDARFB107PVH	Magnetic Resonance Imaging	Avanto	Siemens	1.5	tesla	UO	UO:0000228	head	32	ep_b1000#7	96x96x72	millimeter	UO	UO:0000016	2.0x2.0x2.0	millimeter	UO	UO:0000016	3.11	second	UO	UO:0000010	0.0762	millisecond	UO	UO:0000028	ep_b1000#7	90	degree	UO	UO:0000185					sub-NDARFB107PVH_acq-64DIRECTIONSAP_dwi	NDARFB107PVH.tar.gz	Functional Connectomes Project International Neuroimaging Data-Sharing Initiative	doi:10.15387/CMI_HBN	http://dx.doi.org/10.15387/CMI_HBN	17.036732	female	left
NDARFB107PVH	Magnetic Resonance Imaging	Avanto	Siemens	1.5	tesla	UO	UO:0000228	head	32	ep_b1000t	96x96x72	millimeter	UO	UO:0000016	2.0x2.0x2.0	millimeter	UO	UO:0000016	3.11	second	UO	UO:0000010	0.0762	millisecond	UO	UO:0000028	ep_b1000t	90	degree	UO	UO:0000185					sub-NDARFB107PVH_acq-64DIRECTIONSAP_trace	NDARFB107PVH.tar.gz	Functional Connectomes Project International Neuroimaging Data-Sharing Initiative	doi:10.15387/CMI_HBN	http://dx.doi.org/10.15387/CMI_HBN	17.036732	female	left
NDARFB107PVH	Magnetic Resonance Imaging	Avanto	Siemens	1.5	tesla	UO	UO:0000228	head	32	ep_b0	96x96x72	millimeter	UO	UO:0000016	2x2x2	millimeter	UO	UO:0000016	3.11	second	UO	UO:0000010					ep_b0	90	degree	UO	UO:0000185					sub-NDARFB107PVH_dir-PA_epi	NDARFB107PVH.tar.gz	Functional Connectomes Project International Neuroimaging Data-Sharing Initiative	doi:10.15387/CMI_HBN	http://dx.doi.org/10.15387/CMI_HBN	17.036732	female	left
NDARFB107PVH	Magnetic Resonance Imaging	Avanto	Siemens	1.5	tesla	UO	UO:0000228	head	32	ep_b0	96x96x72	millimeter	UO	UO:0000016	2x2x2	millimeter	UO	UO:0000016	3.11	second	UO	UO:0000010					ep_b0	90	degree	UO	UO:0000185					sub-NDARFB107PVH_dir-AP_epi	NDARFB107PVH.tar.gz	Functional Connectomes Project International Neuroimaging Data-Sharing Initiative	doi:10.15387/CMI_HBN	http://dx.doi.org/10.15387/CMI_HBN	17.036732	female	left
NDARFB107PVH	Magnetic Resonance Imaging	Avanto	Siemens	1.5	tesla	UO	UO:0000228	head	32	fm2d2r	64x64x42	millimeter	UO	UO:0000016	3x3x3	millimeter	UO	UO:0000016	0.492	second	UO	UO:0000010	3.28-8.04	millisecond	UO	UO:0000028	fm2d2r	90	degree	UO	UO:0000185					sub-NDARFB107PVH_phasediff	NDARFB107PVH.tar.gz	Functional Connectomes Project International Neuroimaging Data-Sharing Initiative	doi:10.15387/CMI_HBN	http://dx.doi.org/10.15387/CMI_HBN	17.036732	female	left
NDARFB107PVH	Magnetic Resonance Imaging	Avanto	Siemens	1.5	tesla	UO	UO:0000228	head	32	fm2d2r	64x64x42	millimeter	UO	UO:0000016	3x3x3	millimeter	UO	UO:0000016	0.492	second	UO	UO:0000010	3.28-8.04	millisecond	UO	UO:0000028	fm2d2r	90	degree	UO	UO:0000185					sub-NDARFB107PVH_magnitude1	NDARFB107PVH.tar.gz	Functional Connectomes Project International Neuroimaging Data-Sharing Initiative	doi:10.15387/CMI_HBN	http://dx.doi.org/10.15387/CMI_HBN	17.036732	female	left
NDARFB500HHN	Magnetic Resonance Imaging	Avanto	Siemens	1.5	tesla	UO	UO:0000228	head	32	tfl3d4_ns	176x256x256	millimeter	UO	UO:0000016	1.0x1.0x1.0	millimeter	UO	UO:0000016	2.73	second	UO	UO:0000010	1.64	millisecond	UO	UO:0000028	tfl3d4_ns	7	degree	UO	UO:0000185	1	second	UO	UO:0000010	sub-NDARFB500HHN_T1w	NDARFB500HHN.tar.gz	Functional Connectomes Project International Neuroimaging Data-Sharing Initiative	doi:10.15387/CMI_HBN	http://dx.doi.org/10.15387/CMI_HBN	9.58088	female	left
NDARFB500HHN	Magnetic Resonance Imaging	Avanto	Siemens	1.5	tesla	UO	UO:0000228	head	32	tir2d1_16	448x512x24	millimeter	UO	UO:0000016	0.9x0.9x5.0	millimeter	UO	UO:0000016	9	second	UO	UO:0000010	0.089	millisecond	UO	UO:0000028	tir2d1_16	150	degree	UO	UO:0000185	2.5	second	UO	UO:0000010	sub-NDARFB500HHN_FLAIR	NDARFB500HHN.tar.gz	Functional Connectomes Project International Neuroimaging Data-Sharing Initiative	doi:10.15387/CMI_HBN	http://dx.doi.org/10.15387/CMI_HBN	9.58088	female	left
NDARFB500HHN	Magnetic Resonance Imaging	Avanto	Siemens	1.5	tesla	UO	UO:0000228	head	32	epfid2d1	78x78x54	millimeter	UO	UO:0000016	2.5x2.5x2.5	millimeter	UO	UO:0000016	1.45	second	UO	UO:0000010	0.04	millisecond	UO	UO:0000028	epfid2d1	55	degree	UO	UO:0000185					sub-NDARFB500HHN_task-resting_bold	NDARFB500HHN.tar.gz	Functional Connectomes Project International Neuroimaging Data-Sharing Initiative	doi:10.15387/CMI_HBN	http://dx.doi.org/10.15387/CMI_HBN	9.58088	female	left
NDARFB500HHN	Magnetic Resonance Imaging	Avanto	Siemens	1.5	tesla	UO	UO:0000228	head	32	ep_b1000#7	96x96x72	millimeter	UO	UO:0000016	2.0x2.0x2.0	millimeter	UO	UO:0000016	3.11	second	UO	UO:0000010	0.0762	millisecond	UO	UO:0000028	ep_b1000#7	90	degree	UO	UO:0000185					sub-NDARFB500HHN_acq-64DIRECTIONSAP_dwi	NDARFB500HHN.tar.gz	Functional Connectomes Project International Neuroimaging Data-Sharing Initiative	doi:10.15387/CMI_HBN	http://dx.doi.org/10.15387/CMI_HBN	9.58088	female	left
NDARFB500HHN	Magnetic Resonance Imaging	Avanto	Siemens	1.5	tesla	UO	UO:0000228	head	32	ep_b1000t	96x96x72	millimeter	UO	UO:0000016	2.0x2.0x2.0	millimeter	UO	UO:0000016	3.11	second	UO	UO:0000010	0.0762	millisecond	UO	UO:0000028	ep_b1000t	90	degree	UO	UO:0000185					sub-NDARFB500HHN_acq-64DIRECTIONSAP_trace	NDARFB500HHN.tar.gz	Functional Connectomes Project International Neuroimaging Data-Sharing Initiative	doi:10.15387/CMI_HBN	http://dx.doi.org/10.15387/CMI_HBN	9.58088	female	left
NDARFB500HHN	Magnetic Resonance Imaging	Avanto	Siemens	1.5	tesla	UO	UO:0000228	head	32	ep_b0	96x96x72	millimeter	UO	UO:0000016	2x2x2	millimeter	UO	UO:0000016	3.11	second	UO	UO:0000010					ep_b0	90	degree	UO	UO:0000185					sub-NDARFB500HHN_dir-PA_epi	NDARFB500HHN.tar.gz	Functional Connectomes Project International Neuroimaging Data-Sharing Initiative	doi:10.15387/CMI_HBN	http://dx.doi.org/10.15387/CMI_HBN	9.58088	female	left
NDARFB500HHN	Magnetic Resonance Imaging	Avanto	Siemens	1.5	tesla	UO	UO:0000228	head	32	ep_b0	96x96x72	millimeter	UO	UO:0000016	2x2x2	millimeter	UO	UO:0000016	3.11	second	UO	UO:0000010					ep_b0	90	degree	UO	UO:0000185					sub-NDARFB500HHN_dir-AP_epi	NDARFB500HHN.tar.gz	Functional Connectomes Project International Neuroimaging Data-Sharing Initiative	doi:10.15387/CMI_HBN	http://dx.doi.org/10.15387/CMI_HBN	9.58088	female	left
NDARFB500HHN	Magnetic Resonance Imaging	Avanto	Siemens	1.5	tesla	UO	UO:0000228	head	32	fm2d2r	64x64x42	millimeter	UO	UO:0000016	3x3x3	millimeter	UO	UO:0000016	0.492	second	UO	UO:0000010	3.28-8.04	millisecond	UO	UO:0000028	fm2d2r	90	degree	UO	UO:0000185					sub-NDARFB500HHN_phasediff	NDARFB500HHN.tar.gz	Functional Connectomes Project International Neuroimaging Data-Sharing Initiative	doi:10.15387/CMI_HBN	http://dx.doi.org/10.15387/CMI_HBN	9.58088	female	left
NDARFB500HHN	Magnetic Resonance Imaging	Avanto	Siemens	1.5	tesla	UO	UO:0000228	head	32	fm2d2r	64x64x42	millimeter	UO	UO:0000016	3x3x3	millimeter	UO	UO:0000016	0.492	second	UO	UO:0000010	3.28-8.04	millisecond	UO	UO:0000028	fm2d2r	90	degree	UO	UO:0000185					sub-NDARFB500HHN_magnitude1	NDARFB500HHN.tar.gz	Functional Connectomes Project International Neuroimaging Data-Sharing Initiative	doi:10.15387/CMI_HBN	http://dx.doi.org/10.15387/CMI_HBN	9.58088	female	left
NDARFH674DWX	Magnetic Resonance Imaging	Avanto	Siemens	1.5	tesla	UO	UO:0000228	head	32	tfl3d4_ns	176x256x256	millimeter	UO	UO:0000016	1.0x1.0x1.0	millimeter	UO	UO:0000016	2.73	second	UO	UO:0000010	1.64	millisecond	UO	UO:0000028	tfl3d4_ns	7	degree	UO	UO:0000185	1	second	UO	UO:0000010	sub-NDARFH674DWX_T1w	NDARFH674DWX.tar.gz	Functional Connectomes Project International Neuroimaging Data-Sharing Initiative	doi:10.15387/CMI_HBN	http://dx.doi.org/10.15387/CMI_HBN	7.484257	female	left
NDARFH674DWX	Magnetic Resonance Imaging	Avanto	Siemens	1.5	tesla	UO	UO:0000228	head	32	tir2d1_16	448x512x24	millimeter	UO	UO:0000016	0.9x0.9x5.0	millimeter	UO	UO:0000016	9	second	UO	UO:0000010	0.089	millisecond	UO	UO:0000028	tir2d1_16	150	degree	UO	UO:0000185	2.5	second	UO	UO:0000010	sub-NDARFH674DWX_FLAIR	NDARFH674DWX.tar.gz	Functional Connectomes Project International Neuroimaging Data-Sharing Initiative	doi:10.15387/CMI_HBN	http://dx.doi.org/10.15387/CMI_HBN	7.484257	female	left
NDARFH674DWX	Magnetic Resonance Imaging	Avanto	Siemens	1.5	tesla	UO	UO:0000228	head	32	epfid2d1	78x78x54	millimeter	UO	UO:0000016	2.5x2.5x2.5	millimeter	UO	UO:0000016	1.45	second	UO	UO:0000010	0.04	millisecond	UO	UO:0000028	epfid2d1	55	degree	UO	UO:0000185					sub-NDARFH674DWX_task-resting_bold	NDARFH674DWX.tar.gz	Functional Connectomes Project International Neuroimaging Data-Sharing Initiative	doi:10.15387/CMI_HBN	http://dx.doi.org/10.15387/CMI_HBN	7.484257	female	left
NDARFH674DWX	Magnetic Resonance Imaging	Avanto	Siemens	1.5	tesla	UO	UO:0000228	head	32	ep_b1000#7	96x96x72	millimeter	UO	UO:0000016	2.0x2.0x2.0	millimeter	UO	UO:0000016	3.11	second	UO	UO:0000010	0.0762	millisecond	UO	UO:0000028	ep_b1000#7	90	degree	UO	UO:0000185					sub-NDARFH674DWX_acq-64DIRECTIONSAP_dwi	NDARFH674DWX.tar.gz	Functional Connectomes Project International Neuroimaging Data-Sharing Initiative	doi:10.15387/CMI_HBN	http://dx.doi.org/10.15387/CMI_HBN	7.484257	female	left
NDARFH674DWX	Magnetic Resonance Imaging	Avanto	Siemens	1.5	tesla	UO	UO:0000228	head	32	ep_b1000t	96x96x72	millimeter	UO	UO:0000016	2.0x2.0x2.0	millimeter	UO	UO:0000016	3.11	second	UO	UO:0000010	0.0762	millisecond	UO	UO:0000028	ep_b1000t	90	degree	UO	UO:0000185					sub-NDARFH674DWX_acq-64DIRECTIONSAP_trace	NDARFH674DWX.tar.gz	Functional Connectomes Project International Neuroimaging Data-Sharing Initiative	doi:10.15387/CMI_HBN	http://dx.doi.org/10.15387/CMI_HBN	7.484257	female	left
NDARFH674DWX	Magnetic Resonance Imaging	Avanto	Siemens	1.5	tesla	UO	UO:0000228	head	32	ep_b0	96x96x72	millimeter	UO	UO:0000016	2x2x2	millimeter	UO	UO:0000016	3.11	second	UO	UO:0000010					ep_b0	90	degree	UO	UO:0000185					sub-NDARFH674DWX_dir-PA_epi	NDARFH674DWX.tar.gz	Functional Connectomes Project International Neuroimaging Data-Sharing Initiative	doi:10.15387/CMI_HBN	http://dx.doi.org/10.15387/CMI_HBN	7.484257	female	left
NDARFH674DWX	Magnetic Resonance Imaging	Avanto	Siemens	1.5	tesla	UO	UO:0000228	head	32	ep_b0	96x96x72	millimeter	UO	UO:0000016	2x2x2	millimeter	UO	UO:0000016	3.11	second	UO	UO:0000010					ep_b0	90	degree	UO	UO:0000185					sub-NDARFH674DWX_dir-AP_epi	NDARFH674DWX.tar.gz	Functional Connectomes Project International Neuroimaging Data-Sharing Initiative	doi:10.15387/CMI_HBN	http://dx.doi.org/10.15387/CMI_HBN	7.484257	female	left
NDARFL411AT1	Magnetic Resonance Imaging	Avanto	Siemens	1.5	tesla	UO	UO:0000228	head	32	tfl3d4_ns	176x256x256	millimeter	UO	UO:0000016	1.0x1.0x1.0	millimeter	UO	UO:0000016	2.73	second	UO	UO:0000010	1.64	millisecond	UO	UO:0000028	tfl3d4_ns	7	degree	UO	UO:0000185	1	second	UO	UO:0000010	sub-NDARFL411AT1_T1w	NDARFL411AT1.tar.gz	Functional Connectomes Project International Neuroimaging Data-Sharing Initiative	doi:10.15387/CMI_HBN	http://dx.doi.org/10.15387/CMI_HBN	9.066735	female	left
NDARFL411AT1	Magnetic Resonance Imaging	Avanto	Siemens	1.5	tesla	UO	UO:0000228	head	32	tir2d1_16	448x512x24	millimeter	UO	UO:0000016	0.9x0.9x5.0	millimeter	UO	UO:0000016	9	second	UO	UO:0000010	0.089	millisecond	UO	UO:0000028	tir2d1_16	150	degree	UO	UO:0000185	2.5	second	UO	UO:0000010	sub-NDARFL411AT1_FLAIR	NDARFL411AT1.tar.gz	Functional Connectomes Project International Neuroimaging Data-Sharing Initiative	doi:10.15387/CMI_HBN	http://dx.doi.org/10.15387/CMI_HBN	9.066735	female	left
NDARFL411AT1	Magnetic Resonance Imaging	Avanto	Siemens	1.5	tesla	UO	UO:0000228	head	32	epfid2d1	78x78x54	millimeter	UO	UO:0000016	2.5x2.5x2.5	millimeter	UO	UO:0000016	1.45	second	UO	UO:0000010	0.04	millisecond	UO	UO:0000028	epfid2d1	55	degree	UO	UO:0000185					sub-NDARFL411AT1_task-resting_bold	NDARFL411AT1.tar.gz	Functional Connectomes Project International Neuroimaging Data-Sharing Initiative	doi:10.15387/CMI_HBN	http://dx.doi.org/10.15387/CMI_HBN	9.066735	female	left
NDARFL411AT1	Magnetic Resonance Imaging	Avanto	Siemens	1.5	tesla	UO	UO:0000228	head	32	ep_b1000#7	96x96x72	millimeter	UO	UO:0000016	2.0x2.0x2.0	millimeter	UO	UO:0000016	3.11	second	UO	UO:0000010	0.0762	millisecond	UO	UO:0000028	ep_b1000#7	90	degree	UO	UO:0000185					sub-NDARFL411AT1_acq-64DIRECTIONSAP_dwi	NDARFL411AT1.tar.gz	Functional Connectomes Project International Neuroimaging Data-Sharing Initiative	doi:10.15387/CMI_HBN	http://dx.doi.org/10.15387/CMI_HBN	9.066735	female	left
NDARFL411AT1	Magnetic Resonance Imaging	Avanto	Siemens	1.5	tesla	UO	UO:0000228	head	32	ep_b1000t	96x96x72	millimeter	UO	UO:0000016	2.0x2.0x2.0	millimeter	UO	UO:0000016	3.11	second	UO	UO:0000010	0.0762	millisecond	UO	UO:0000028	ep_b1000t	90	degree	UO	UO:0000185					sub-NDARFL411AT1_acq-64DIRECTIONSAP_trace	NDARFL411AT1.tar.gz	Functional Connectomes Project International Neuroimaging Data-Sharing Initiative	doi:10.15387/CMI_HBN	http://dx.doi.org/10.15387/CMI_HBN	9.066735	female	left
NDARFL411AT1	Magnetic Resonance Imaging	Avanto	Siemens	1.5	tesla	UO	UO:0000228	head	32	ep_b0	96x96x72	millimeter	UO	UO:0000016	2x2x2	millimeter	UO	UO:0000016	3.11	second	UO	UO:0000010					ep_b0	90	degree	UO	UO:0000185					sub-NDARFL411AT1_dir-PA_epi	NDARFL411AT1.tar.gz	Functional Connectomes Project International Neuroimaging Data-Sharing Initiative	doi:10.15387/CMI_HBN	http://dx.doi.org/10.15387/CMI_HBN	9.066735	female	left
NDARFL411AT1	Magnetic Resonance Imaging	Avanto	Siemens	1.5	tesla	UO	UO:0000228	head	32	ep_b0	96x96x72	millimeter	UO	UO:0000016	2x2x2	millimeter	UO	UO:0000016	3.11	second	UO	UO:0000010					ep_b0	90	degree	UO	UO:0000185					sub-NDARFL411AT1_dir-AP_epi	NDARFL411AT1.tar.gz	Functional Connectomes Project International Neuroimaging Data-Sharing Initiative	doi:10.15387/CMI_HBN	http://dx.doi.org/10.15387/CMI_HBN	9.066735	female	left
NDARFL411AT1	Magnetic Resonance Imaging	Avanto	Siemens	1.5	tesla	UO	UO:0000228	head	32	fm2d2r	64x64x42	millimeter	UO	UO:0000016	3x3x3	millimeter	UO	UO:0000016	0.492	second	UO	UO:0000010	3.28-8.04	millisecond	UO	UO:0000028	fm2d2r	90	degree	UO	UO:0000185					sub-NDARFL411AT1_phasediff	NDARFL411AT1.tar.gz	Functional Connectomes Project International Neuroimaging Data-Sharing Initiative	doi:10.15387/CMI_HBN	http://dx.doi.org/10.15387/CMI_HBN	9.066735	female	left
NDARFL411AT1	Magnetic Resonance Imaging	Avanto	Siemens	1.5	tesla	UO	UO:0000228	head	32	fm2d2r	64x64x42	millimeter	UO	UO:0000016	3x3x3	millimeter	UO	UO:0000016	0.492	second	UO	UO:0000010	3.28-8.04	millisecond	UO	UO:0000028	fm2d2r	90	degree	UO	UO:0000185					sub-NDARFL411AT1_magnitude1	NDARFL411AT1.tar.gz	Functional Connectomes Project International Neuroimaging Data-Sharing Initiative	doi:10.15387/CMI_HBN	http://dx.doi.org/10.15387/CMI_HBN	9.066735	female	left
NDARFM080VAF	Magnetic Resonance Imaging	Avanto	Siemens	1.5	tesla	UO	UO:0000228	head	32	tfl3d4_ns	176x256x256	millimeter	UO	UO:0000016	1.0x1.0x1.0	millimeter	UO	UO:0000016	2.73	second	UO	UO:0000010	1.64	millisecond	UO	UO:0000028	tfl3d4_ns	7	degree	UO	UO:0000185	1	second	UO	UO:0000010	sub-NDARFM080VAF_T1w	NDARFM080VAF.tar.gz	Functional Connectomes Project International Neuroimaging Data-Sharing Initiative	doi:10.15387/CMI_HBN	http://dx.doi.org/10.15387/CMI_HBN	7.623203	female	right
NDARFM080VAF	Magnetic Resonance Imaging	Avanto	Siemens	1.5	tesla	UO	UO:0000228	head	32	tir2d1_16	448x512x24	millimeter	UO	UO:0000016	0.9x0.9x5.0	millimeter	UO	UO:0000016	9	second	UO	UO:0000010	0.089	millisecond	UO	UO:0000028	tir2d1_16	150	degree	UO	UO:0000185	2.5	second	UO	UO:0000010	sub-NDARFM080VAF_FLAIR	NDARFM080VAF.tar.gz	Functional Connectomes Project International Neuroimaging Data-Sharing Initiative	doi:10.15387/CMI_HBN	http://dx.doi.org/10.15387/CMI_HBN	7.623203	female	right
NDARFM080VAF	Magnetic Resonance Imaging	Avanto	Siemens	1.5	tesla	UO	UO:0000228	head	32	fl3d1	176x256x256	millimeter	UO	UO:0000016	1x1x1	millimeter	UO	UO:0000016	0.03	second	UO	UO:0000010	11	millisecond	UO	UO:0000028	fl3d1	15	degree	UO	UO:0000185					sub-NDARFM080VAF_MT-off_PD	NDARFM080VAF.tar.gz	Functional Connectomes Project International Neuroimaging Data-Sharing Initiative	doi:10.15387/CMI_HBN	http://dx.doi.org/10.15387/CMI_HBN	7.623203	female	right
NDARFM080VAF	Magnetic Resonance Imaging	Avanto	Siemens	1.5	tesla	UO	UO:0000228	head	32	fl3d1	176x256x256	millimeter	UO	UO:0000016	1x1x1	millimeter	UO	UO:0000016	0.03	second	UO	UO:0000010	11	millisecond	UO	UO:0000028	fl3d1	15	degree	UO	UO:0000185					sub-NDARFM080VAF_MT-on_PD	NDARFM080VAF.tar.gz	Functional Connectomes Project International Neuroimaging Data-Sharing Initiative	doi:10.15387/CMI_HBN	http://dx.doi.org/10.15387/CMI_HBN	7.623203	female	right
NDARFM080VAF	Magnetic Resonance Imaging	Avanto	Siemens	1.5	tesla	UO	UO:0000228	head	32	epfid2d1	78x78x54	millimeter	UO	UO:0000016	2.5x2.5x2.5	millimeter	UO	UO:0000016	1.45	second	UO	UO:0000010	0.04	millisecond	UO	UO:0000028	epfid2d1	55	degree	UO	UO:0000185					sub-NDARFM080VAF_task-resting_bold	NDARFM080VAF.tar.gz	Functional Connectomes Project International Neuroimaging Data-Sharing Initiative	doi:10.15387/CMI_HBN	http://dx.doi.org/10.15387/CMI_HBN	7.623203	female	right
NDARFM080VAF	Magnetic Resonance Imaging	Avanto	Siemens	1.5	tesla	UO	UO:0000228	head	32	ep_b1000#7	96x96x72	millimeter	UO	UO:0000016	2.0x2.0x2.0	millimeter	UO	UO:0000016	3.11	second	UO	UO:0000010	0.0762	millisecond	UO	UO:0000028	ep_b1000#7	90	degree	UO	UO:0000185					sub-NDARFM080VAF_acq-64DIRECTIONSAP_dwi	NDARFM080VAF.tar.gz	Functional Connectomes Project International Neuroimaging Data-Sharing Initiative	doi:10.15387/CMI_HBN	http://dx.doi.org/10.15387/CMI_HBN	7.623203	female	right
NDARFM080VAF	Magnetic Resonance Imaging	Avanto	Siemens	1.5	tesla	UO	UO:0000228	head	32	ep_b1000t	96x96x72	millimeter	UO	UO:0000016	2.0x2.0x2.0	millimeter	UO	UO:0000016	3.11	second	UO	UO:0000010	0.0762	millisecond	UO	UO:0000028	ep_b1000t	90	degree	UO	UO:0000185					sub-NDARFM080VAF_acq-64DIRECTIONSAP_trace	NDARFM080VAF.tar.gz	Functional Connectomes Project International Neuroimaging Data-Sharing Initiative	doi:10.15387/CMI_HBN	http://dx.doi.org/10.15387/CMI_HBN	7.623203	female	right
NDARFM080VAF	Magnetic Resonance Imaging	Avanto	Siemens	1.5	tesla	UO	UO:0000228	head	32	ep_b0	96x96x72	millimeter	UO	UO:0000016	2x2x2	millimeter	UO	UO:0000016	3.11	second	UO	UO:0000010					ep_b0	90	degree	UO	UO:0000185					sub-NDARFM080VAF_dir-PA_epi	NDARFM080VAF.tar.gz	Functional Connectomes Project International Neuroimaging Data-Sharing Initiative	doi:10.15387/CMI_HBN	http://dx.doi.org/10.15387/CMI_HBN	7.623203	female	right
NDARFM080VAF	Magnetic Resonance Imaging	Avanto	Siemens	1.5	tesla	UO	UO:0000228	head	32	ep_b0	96x96x72	millimeter	UO	UO:0000016	2x2x2	millimeter	UO	UO:0000016	3.11	second	UO	UO:0000010					ep_b0	90	degree	UO	UO:0000185					sub-NDARFM080VAF_dir-AP_epi	NDARFM080VAF.tar.gz	Functional Connectomes Project International Neuroimaging Data-Sharing Initiative	doi:10.15387/CMI_HBN	http://dx.doi.org/10.15387/CMI_HBN	7.623203	female	right
NDARFM080VAF	Magnetic Resonance Imaging	Avanto	Siemens	1.5	tesla	UO	UO:0000228	head	32	fm2d2r	64x64x42	millimeter	UO	UO:0000016	3x3x3	millimeter	UO	UO:0000016	0.492	second	UO	UO:0000010	3.28-8.04	millisecond	UO	UO:0000028	fm2d2r	90	degree	UO	UO:0000185					sub-NDARFM080VAF_phasediff	NDARFM080VAF.tar.gz	Functional Connectomes Project International Neuroimaging Data-Sharing Initiative	doi:10.15387/CMI_HBN	http://dx.doi.org/10.15387/CMI_HBN	7.623203	female	right
NDARFM080VAF	Magnetic Resonance Imaging	Avanto	Siemens	1.5	tesla	UO	UO:0000228	head	32	fm2d2r	64x64x42	millimeter	UO	UO:0000016	3x3x3	millimeter	UO	UO:0000016	0.492	second	UO	UO:0000010	3.28-8.04	millisecond	UO	UO:0000028	fm2d2r	90	degree	UO	UO:0000185					sub-NDARFM080VAF_magnitude1	NDARFM080VAF.tar.gz	Functional Connectomes Project International Neuroimaging Data-Sharing Initiative	doi:10.15387/CMI_HBN	http://dx.doi.org/10.15387/CMI_HBN	7.623203	female	right
NDARFN452VPC	Magnetic Resonance Imaging	Avanto	Siemens	1.5	tesla	UO	UO:0000228	head	32	tfl3d4_ns	176x256x256	millimeter	UO	UO:0000016	1.0x1.0x1.0	millimeter	UO	UO:0000016	2.73	second	UO	UO:0000010	1.64	millisecond	UO	UO:0000028	tfl3d4_ns	7	degree	UO	UO:0000185	1	second	UO	UO:0000010	sub-NDARFN452VPC_T1w	NDARFN452VPC.tar.gz	Functional Connectomes Project International Neuroimaging Data-Sharing Initiative	doi:10.15387/CMI_HBN	http://dx.doi.org/10.15387/CMI_HBN	11.960643	female	left
NDARFN452VPC	Magnetic Resonance Imaging	Avanto	Siemens	1.5	tesla	UO	UO:0000228	head	32	tir2d1_16	448x512x24	millimeter	UO	UO:0000016	0.9x0.9x5.0	millimeter	UO	UO:0000016	9	second	UO	UO:0000010	0.089	millisecond	UO	UO:0000028	tir2d1_16	150	degree	UO	UO:0000185	2.5	second	UO	UO:0000010	sub-NDARFN452VPC_FLAIR	NDARFN452VPC.tar.gz	Functional Connectomes Project International Neuroimaging Data-Sharing Initiative	doi:10.15387/CMI_HBN	http://dx.doi.org/10.15387/CMI_HBN	11.960643	female	left
NDARFN452VPC	Magnetic Resonance Imaging	Avanto	Siemens	1.5	tesla	UO	UO:0000228	head	32	fl3d1	176x256x256	millimeter	UO	UO:0000016	1x1x1	millimeter	UO	UO:0000016	0.03	second	UO	UO:0000010	11	millisecond	UO	UO:0000028	fl3d1	15	degree	UO	UO:0000185					sub-NDARFN452VPC_MT-off_PD	NDARFN452VPC.tar.gz	Functional Connectomes Project International Neuroimaging Data-Sharing Initiative	doi:10.15387/CMI_HBN	http://dx.doi.org/10.15387/CMI_HBN	11.960643	female	left
NDARFN452VPC	Magnetic Resonance Imaging	Avanto	Siemens	1.5	tesla	UO	UO:0000228	head	32	fl3d1	176x256x256	millimeter	UO	UO:0000016	1x1x1	millimeter	UO	UO:0000016	0.03	second	UO	UO:0000010	11	millisecond	UO	UO:0000028	fl3d1	15	degree	UO	UO:0000185					sub-NDARFN452VPC_MT-on_PD	NDARFN452VPC.tar.gz	Functional Connectomes Project International Neuroimaging Data-Sharing Initiative	doi:10.15387/CMI_HBN	http://dx.doi.org/10.15387/CMI_HBN	11.960643	female	left
NDARFN452VPC	Magnetic Resonance Imaging	Avanto	Siemens	1.5	tesla	UO	UO:0000228	head	32	epfid2d1	78x78x54	millimeter	UO	UO:0000016	2.5x2.5x2.5	millimeter	UO	UO:0000016	1.45	second	UO	UO:0000010	0.04	millisecond	UO	UO:0000028	epfid2d1	55	degree	UO	UO:0000185					sub-NDARFN452VPC_task-resting_bold	NDARFN452VPC.tar.gz	Functional Connectomes Project International Neuroimaging Data-Sharing Initiative	doi:10.15387/CMI_HBN	http://dx.doi.org/10.15387/CMI_HBN	11.960643	female	left
NDARFN452VPC	Magnetic Resonance Imaging	Avanto	Siemens	1.5	tesla	UO	UO:0000228	head	32	ep_b1000#7	96x96x72	millimeter	UO	UO:0000016	2.0x2.0x2.0	millimeter	UO	UO:0000016	3.11	second	UO	UO:0000010	0.0762	millisecond	UO	UO:0000028	ep_b1000#7	90	degree	UO	UO:0000185					sub-NDARFN452VPC_acq-64DIRECTIONSAP_dwi	NDARFN452VPC.tar.gz	Functional Connectomes Project International Neuroimaging Data-Sharing Initiative	doi:10.15387/CMI_HBN	http://dx.doi.org/10.15387/CMI_HBN	11.960643	female	left
NDARFN452VPC	Magnetic Resonance Imaging	Avanto	Siemens	1.5	tesla	UO	UO:0000228	head	32	ep_b1000t	96x96x72	millimeter	UO	UO:0000016	2.0x2.0x2.0	millimeter	UO	UO:0000016	3.11	second	UO	UO:0000010	0.0762	millisecond	UO	UO:0000028	ep_b1000t	90	degree	UO	UO:0000185					sub-NDARFN452VPC_acq-64DIRECTIONSAP_trace	NDARFN452VPC.tar.gz	Functional Connectomes Project International Neuroimaging Data-Sharing Initiative	doi:10.15387/CMI_HBN	http://dx.doi.org/10.15387/CMI_HBN	11.960643	female	left
NDARFN452VPC	Magnetic Resonance Imaging	Avanto	Siemens	1.5	tesla	UO	UO:0000228	head	32	ep_b0	96x96x72	millimeter	UO	UO:0000016	2x2x2	millimeter	UO	UO:0000016	3.11	second	UO	UO:0000010					ep_b0	90	degree	UO	UO:0000185					sub-NDARFN452VPC_dir-PA_epi	NDARFN452VPC.tar.gz	Functional Connectomes Project International Neuroimaging Data-Sharing Initiative	doi:10.15387/CMI_HBN	http://dx.doi.org/10.15387/CMI_HBN	11.960643	female	left
NDARFN452VPC	Magnetic Resonance Imaging	Avanto	Siemens	1.5	tesla	UO	UO:0000228	head	32	ep_b0	96x96x72	millimeter	UO	UO:0000016	2x2x2	millimeter	UO	UO:0000016	3.11	second	UO	UO:0000010					ep_b0	90	degree	UO	UO:0000185					sub-NDARFN452VPC_dir-AP_epi	NDARFN452VPC.tar.gz	Functional Connectomes Project International Neuroimaging Data-Sharing Initiative	doi:10.15387/CMI_HBN	http://dx.doi.org/10.15387/CMI_HBN	11.960643	female	left
NDARFN452VPC	Magnetic Resonance Imaging	Avanto	Siemens	1.5	tesla	UO	UO:0000228	head	32	fm2d2r	64x64x42	millimeter	UO	UO:0000016	3x3x3	millimeter	UO	UO:0000016	0.492	second	UO	UO:0000010	3.28-8.04	millisecond	UO	UO:0000028	fm2d2r	90	degree	UO	UO:0000185					sub-NDARFN452VPC_phasediff	NDARFN452VPC.tar.gz	Functional Connectomes Project International Neuroimaging Data-Sharing Initiative	doi:10.15387/CMI_HBN	http://dx.doi.org/10.15387/CMI_HBN	11.960643	female	left
NDARFN452VPC	Magnetic Resonance Imaging	Avanto	Siemens	1.5	tesla	UO	UO:0000228	head	32	fm2d2r	64x64x42	millimeter	UO	UO:0000016	3x3x3	millimeter	UO	UO:0000016	0.492	second	UO	UO:0000010	3.28-8.04	millisecond	UO	UO:0000028	fm2d2r	90	degree	UO	UO:0000185					sub-NDARFN452VPC_magnitude1	NDARFN452VPC.tar.gz	Functional Connectomes Project International Neuroimaging Data-Sharing Initiative	doi:10.15387/CMI_HBN	http://dx.doi.org/10.15387/CMI_HBN	11.960643	female	left
NDARFR109LKT	Magnetic Resonance Imaging	Avanto	Siemens	1.5	tesla	UO	UO:0000228	head	32	tfl3d4_ns	176x256x256	millimeter	UO	UO:0000016	1.0x1.0x1.0	millimeter	UO	UO:0000016	2.73	second	UO	UO:0000010	1.64	millisecond	UO	UO:0000028	tfl3d4_ns	7	degree	UO	UO:0000185	1	second	UO	UO:0000010	sub-NDARFR109LKT_T1w	NDARFR109LKT.tar.gz	Functional Connectomes Project International Neuroimaging Data-Sharing Initiative	doi:10.15387/CMI_HBN	http://dx.doi.org/10.15387/CMI_HBN	8.619895	male	left
NDARFR109LKT	Magnetic Resonance Imaging	Avanto	Siemens	1.5	tesla	UO	UO:0000228	head	32	tir2d1_16	448x512x24	millimeter	UO	UO:0000016	0.9x0.9x5.0	millimeter	UO	UO:0000016	9	second	UO	UO:0000010	0.089	millisecond	UO	UO:0000028	tir2d1_16	150	degree	UO	UO:0000185	2.5	second	UO	UO:0000010	sub-NDARFR109LKT_FLAIR	NDARFR109LKT.tar.gz	Functional Connectomes Project International Neuroimaging Data-Sharing Initiative	doi:10.15387/CMI_HBN	http://dx.doi.org/10.15387/CMI_HBN	8.619895	male	left
NDARFR109LKT	Magnetic Resonance Imaging	Avanto	Siemens	1.5	tesla	UO	UO:0000228	head	32	fl3d1	176x256x256	millimeter	UO	UO:0000016	1x1x1	millimeter	UO	UO:0000016	0.03	second	UO	UO:0000010	11	millisecond	UO	UO:0000028	fl3d1	15	degree	UO	UO:0000185					sub-NDARFR109LKT_MT-off_PD	NDARFR109LKT.tar.gz	Functional Connectomes Project International Neuroimaging Data-Sharing Initiative	doi:10.15387/CMI_HBN	http://dx.doi.org/10.15387/CMI_HBN	8.619895	male	left
NDARFR109LKT	Magnetic Resonance Imaging	Avanto	Siemens	1.5	tesla	UO	UO:0000228	head	32	fl3d1	176x256x256	millimeter	UO	UO:0000016	1x1x1	millimeter	UO	UO:0000016	0.03	second	UO	UO:0000010	11	millisecond	UO	UO:0000028	fl3d1	15	degree	UO	UO:0000185					sub-NDARFR109LKT_MT-on_PD	NDARFR109LKT.tar.gz	Functional Connectomes Project International Neuroimaging Data-Sharing Initiative	doi:10.15387/CMI_HBN	http://dx.doi.org/10.15387/CMI_HBN	8.619895	male	left
NDARFR109LKT	Magnetic Resonance Imaging	Avanto	Siemens	1.5	tesla	UO	UO:0000228	head	32	epfid2d1	78x78x54	millimeter	UO	UO:0000016	2.5x2.5x2.5	millimeter	UO	UO:0000016	1.45	second	UO	UO:0000010	0.04	millisecond	UO	UO:0000028	epfid2d1	55	degree	UO	UO:0000185					sub-NDARFR109LKT_task-resting_bold	NDARFR109LKT.tar.gz	Functional Connectomes Project International Neuroimaging Data-Sharing Initiative	doi:10.15387/CMI_HBN	http://dx.doi.org/10.15387/CMI_HBN	8.619895	male	left
NDARFR109LKT	Magnetic Resonance Imaging	Avanto	Siemens	1.5	tesla	UO	UO:0000228	head	32	ep_b1000#7	96x96x72	millimeter	UO	UO:0000016	2.0x2.0x2.0	millimeter	UO	UO:0000016	3.11	second	UO	UO:0000010	0.0762	millisecond	UO	UO:0000028	ep_b1000#7	90	degree	UO	UO:0000185					sub-NDARFR109LKT_acq-64DIRECTIONSAP_dwi	NDARFR109LKT.tar.gz	Functional Connectomes Project International Neuroimaging Data-Sharing Initiative	doi:10.15387/CMI_HBN	http://dx.doi.org/10.15387/CMI_HBN	8.619895	male	left
NDARFR109LKT	Magnetic Resonance Imaging	Avanto	Siemens	1.5	tesla	UO	UO:0000228	head	32	ep_b1000t	96x96x72	millimeter	UO	UO:0000016	2.0x2.0x2.0	millimeter	UO	UO:0000016	3.11	second	UO	UO:0000010	0.0762	millisecond	UO	UO:0000028	ep_b1000t	90	degree	UO	UO:0000185					sub-NDARFR109LKT_acq-64DIRECTIONSAP_trace	NDARFR109LKT.tar.gz	Functional Connectomes Project International Neuroimaging Data-Sharing Initiative	doi:10.15387/CMI_HBN	http://dx.doi.org/10.15387/CMI_HBN	8.619895	male	left
NDARFR109LKT	Magnetic Resonance Imaging	Avanto	Siemens	1.5	tesla	UO	UO:0000228	head	32	ep_b0	96x96x72	millimeter	UO	UO:0000016	2x2x2	millimeter	UO	UO:0000016	3.11	second	UO	UO:0000010					ep_b0	90	degree	UO	UO:0000185					sub-NDARFR109LKT_dir-PA_epi	NDARFR109LKT.tar.gz	Functional Connectomes Project International Neuroimaging Data-Sharing Initiative	doi:10.15387/CMI_HBN	http://dx.doi.org/10.15387/CMI_HBN	8.619895	male	left
NDARFR109LKT	Magnetic Resonance Imaging	Avanto	Siemens	1.5	tesla	UO	UO:0000228	head	32	ep_b0	96x96x72	millimeter	UO	UO:0000016	2x2x2	millimeter	UO	UO:0000016	3.11	second	UO	UO:0000010					ep_b0	90	degree	UO	UO:0000185					sub-NDARFR109LKT_dir-AP_epi	NDARFR109LKT.tar.gz	Functional Connectomes Project International Neuroimaging Data-Sharing Initiative	doi:10.15387/CMI_HBN	http://dx.doi.org/10.15387/CMI_HBN	8.619895	male	left
NDARFR109LKT	Magnetic Resonance Imaging	Avanto	Siemens	1.5	tesla	UO	UO:0000228	head	32	fm2d2r	64x64x42	millimeter	UO	UO:0000016	3x3x3	millimeter	UO	UO:0000016	0.492	second	UO	UO:0000010	3.28-8.04	millisecond	UO	UO:0000028	fm2d2r	90	degree	UO	UO:0000185					sub-NDARFR109LKT_phasediff	NDARFR109LKT.tar.gz	Functional Connectomes Project International Neuroimaging Data-Sharing Initiative	doi:10.15387/CMI_HBN	http://dx.doi.org/10.15387/CMI_HBN	8.619895	male	left
NDARFR109LKT	Magnetic Resonance Imaging	Avanto	Siemens	1.5	tesla	UO	UO:0000228	head	32	fm2d2r	64x64x42	millimeter	UO	UO:0000016	3x3x3	millimeter	UO	UO:0000016	0.492	second	UO	UO:0000010	3.28-8.04	millisecond	UO	UO:0000028	fm2d2r	90	degree	UO	UO:0000185					sub-NDARFR109LKT_magnitude1	NDARFR109LKT.tar.gz	Functional Connectomes Project International Neuroimaging Data-Sharing Initiative	doi:10.15387/CMI_HBN	http://dx.doi.org/10.15387/CMI_HBN	8.619895	male	left
NDARFT834NT1	Magnetic Resonance Imaging	Avanto	Siemens	1.5	tesla	UO	UO:0000228	head	32	tfl3d4_ns	176x256x256	millimeter	UO	UO:0000016	1.0x1.0x1.0	millimeter	UO	UO:0000016	2.73	second	UO	UO:0000010	1.64	millisecond	UO	UO:0000028	tfl3d4_ns	7	degree	UO	UO:0000185	1	second	UO	UO:0000010	sub-NDARFT834NT1_T1w	NDARFT834NT1.tar.gz	Functional Connectomes Project International Neuroimaging Data-Sharing Initiative	doi:10.15387/CMI_HBN	http://dx.doi.org/10.15387/CMI_HBN	8.14636	male	left
NDARFT834NT1	Magnetic Resonance Imaging	Avanto	Siemens	1.5	tesla	UO	UO:0000228	head	32	tir2d1_16	448x512x24	millimeter	UO	UO:0000016	0.9x0.9x5.0	millimeter	UO	UO:0000016	9	second	UO	UO:0000010	0.089	millisecond	UO	UO:0000028	tir2d1_16	150	degree	UO	UO:0000185	2.5	second	UO	UO:0000010	sub-NDARFT834NT1_FLAIR	NDARFT834NT1.tar.gz	Functional Connectomes Project International Neuroimaging Data-Sharing Initiative	doi:10.15387/CMI_HBN	http://dx.doi.org/10.15387/CMI_HBN	8.14636	male	left
NDARFT834NT1	Magnetic Resonance Imaging	Avanto	Siemens	1.5	tesla	UO	UO:0000228	head	32	fl3d1	176x256x256	millimeter	UO	UO:0000016	1x1x1	millimeter	UO	UO:0000016	0.03	second	UO	UO:0000010	11	millisecond	UO	UO:0000028	fl3d1	15	degree	UO	UO:0000185					sub-NDARFT834NT1_MT-off_PD	NDARFT834NT1.tar.gz	Functional Connectomes Project International Neuroimaging Data-Sharing Initiative	doi:10.15387/CMI_HBN	http://dx.doi.org/10.15387/CMI_HBN	8.14636	male	left
NDARFT834NT1	Magnetic Resonance Imaging	Avanto	Siemens	1.5	tesla	UO	UO:0000228	head	32	fl3d1	176x256x256	millimeter	UO	UO:0000016	1x1x1	millimeter	UO	UO:0000016	0.03	second	UO	UO:0000010	11	millisecond	UO	UO:0000028	fl3d1	15	degree	UO	UO:0000185					sub-NDARFT834NT1_MT-on_PD	NDARFT834NT1.tar.gz	Functional Connectomes Project International Neuroimaging Data-Sharing Initiative	doi:10.15387/CMI_HBN	http://dx.doi.org/10.15387/CMI_HBN	8.14636	male	left
NDARFT834NT1	Magnetic Resonance Imaging	Avanto	Siemens	1.5	tesla	UO	UO:0000228	head	32	epfid2d1	78x78x54	millimeter	UO	UO:0000016	2.5x2.5x2.5	millimeter	UO	UO:0000016	1.45	second	UO	UO:0000010	0.04	millisecond	UO	UO:0000028	epfid2d1	55	degree	UO	UO:0000185					sub-NDARFT834NT1_task-resting_bold	NDARFT834NT1.tar.gz	Functional Connectomes Project International Neuroimaging Data-Sharing Initiative	doi:10.15387/CMI_HBN	http://dx.doi.org/10.15387/CMI_HBN	8.14636	male	left
NDARFT834NT1	Magnetic Resonance Imaging	Avanto	Siemens	1.5	tesla	UO	UO:0000228	head	32	ep_b1000#7	96x96x72	millimeter	UO	UO:0000016	2.0x2.0x2.0	millimeter	UO	UO:0000016	3.11	second	UO	UO:0000010	0.0762	millisecond	UO	UO:0000028	ep_b1000#7	90	degree	UO	UO:0000185					sub-NDARFT834NT1_acq-64DIRECTIONSAP_dwi	NDARFT834NT1.tar.gz	Functional Connectomes Project International Neuroimaging Data-Sharing Initiative	doi:10.15387/CMI_HBN	http://dx.doi.org/10.15387/CMI_HBN	8.14636	male	left
NDARFT834NT1	Magnetic Resonance Imaging	Avanto	Siemens	1.5	tesla	UO	UO:0000228	head	32	ep_b1000t	96x96x72	millimeter	UO	UO:0000016	2.0x2.0x2.0	millimeter	UO	UO:0000016	3.11	second	UO	UO:0000010	0.0762	millisecond	UO	UO:0000028	ep_b1000t	90	degree	UO	UO:0000185					sub-NDARFT834NT1_acq-64DIRECTIONSAP_trace	NDARFT834NT1.tar.gz	Functional Connectomes Project International Neuroimaging Data-Sharing Initiative	doi:10.15387/CMI_HBN	http://dx.doi.org/10.15387/CMI_HBN	8.14636	male	left
NDARFT834NT1	Magnetic Resonance Imaging	Avanto	Siemens	1.5	tesla	UO	UO:0000228	head	32	ep_b0	96x96x72	millimeter	UO	UO:0000016	2x2x2	millimeter	UO	UO:0000016	3.11	second	UO	UO:0000010					ep_b0	90	degree	UO	UO:0000185					sub-NDARFT834NT1_dir-PA_epi	NDARFT834NT1.tar.gz	Functional Connectomes Project International Neuroimaging Data-Sharing Initiative	doi:10.15387/CMI_HBN	http://dx.doi.org/10.15387/CMI_HBN	8.14636	male	left
NDARFT834NT1	Magnetic Resonance Imaging	Avanto	Siemens	1.5	tesla	UO	UO:0000228	head	32	ep_b0	96x96x72	millimeter	UO	UO:0000016	2x2x2	millimeter	UO	UO:0000016	3.11	second	UO	UO:0000010					ep_b0	90	degree	UO	UO:0000185					sub-NDARFT834NT1_dir-AP_epi	NDARFT834NT1.tar.gz	Functional Connectomes Project International Neuroimaging Data-Sharing Initiative	doi:10.15387/CMI_HBN	http://dx.doi.org/10.15387/CMI_HBN	8.14636	male	left
NDARFT834NT1	Magnetic Resonance Imaging	Avanto	Siemens	1.5	tesla	UO	UO:0000228	head	32	fm2d2r	64x64x42	millimeter	UO	UO:0000016	3x3x3	millimeter	UO	UO:0000016	0.492	second	UO	UO:0000010	3.28-8.04	millisecond	UO	UO:0000028	fm2d2r	90	degree	UO	UO:0000185					sub-NDARFT834NT1_phasediff	NDARFT834NT1.tar.gz	Functional Connectomes Project International Neuroimaging Data-Sharing Initiative	doi:10.15387/CMI_HBN	http://dx.doi.org/10.15387/CMI_HBN	8.14636	male	left
NDARFT834NT1	Magnetic Resonance Imaging	Avanto	Siemens	1.5	tesla	UO	UO:0000228	head	32	fm2d2r	64x64x42	millimeter	UO	UO:0000016	3x3x3	millimeter	UO	UO:0000016	0.492	second	UO	UO:0000010	3.28-8.04	millisecond	UO	UO:0000028	fm2d2r	90	degree	UO	UO:0000185					sub-NDARFT834NT1_magnitude1	NDARFT834NT1.tar.gz	Functional Connectomes Project International Neuroimaging Data-Sharing Initiative	doi:10.15387/CMI_HBN	http://dx.doi.org/10.15387/CMI_HBN	8.14636	male	left
NDARFU789PRX	Magnetic Resonance Imaging	Avanto	Siemens	1.5	tesla	UO	UO:0000228	head	32	tfl3d4_ns	176x256x256	millimeter	UO	UO:0000016	1.0x1.0x1.0	millimeter	UO	UO:0000016	2.73	second	UO	UO:0000010	1.64	millisecond	UO	UO:0000028	tfl3d4_ns	7	degree	UO	UO:0000185	1	second	UO	UO:0000010	sub-NDARFU789PRX_T1w	NDARFU789PRX.tar.gz	Functional Connectomes Project International Neuroimaging Data-Sharing Initiative	doi:10.15387/CMI_HBN	http://dx.doi.org/10.15387/CMI_HBN	12.781998	female	ambidextrous
NDARFU789PRX	Magnetic Resonance Imaging	Avanto	Siemens	1.5	tesla	UO	UO:0000228	head	32	tir2d1_16	448x512x24	millimeter	UO	UO:0000016	0.9x0.9x5.0	millimeter	UO	UO:0000016	9	second	UO	UO:0000010	0.089	millisecond	UO	UO:0000028	tir2d1_16	150	degree	UO	UO:0000185	2.5	second	UO	UO:0000010	sub-NDARFU789PRX_FLAIR	NDARFU789PRX.tar.gz	Functional Connectomes Project International Neuroimaging Data-Sharing Initiative	doi:10.15387/CMI_HBN	http://dx.doi.org/10.15387/CMI_HBN	12.781998	female	ambidextrous
NDARFU789PRX	Magnetic Resonance Imaging	Avanto	Siemens	1.5	tesla	UO	UO:0000228	head	32	fl3d1	176x256x256	millimeter	UO	UO:0000016	1x1x1	millimeter	UO	UO:0000016	0.03	second	UO	UO:0000010	11	millisecond	UO	UO:0000028	fl3d1	15	degree	UO	UO:0000185					sub-NDARFU789PRX_MT-off_PD	NDARFU789PRX.tar.gz	Functional Connectomes Project International Neuroimaging Data-Sharing Initiative	doi:10.15387/CMI_HBN	http://dx.doi.org/10.15387/CMI_HBN	12.781998	female	ambidextrous
NDARFU789PRX	Magnetic Resonance Imaging	Avanto	Siemens	1.5	tesla	UO	UO:0000228	head	32	fl3d1	176x256x256	millimeter	UO	UO:0000016	1x1x1	millimeter	UO	UO:0000016	0.03	second	UO	UO:0000010	11	millisecond	UO	UO:0000028	fl3d1	15	degree	UO	UO:0000185					sub-NDARFU789PRX_MT-on_PD	NDARFU789PRX.tar.gz	Functional Connectomes Project International Neuroimaging Data-Sharing Initiative	doi:10.15387/CMI_HBN	http://dx.doi.org/10.15387/CMI_HBN	12.781998	female	ambidextrous
NDARFU789PRX	Magnetic Resonance Imaging	Avanto	Siemens	1.5	tesla	UO	UO:0000228	head	32	epfid2d1	78x78x54	millimeter	UO	UO:0000016	2.5x2.5x2.5	millimeter	UO	UO:0000016	1.45	second	UO	UO:0000010	0.04	millisecond	UO	UO:0000028	epfid2d1	55	degree	UO	UO:0000185					sub-NDARFU789PRX_task-resting_bold	NDARFU789PRX.tar.gz	Functional Connectomes Project International Neuroimaging Data-Sharing Initiative	doi:10.15387/CMI_HBN	http://dx.doi.org/10.15387/CMI_HBN	12.781998	female	ambidextrous
NDARFU789PRX	Magnetic Resonance Imaging	Avanto	Siemens	1.5	tesla	UO	UO:0000228	head	32	ep_b1000#7	96x96x72	millimeter	UO	UO:0000016	2.0x2.0x2.0	millimeter	UO	UO:0000016	3.11	second	UO	UO:0000010	0.0762	millisecond	UO	UO:0000028	ep_b1000#7	90	degree	UO	UO:0000185					sub-NDARFU789PRX_acq-64DIRECTIONSAP_dwi	NDARFU789PRX.tar.gz	Functional Connectomes Project International Neuroimaging Data-Sharing Initiative	doi:10.15387/CMI_HBN	http://dx.doi.org/10.15387/CMI_HBN	12.781998	female	ambidextrous
NDARFU789PRX	Magnetic Resonance Imaging	Avanto	Siemens	1.5	tesla	UO	UO:0000228	head	32	ep_b1000t	96x96x72	millimeter	UO	UO:0000016	2.0x2.0x2.0	millimeter	UO	UO:0000016	3.11	second	UO	UO:0000010	0.0762	millisecond	UO	UO:0000028	ep_b1000t	90	degree	UO	UO:0000185					sub-NDARFU789PRX_acq-64DIRECTIONSAP_trace	NDARFU789PRX.tar.gz	Functional Connectomes Project International Neuroimaging Data-Sharing Initiative	doi:10.15387/CMI_HBN	http://dx.doi.org/10.15387/CMI_HBN	12.781998	female	ambidextrous
NDARFU789PRX	Magnetic Resonance Imaging	Avanto	Siemens	1.5	tesla	UO	UO:0000228	head	32	ep_b0	96x96x72	millimeter	UO	UO:0000016	2x2x2	millimeter	UO	UO:0000016	3.11	second	UO	UO:0000010					ep_b0	90	degree	UO	UO:0000185					sub-NDARFU789PRX_dir-PA_epi	NDARFU789PRX.tar.gz	Functional Connectomes Project International Neuroimaging Data-Sharing Initiative	doi:10.15387/CMI_HBN	http://dx.doi.org/10.15387/CMI_HBN	12.781998	female	ambidextrous
NDARFU789PRX	Magnetic Resonance Imaging	Avanto	Siemens	1.5	tesla	UO	UO:0000228	head	32	ep_b0	96x96x72	millimeter	UO	UO:0000016	2x2x2	millimeter	UO	UO:0000016	3.11	second	UO	UO:0000010					ep_b0	90	degree	UO	UO:0000185					sub-NDARFU789PRX_dir-AP_epi	NDARFU789PRX.tar.gz	Functional Connectomes Project International Neuroimaging Data-Sharing Initiative	doi:10.15387/CMI_HBN	http://dx.doi.org/10.15387/CMI_HBN	12.781998	female	ambidextrous
NDARFU789PRX	Magnetic Resonance Imaging	Avanto	Siemens	1.5	tesla	UO	UO:0000228	head	32	fm2d2r	64x64x42	millimeter	UO	UO:0000016	3x3x3	millimeter	UO	UO:0000016	0.492	second	UO	UO:0000010	3.28-8.04	millisecond	UO	UO:0000028	fm2d2r	90	degree	UO	UO:0000185					sub-NDARFU789PRX_phasediff	NDARFU789PRX.tar.gz	Functional Connectomes Project International Neuroimaging Data-Sharing Initiative	doi:10.15387/CMI_HBN	http://dx.doi.org/10.15387/CMI_HBN	12.781998	female	ambidextrous
NDARFU789PRX	Magnetic Resonance Imaging	Avanto	Siemens	1.5	tesla	UO	UO:0000228	head	32	fm2d2r	64x64x42	millimeter	UO	UO:0000016	3x3x3	millimeter	UO	UO:0000016	0.492	second	UO	UO:0000010	3.28-8.04	millisecond	UO	UO:0000028	fm2d2r	90	degree	UO	UO:0000185					sub-NDARFU789PRX_magnitude1	NDARFU789PRX.tar.gz	Functional Connectomes Project International Neuroimaging Data-Sharing Initiative	doi:10.15387/CMI_HBN	http://dx.doi.org/10.15387/CMI_HBN	12.781998	female	ambidextrous
NDARFW130NGG	Magnetic Resonance Imaging	Avanto	Siemens	1.5	tesla	UO	UO:0000228	head	32	tfl3d4_ns	176x256x256	millimeter	UO	UO:0000016	1.0x1.0x1.0	millimeter	UO	UO:0000016	2.73	second	UO	UO:0000010	1.64	millisecond	UO	UO:0000028	tfl3d4_ns	7	degree	UO	UO:0000185	1	second	UO	UO:0000010	sub-NDARFW130NGG_T1w	NDARFW130NGG.tar.gz	Functional Connectomes Project International Neuroimaging Data-Sharing Initiative	doi:10.15387/CMI_HBN	http://dx.doi.org/10.15387/CMI_HBN	8.316107	female	left
NDARFW130NGG	Magnetic Resonance Imaging	Avanto	Siemens	1.5	tesla	UO	UO:0000228	head	32	tir2d1_16	448x512x24	millimeter	UO	UO:0000016	0.9x0.9x5.0	millimeter	UO	UO:0000016	9	second	UO	UO:0000010	0.089	millisecond	UO	UO:0000028	tir2d1_16	150	degree	UO	UO:0000185	2.5	second	UO	UO:0000010	sub-NDARFW130NGG_FLAIR	NDARFW130NGG.tar.gz	Functional Connectomes Project International Neuroimaging Data-Sharing Initiative	doi:10.15387/CMI_HBN	http://dx.doi.org/10.15387/CMI_HBN	8.316107	female	left
NDARFW130NGG	Magnetic Resonance Imaging	Avanto	Siemens	1.5	tesla	UO	UO:0000228	head	32	fl3d1	176x256x256	millimeter	UO	UO:0000016	1x1x1	millimeter	UO	UO:0000016	0.03	second	UO	UO:0000010	11	millisecond	UO	UO:0000028	fl3d1	15	degree	UO	UO:0000185					sub-NDARFW130NGG_MT-off_PD	NDARFW130NGG.tar.gz	Functional Connectomes Project International Neuroimaging Data-Sharing Initiative	doi:10.15387/CMI_HBN	http://dx.doi.org/10.15387/CMI_HBN	8.316107	female	left
NDARFW130NGG	Magnetic Resonance Imaging	Avanto	Siemens	1.5	tesla	UO	UO:0000228	head	32	fl3d1	176x256x256	millimeter	UO	UO:0000016	1x1x1	millimeter	UO	UO:0000016	0.03	second	UO	UO:0000010	11	millisecond	UO	UO:0000028	fl3d1	15	degree	UO	UO:0000185					sub-NDARFW130NGG_MT-on_PD	NDARFW130NGG.tar.gz	Functional Connectomes Project International Neuroimaging Data-Sharing Initiative	doi:10.15387/CMI_HBN	http://dx.doi.org/10.15387/CMI_HBN	8.316107	female	left
NDARFW130NGG	Magnetic Resonance Imaging	Avanto	Siemens	1.5	tesla	UO	UO:0000228	head	32	epfid2d1	78x78x54	millimeter	UO	UO:0000016	2.5x2.5x2.5	millimeter	UO	UO:0000016	1.45	second	UO	UO:0000010	0.04	millisecond	UO	UO:0000028	epfid2d1	55	degree	UO	UO:0000185					sub-NDARFW130NGG_task-resting_bold	NDARFW130NGG.tar.gz	Functional Connectomes Project International Neuroimaging Data-Sharing Initiative	doi:10.15387/CMI_HBN	http://dx.doi.org/10.15387/CMI_HBN	8.316107	female	left
NDARFW130NGG	Magnetic Resonance Imaging	Avanto	Siemens	1.5	tesla	UO	UO:0000228	head	32	ep_b1000#7	96x96x72	millimeter	UO	UO:0000016	2.0x2.0x2.0	millimeter	UO	UO:0000016	3.11	second	UO	UO:0000010	0.0762	millisecond	UO	UO:0000028	ep_b1000#7	90	degree	UO	UO:0000185					sub-NDARFW130NGG_acq-64DIRECTIONSAP_dwi	NDARFW130NGG.tar.gz	Functional Connectomes Project International Neuroimaging Data-Sharing Initiative	doi:10.15387/CMI_HBN	http://dx.doi.org/10.15387/CMI_HBN	8.316107	female	left
NDARFW130NGG	Magnetic Resonance Imaging	Avanto	Siemens	1.5	tesla	UO	UO:0000228	head	32	ep_b1000t	96x96x72	millimeter	UO	UO:0000016	2.0x2.0x2.0	millimeter	UO	UO:0000016	3.11	second	UO	UO:0000010	0.0762	millisecond	UO	UO:0000028	ep_b1000t	90	degree	UO	UO:0000185					sub-NDARFW130NGG_acq-64DIRECTIONSAP_trace	NDARFW130NGG.tar.gz	Functional Connectomes Project International Neuroimaging Data-Sharing Initiative	doi:10.15387/CMI_HBN	http://dx.doi.org/10.15387/CMI_HBN	8.316107	female	left
NDARFW130NGG	Magnetic Resonance Imaging	Avanto	Siemens	1.5	tesla	UO	UO:0000228	head	32	ep_b0	96x96x72	millimeter	UO	UO:0000016	2x2x2	millimeter	UO	UO:0000016	3.11	second	UO	UO:0000010					ep_b0	90	degree	UO	UO:0000185					sub-NDARFW130NGG_dir-PA_epi	NDARFW130NGG.tar.gz	Functional Connectomes Project International Neuroimaging Data-Sharing Initiative	doi:10.15387/CMI_HBN	http://dx.doi.org/10.15387/CMI_HBN	8.316107	female	left
NDARFW130NGG	Magnetic Resonance Imaging	Avanto	Siemens	1.5	tesla	UO	UO:0000228	head	32	ep_b0	96x96x72	millimeter	UO	UO:0000016	2x2x2	millimeter	UO	UO:0000016	3.11	second	UO	UO:0000010					ep_b0	90	degree	UO	UO:0000185					sub-NDARFW130NGG_dir-AP_epi	NDARFW130NGG.tar.gz	Functional Connectomes Project International Neuroimaging Data-Sharing Initiative	doi:10.15387/CMI_HBN	http://dx.doi.org/10.15387/CMI_HBN	8.316107	female	left
NDARFW130NGG	Magnetic Resonance Imaging	Avanto	Siemens	1.5	tesla	UO	UO:0000228	head	32	fm2d2r	64x64x42	millimeter	UO	UO:0000016	3x3x3	millimeter	UO	UO:0000016	0.492	second	UO	UO:0000010	3.28-8.04	millisecond	UO	UO:0000028	fm2d2r	90	degree	UO	UO:0000185					sub-NDARFW130NGG_phasediff	NDARFW130NGG.tar.gz	Functional Connectomes Project International Neuroimaging Data-Sharing Initiative	doi:10.15387/CMI_HBN	http://dx.doi.org/10.15387/CMI_HBN	8.316107	female	left
NDARFW130NGG	Magnetic Resonance Imaging	Avanto	Siemens	1.5	tesla	UO	UO:0000228	head	32	fm2d2r	64x64x42	millimeter	UO	UO:0000016	3x3x3	millimeter	UO	UO:0000016	0.492	second	UO	UO:0000010	3.28-8.04	millisecond	UO	UO:0000028	fm2d2r	90	degree	UO	UO:0000185					sub-NDARFW130NGG_magnitude1	NDARFW130NGG.tar.gz	Functional Connectomes Project International Neuroimaging Data-Sharing Initiative	doi:10.15387/CMI_HBN	http://dx.doi.org/10.15387/CMI_HBN	8.316107	female	left
NDARFW292PBD	Magnetic Resonance Imaging	Avanto	Siemens	1.5	tesla	UO	UO:0000228	head	32	tfl3d4_ns	176x256x256	millimeter	UO	UO:0000016	1.0x1.0x1.0	millimeter	UO	UO:0000016	2.73	second	UO	UO:0000010	1.64	millisecond	UO	UO:0000028	tfl3d4_ns	7	degree	UO	UO:0000185	1	second	UO	UO:0000010	sub-NDARFW292PBD_T1w	NDARFW292PBD.tar.gz	Functional Connectomes Project International Neuroimaging Data-Sharing Initiative	doi:10.15387/CMI_HBN	http://dx.doi.org/10.15387/CMI_HBN	12.480835	female	left
NDARFW292PBD	Magnetic Resonance Imaging	Avanto	Siemens	1.5	tesla	UO	UO:0000228	head	32	tir2d1_16	448x512x24	millimeter	UO	UO:0000016	0.9x0.9x5.0	millimeter	UO	UO:0000016	9	second	UO	UO:0000010	0.089	millisecond	UO	UO:0000028	tir2d1_16	150	degree	UO	UO:0000185	2.5	second	UO	UO:0000010	sub-NDARFW292PBD_FLAIR	NDARFW292PBD.tar.gz	Functional Connectomes Project International Neuroimaging Data-Sharing Initiative	doi:10.15387/CMI_HBN	http://dx.doi.org/10.15387/CMI_HBN	12.480835	female	left
NDARFW292PBD	Magnetic Resonance Imaging	Avanto	Siemens	1.5	tesla	UO	UO:0000228	head	32	fl3d1	176x256x256	millimeter	UO	UO:0000016	1x1x1	millimeter	UO	UO:0000016	0.03	second	UO	UO:0000010	11	millisecond	UO	UO:0000028	fl3d1	15	degree	UO	UO:0000185					sub-NDARFW292PBD_MT-off_PD	NDARFW292PBD.tar.gz	Functional Connectomes Project International Neuroimaging Data-Sharing Initiative	doi:10.15387/CMI_HBN	http://dx.doi.org/10.15387/CMI_HBN	12.480835	female	left
NDARFW292PBD	Magnetic Resonance Imaging	Avanto	Siemens	1.5	tesla	UO	UO:0000228	head	32	fl3d1	176x256x256	millimeter	UO	UO:0000016	1x1x1	millimeter	UO	UO:0000016	0.03	second	UO	UO:0000010	11	millisecond	UO	UO:0000028	fl3d1	15	degree	UO	UO:0000185					sub-NDARFW292PBD_MT-on_PD	NDARFW292PBD.tar.gz	Functional Connectomes Project International Neuroimaging Data-Sharing Initiative	doi:10.15387/CMI_HBN	http://dx.doi.org/10.15387/CMI_HBN	12.480835	female	left
NDARFW292PBD	Magnetic Resonance Imaging	Avanto	Siemens	1.5	tesla	UO	UO:0000228	head	32	epfid2d1	78x78x54	millimeter	UO	UO:0000016	2.5x2.5x2.5	millimeter	UO	UO:0000016	1.45	second	UO	UO:0000010	0.04	millisecond	UO	UO:0000028	epfid2d1	55	degree	UO	UO:0000185					sub-NDARFW292PBD_task-resting_bold	NDARFW292PBD.tar.gz	Functional Connectomes Project International Neuroimaging Data-Sharing Initiative	doi:10.15387/CMI_HBN	http://dx.doi.org/10.15387/CMI_HBN	12.480835	female	left
NDARFW292PBD	Magnetic Resonance Imaging	Avanto	Siemens	1.5	tesla	UO	UO:0000228	head	32	ep_b1000#7	96x96x72	millimeter	UO	UO:0000016	2.0x2.0x2.0	millimeter	UO	UO:0000016	3.11	second	UO	UO:0000010	0.0762	millisecond	UO	UO:0000028	ep_b1000#7	90	degree	UO	UO:0000185					sub-NDARFW292PBD_acq-64DIRECTIONSAP_dwi	NDARFW292PBD.tar.gz	Functional Connectomes Project International Neuroimaging Data-Sharing Initiative	doi:10.15387/CMI_HBN	http://dx.doi.org/10.15387/CMI_HBN	12.480835	female	left
NDARFW292PBD	Magnetic Resonance Imaging	Avanto	Siemens	1.5	tesla	UO	UO:0000228	head	32	ep_b1000t	96x96x72	millimeter	UO	UO:0000016	2.0x2.0x2.0	millimeter	UO	UO:0000016	3.11	second	UO	UO:0000010	0.0762	millisecond	UO	UO:0000028	ep_b1000t	90	degree	UO	UO:0000185					sub-NDARFW292PBD_acq-64DIRECTIONSAP_trace	NDARFW292PBD.tar.gz	Functional Connectomes Project International Neuroimaging Data-Sharing Initiative	doi:10.15387/CMI_HBN	http://dx.doi.org/10.15387/CMI_HBN	12.480835	female	left
NDARFW292PBD	Magnetic Resonance Imaging	Avanto	Siemens	1.5	tesla	UO	UO:0000228	head	32	ep_b0	96x96x72	millimeter	UO	UO:0000016	2x2x2	millimeter	UO	UO:0000016	3.11	second	UO	UO:0000010					ep_b0	90	degree	UO	UO:0000185					sub-NDARFW292PBD_dir-PA_epi	NDARFW292PBD.tar.gz	Functional Connectomes Project International Neuroimaging Data-Sharing Initiative	doi:10.15387/CMI_HBN	http://dx.doi.org/10.15387/CMI_HBN	12.480835	female	left
NDARFW292PBD	Magnetic Resonance Imaging	Avanto	Siemens	1.5	tesla	UO	UO:0000228	head	32	ep_b0	96x96x72	millimeter	UO	UO:0000016	2x2x2	millimeter	UO	UO:0000016	3.11	second	UO	UO:0000010					ep_b0	90	degree	UO	UO:0000185					sub-NDARFW292PBD_dir-AP_epi	NDARFW292PBD.tar.gz	Functional Connectomes Project International Neuroimaging Data-Sharing Initiative	doi:10.15387/CMI_HBN	http://dx.doi.org/10.15387/CMI_HBN	12.480835	female	left
NDARFW292PBD	Magnetic Resonance Imaging	Avanto	Siemens	1.5	tesla	UO	UO:0000228	head	32	fm2d2r	64x64x42	millimeter	UO	UO:0000016	3x3x3	millimeter	UO	UO:0000016	0.492	second	UO	UO:0000010	3.28-8.04	millisecond	UO	UO:0000028	fm2d2r	90	degree	UO	UO:0000185					sub-NDARFW292PBD_phasediff	NDARFW292PBD.tar.gz	Functional Connectomes Project International Neuroimaging Data-Sharing Initiative	doi:10.15387/CMI_HBN	http://dx.doi.org/10.15387/CMI_HBN	12.480835	female	left
NDARFW292PBD	Magnetic Resonance Imaging	Avanto	Siemens	1.5	tesla	UO	UO:0000228	head	32	fm2d2r	64x64x42	millimeter	UO	UO:0000016	3x3x3	millimeter	UO	UO:0000016	0.492	second	UO	UO:0000010	3.28-8.04	millisecond	UO	UO:0000028	fm2d2r	90	degree	UO	UO:0000185					sub-NDARFW292PBD_magnitude1	NDARFW292PBD.tar.gz	Functional Connectomes Project International Neuroimaging Data-Sharing Initiative	doi:10.15387/CMI_HBN	http://dx.doi.org/10.15387/CMI_HBN	12.480835	female	left
NDARFW444PN1	Magnetic Resonance Imaging	Avanto	Siemens	1.5	tesla	UO	UO:0000228	head	32	tfl3d4_ns	176x256x256	millimeter	UO	UO:0000016	1.0x1.0x1.0	millimeter	UO	UO:0000016	2.73	second	UO	UO:0000010	1.64	millisecond	UO	UO:0000028	tfl3d4_ns	7	degree	UO	UO:0000185	1	second	UO	UO:0000010	sub-NDARFW444PN1_T1w	NDARFW444PN1.tar.gz	Functional Connectomes Project International Neuroimaging Data-Sharing Initiative	doi:10.15387/CMI_HBN	http://dx.doi.org/10.15387/CMI_HBN	10.478895	female	left
NDARFW444PN1	Magnetic Resonance Imaging	Avanto	Siemens	1.5	tesla	UO	UO:0000228	head	32	tir2d1_16	448x512x24	millimeter	UO	UO:0000016	0.9x0.9x5.0	millimeter	UO	UO:0000016	9	second	UO	UO:0000010	0.089	millisecond	UO	UO:0000028	tir2d1_16	150	degree	UO	UO:0000185	2.5	second	UO	UO:0000010	sub-NDARFW444PN1_FLAIR	NDARFW444PN1.tar.gz	Functional Connectomes Project International Neuroimaging Data-Sharing Initiative	doi:10.15387/CMI_HBN	http://dx.doi.org/10.15387/CMI_HBN	10.478895	female	left
NDARFW444PN1	Magnetic Resonance Imaging	Avanto	Siemens	1.5	tesla	UO	UO:0000228	head	32	fl3d1	176x256x256	millimeter	UO	UO:0000016	1x1x1	millimeter	UO	UO:0000016	0.03	second	UO	UO:0000010	11	millisecond	UO	UO:0000028	fl3d1	15	degree	UO	UO:0000185					sub-NDARFW444PN1_MT-off_PD	NDARFW444PN1.tar.gz	Functional Connectomes Project International Neuroimaging Data-Sharing Initiative	doi:10.15387/CMI_HBN	http://dx.doi.org/10.15387/CMI_HBN	10.478895	female	left
NDARFW444PN1	Magnetic Resonance Imaging	Avanto	Siemens	1.5	tesla	UO	UO:0000228	head	32	fl3d1	176x256x256	millimeter	UO	UO:0000016	1x1x1	millimeter	UO	UO:0000016	0.03	second	UO	UO:0000010	11	millisecond	UO	UO:0000028	fl3d1	15	degree	UO	UO:0000185					sub-NDARFW444PN1_MT-on_PD	NDARFW444PN1.tar.gz	Functional Connectomes Project International Neuroimaging Data-Sharing Initiative	doi:10.15387/CMI_HBN	http://dx.doi.org/10.15387/CMI_HBN	10.478895	female	left
NDARFW444PN1	Magnetic Resonance Imaging	Avanto	Siemens	1.5	tesla	UO	UO:0000228	head	32	epfid2d1	78x78x54	millimeter	UO	UO:0000016	2.5x2.5x2.5	millimeter	UO	UO:0000016	1.45	second	UO	UO:0000010	0.04	millisecond	UO	UO:0000028	epfid2d1	55	degree	UO	UO:0000185					sub-NDARFW444PN1_task-resting_bold	NDARFW444PN1.tar.gz	Functional Connectomes Project International Neuroimaging Data-Sharing Initiative	doi:10.15387/CMI_HBN	http://dx.doi.org/10.15387/CMI_HBN	10.478895	female	left
NDARFW444PN1	Magnetic Resonance Imaging	Avanto	Siemens	1.5	tesla	UO	UO:0000228	head	32	ep_b1000#7	96x96x72	millimeter	UO	UO:0000016	2.0x2.0x2.0	millimeter	UO	UO:0000016	3.11	second	UO	UO:0000010	0.0762	millisecond	UO	UO:0000028	ep_b1000#7	90	degree	UO	UO:0000185					sub-NDARFW444PN1_acq-64DIRECTIONSAP_dwi	NDARFW444PN1.tar.gz	Functional Connectomes Project International Neuroimaging Data-Sharing Initiative	doi:10.15387/CMI_HBN	http://dx.doi.org/10.15387/CMI_HBN	10.478895	female	left
NDARFW444PN1	Magnetic Resonance Imaging	Avanto	Siemens	1.5	tesla	UO	UO:0000228	head	32	ep_b1000t	96x96x72	millimeter	UO	UO:0000016	2.0x2.0x2.0	millimeter	UO	UO:0000016	3.11	second	UO	UO:0000010	0.0762	millisecond	UO	UO:0000028	ep_b1000t	90	degree	UO	UO:0000185					sub-NDARFW444PN1_acq-64DIRECTIONSAP_trace	NDARFW444PN1.tar.gz	Functional Connectomes Project International Neuroimaging Data-Sharing Initiative	doi:10.15387/CMI_HBN	http://dx.doi.org/10.15387/CMI_HBN	10.478895	female	left
NDARFW444PN1	Magnetic Resonance Imaging	Avanto	Siemens	1.5	tesla	UO	UO:0000228	head	32	ep_b0	96x96x72	millimeter	UO	UO:0000016	2x2x2	millimeter	UO	UO:0000016	3.11	second	UO	UO:0000010					ep_b0	90	degree	UO	UO:0000185					sub-NDARFW444PN1_dir-PA_epi	NDARFW444PN1.tar.gz	Functional Connectomes Project International Neuroimaging Data-Sharing Initiative	doi:10.15387/CMI_HBN	http://dx.doi.org/10.15387/CMI_HBN	10.478895	female	left
NDARFW444PN1	Magnetic Resonance Imaging	Avanto	Siemens	1.5	tesla	UO	UO:0000228	head	32	ep_b0	96x96x72	millimeter	UO	UO:0000016	2x2x2	millimeter	UO	UO:0000016	3.11	second	UO	UO:0000010					ep_b0	90	degree	UO	UO:0000185					sub-NDARFW444PN1_dir-AP_epi	NDARFW444PN1.tar.gz	Functional Connectomes Project International Neuroimaging Data-Sharing Initiative	doi:10.15387/CMI_HBN	http://dx.doi.org/10.15387/CMI_HBN	10.478895	female	left
NDARFW444PN1	Magnetic Resonance Imaging	Avanto	Siemens	1.5	tesla	UO	UO:0000228	head	32	fm2d2r	64x64x42	millimeter	UO	UO:0000016	3x3x3	millimeter	UO	UO:0000016	0.492	second	UO	UO:0000010	3.28-8.04	millisecond	UO	UO:0000028	fm2d2r	90	degree	UO	UO:0000185					sub-NDARFW444PN1_phasediff	NDARFW444PN1.tar.gz	Functional Connectomes Project International Neuroimaging Data-Sharing Initiative	doi:10.15387/CMI_HBN	http://dx.doi.org/10.15387/CMI_HBN	10.478895	female	left
NDARFW444PN1	Magnetic Resonance Imaging	Avanto	Siemens	1.5	tesla	UO	UO:0000228	head	32	fm2d2r	64x64x42	millimeter	UO	UO:0000016	3x3x3	millimeter	UO	UO:0000016	0.492	second	UO	UO:0000010	3.28-8.04	millisecond	UO	UO:0000028	fm2d2r	90	degree	UO	UO:0000185					sub-NDARFW444PN1_magnitude1	NDARFW444PN1.tar.gz	Functional Connectomes Project International Neuroimaging Data-Sharing Initiative	doi:10.15387/CMI_HBN	http://dx.doi.org/10.15387/CMI_HBN	10.478895	female	left
NDARFY612EMR	Magnetic Resonance Imaging	Avanto	Siemens	1.5	tesla	UO	UO:0000228	head	32	tfl3d4_ns	176x256x256	millimeter	UO	UO:0000016	1.0x1.0x1.0	millimeter	UO	UO:0000016	2.73	second	UO	UO:0000010	1.64	millisecond	UO	UO:0000028	tfl3d4_ns	7	degree	UO	UO:0000185	1	second	UO	UO:0000010	sub-NDARFY612EMR_T1w	NDARFY612EMR.tar.gz	Functional Connectomes Project International Neuroimaging Data-Sharing Initiative	doi:10.15387/CMI_HBN	http://dx.doi.org/10.15387/CMI_HBN	12.48072	female	left
NDARFY612EMR	Magnetic Resonance Imaging	Avanto	Siemens	1.5	tesla	UO	UO:0000228	head	32	tir2d1_16	448x512x24	millimeter	UO	UO:0000016	0.9x0.9x5.0	millimeter	UO	UO:0000016	9	second	UO	UO:0000010	0.089	millisecond	UO	UO:0000028	tir2d1_16	150	degree	UO	UO:0000185	2.5	second	UO	UO:0000010	sub-NDARFY612EMR_FLAIR	NDARFY612EMR.tar.gz	Functional Connectomes Project International Neuroimaging Data-Sharing Initiative	doi:10.15387/CMI_HBN	http://dx.doi.org/10.15387/CMI_HBN	12.48072	female	left
NDARFY612EMR	Magnetic Resonance Imaging	Avanto	Siemens	1.5	tesla	UO	UO:0000228	head	32	fl3d1	176x256x256	millimeter	UO	UO:0000016	1x1x1	millimeter	UO	UO:0000016	0.03	second	UO	UO:0000010	11	millisecond	UO	UO:0000028	fl3d1	15	degree	UO	UO:0000185					sub-NDARFY612EMR_MT-off_PD	NDARFY612EMR.tar.gz	Functional Connectomes Project International Neuroimaging Data-Sharing Initiative	doi:10.15387/CMI_HBN	http://dx.doi.org/10.15387/CMI_HBN	12.48072	female	left
NDARFY612EMR	Magnetic Resonance Imaging	Avanto	Siemens	1.5	tesla	UO	UO:0000228	head	32	fl3d1	176x256x256	millimeter	UO	UO:0000016	1x1x1	millimeter	UO	UO:0000016	0.03	second	UO	UO:0000010	11	millisecond	UO	UO:0000028	fl3d1	15	degree	UO	UO:0000185					sub-NDARFY612EMR_MT-on_PD	NDARFY612EMR.tar.gz	Functional Connectomes Project International Neuroimaging Data-Sharing Initiative	doi:10.15387/CMI_HBN	http://dx.doi.org/10.15387/CMI_HBN	12.48072	female	left
NDARFY612EMR	Magnetic Resonance Imaging	Avanto	Siemens	1.5	tesla	UO	UO:0000228	head	32	epfid2d1	78x78x54	millimeter	UO	UO:0000016	2.5x2.5x2.5	millimeter	UO	UO:0000016	1.45	second	UO	UO:0000010	0.04	millisecond	UO	UO:0000028	epfid2d1	55	degree	UO	UO:0000185					sub-NDARFY612EMR_task-resting_bold	NDARFY612EMR.tar.gz	Functional Connectomes Project International Neuroimaging Data-Sharing Initiative	doi:10.15387/CMI_HBN	http://dx.doi.org/10.15387/CMI_HBN	12.48072	female	left
NDARFY612EMR	Magnetic Resonance Imaging	Avanto	Siemens	1.5	tesla	UO	UO:0000228	head	32	ep_b1000#7	96x96x72	millimeter	UO	UO:0000016	2.0x2.0x2.0	millimeter	UO	UO:0000016	3.11	second	UO	UO:0000010	0.0762	millisecond	UO	UO:0000028	ep_b1000#7	90	degree	UO	UO:0000185					sub-NDARFY612EMR_acq-64DIRECTIONSAP_dwi	NDARFY612EMR.tar.gz	Functional Connectomes Project International Neuroimaging Data-Sharing Initiative	doi:10.15387/CMI_HBN	http://dx.doi.org/10.15387/CMI_HBN	12.48072	female	left
NDARFY612EMR	Magnetic Resonance Imaging	Avanto	Siemens	1.5	tesla	UO	UO:0000228	head	32	ep_b1000t	96x96x72	millimeter	UO	UO:0000016	2.0x2.0x2.0	millimeter	UO	UO:0000016	3.11	second	UO	UO:0000010	0.0762	millisecond	UO	UO:0000028	ep_b1000t	90	degree	UO	UO:0000185					sub-NDARFY612EMR_acq-64DIRECTIONSAP_trace	NDARFY612EMR.tar.gz	Functional Connectomes Project International Neuroimaging Data-Sharing Initiative	doi:10.15387/CMI_HBN	http://dx.doi.org/10.15387/CMI_HBN	12.48072	female	left
NDARFY612EMR	Magnetic Resonance Imaging	Avanto	Siemens	1.5	tesla	UO	UO:0000228	head	32	ep_b0	96x96x72	millimeter	UO	UO:0000016	2x2x2	millimeter	UO	UO:0000016	3.11	second	UO	UO:0000010					ep_b0	90	degree	UO	UO:0000185					sub-NDARFY612EMR_dir-PA_epi	NDARFY612EMR.tar.gz	Functional Connectomes Project International Neuroimaging Data-Sharing Initiative	doi:10.15387/CMI_HBN	http://dx.doi.org/10.15387/CMI_HBN	12.48072	female	left
NDARFY612EMR	Magnetic Resonance Imaging	Avanto	Siemens	1.5	tesla	UO	UO:0000228	head	32	ep_b0	96x96x72	millimeter	UO	UO:0000016	2x2x2	millimeter	UO	UO:0000016	3.11	second	UO	UO:0000010					ep_b0	90	degree	UO	UO:0000185					sub-NDARFY612EMR_dir-AP_epi	NDARFY612EMR.tar.gz	Functional Connectomes Project International Neuroimaging Data-Sharing Initiative	doi:10.15387/CMI_HBN	http://dx.doi.org/10.15387/CMI_HBN	12.48072	female	left
NDARFY612EMR	Magnetic Resonance Imaging	Avanto	Siemens	1.5	tesla	UO	UO:0000228	head	32	fm2d2r	64x64x42	millimeter	UO	UO:0000016	3x3x3	millimeter	UO	UO:0000016	0.492	second	UO	UO:0000010	3.28-8.04	millisecond	UO	UO:0000028	fm2d2r	90	degree	UO	UO:0000185					sub-NDARFY612EMR_phasediff	NDARFY612EMR.tar.gz	Functional Connectomes Project International Neuroimaging Data-Sharing Initiative	doi:10.15387/CMI_HBN	http://dx.doi.org/10.15387/CMI_HBN	12.48072	female	left
NDARFY612EMR	Magnetic Resonance Imaging	Avanto	Siemens	1.5	tesla	UO	UO:0000228	head	32	fm2d2r	64x64x42	millimeter	UO	UO:0000016	3x3x3	millimeter	UO	UO:0000016	0.492	second	UO	UO:0000010	3.28-8.04	millisecond	UO	UO:0000028	fm2d2r	90	degree	UO	UO:0000185					sub-NDARFY612EMR_magnitude1	NDARFY612EMR.tar.gz	Functional Connectomes Project International Neuroimaging Data-Sharing Initiative	doi:10.15387/CMI_HBN	http://dx.doi.org/10.15387/CMI_HBN	12.48072	female	left
NDARFZ296UNG	Magnetic Resonance Imaging	Avanto	Siemens	1.5	tesla	UO	UO:0000228	head	32	tfl3d4_ns	176x256x256	millimeter	UO	UO:0000016	1.0x1.0x1.0	millimeter	UO	UO:0000016	2.73	second	UO	UO:0000010	1.64	millisecond	UO	UO:0000028	tfl3d4_ns	7	degree	UO	UO:0000185	1	second	UO	UO:0000010	sub-NDARFZ296UNG_T1w	NDARFZ296UNG.tar.gz	Functional Connectomes Project International Neuroimaging Data-Sharing Initiative	doi:10.15387/CMI_HBN	http://dx.doi.org/10.15387/CMI_HBN	9.082591	male	left
NDARFZ296UNG	Magnetic Resonance Imaging	Avanto	Siemens	1.5	tesla	UO	UO:0000228	head	32	tir2d1_16	448x512x24	millimeter	UO	UO:0000016	0.9x0.9x5.0	millimeter	UO	UO:0000016	9	second	UO	UO:0000010	0.089	millisecond	UO	UO:0000028	tir2d1_16	150	degree	UO	UO:0000185	2.5	second	UO	UO:0000010	sub-NDARFZ296UNG_FLAIR	NDARFZ296UNG.tar.gz	Functional Connectomes Project International Neuroimaging Data-Sharing Initiative	doi:10.15387/CMI_HBN	http://dx.doi.org/10.15387/CMI_HBN	9.082591	male	left
NDARFZ296UNG	Magnetic Resonance Imaging	Avanto	Siemens	1.5	tesla	UO	UO:0000228	head	32	epfid2d1	78x78x54	millimeter	UO	UO:0000016	2.5x2.5x2.5	millimeter	UO	UO:0000016	1.45	second	UO	UO:0000010	0.04	millisecond	UO	UO:0000028	epfid2d1	55	degree	UO	UO:0000185					sub-NDARFZ296UNG_task-resting_bold	NDARFZ296UNG.tar.gz	Functional Connectomes Project International Neuroimaging Data-Sharing Initiative	doi:10.15387/CMI_HBN	http://dx.doi.org/10.15387/CMI_HBN	9.082591	male	left
NDARFZ296UNG	Magnetic Resonance Imaging	Avanto	Siemens	1.5	tesla	UO	UO:0000228	head	32	ep_b1000#7	96x96x72	millimeter	UO	UO:0000016	2.0x2.0x2.0	millimeter	UO	UO:0000016	3.11	second	UO	UO:0000010	0.0762	millisecond	UO	UO:0000028	ep_b1000#7	90	degree	UO	UO:0000185					sub-NDARFZ296UNG_acq-64DIRECTIONSAP_dwi	NDARFZ296UNG.tar.gz	Functional Connectomes Project International Neuroimaging Data-Sharing Initiative	doi:10.15387/CMI_HBN	http://dx.doi.org/10.15387/CMI_HBN	9.082591	male	left
NDARFZ296UNG	Magnetic Resonance Imaging	Avanto	Siemens	1.5	tesla	UO	UO:0000228	head	32	ep_b1000t	96x96x72	millimeter	UO	UO:0000016	2.0x2.0x2.0	millimeter	UO	UO:0000016	3.11	second	UO	UO:0000010	0.0762	millisecond	UO	UO:0000028	ep_b1000t	90	degree	UO	UO:0000185					sub-NDARFZ296UNG_acq-64DIRECTIONSAP_trace	NDARFZ296UNG.tar.gz	Functional Connectomes Project International Neuroimaging Data-Sharing Initiative	doi:10.15387/CMI_HBN	http://dx.doi.org/10.15387/CMI_HBN	9.082591	male	left
NDARFZ296UNG	Magnetic Resonance Imaging	Avanto	Siemens	1.5	tesla	UO	UO:0000228	head	32	ep_b0	96x96x72	millimeter	UO	UO:0000016	2x2x2	millimeter	UO	UO:0000016	3.11	second	UO	UO:0000010					ep_b0	90	degree	UO	UO:0000185					sub-NDARFZ296UNG_dir-PA_epi	NDARFZ296UNG.tar.gz	Functional Connectomes Project International Neuroimaging Data-Sharing Initiative	doi:10.15387/CMI_HBN	http://dx.doi.org/10.15387/CMI_HBN	9.082591	male	left
NDARFZ296UNG	Magnetic Resonance Imaging	Avanto	Siemens	1.5	tesla	UO	UO:0000228	head	32	ep_b0	96x96x72	millimeter	UO	UO:0000016	2x2x2	millimeter	UO	UO:0000016	3.11	second	UO	UO:0000010					ep_b0	90	degree	UO	UO:0000185					sub-NDARFZ296UNG_dir-AP_epi	NDARFZ296UNG.tar.gz	Functional Connectomes Project International Neuroimaging Data-Sharing Initiative	doi:10.15387/CMI_HBN	http://dx.doi.org/10.15387/CMI_HBN	9.082591	male	left
NDARFZ296UNG	Magnetic Resonance Imaging	Avanto	Siemens	1.5	tesla	UO	UO:0000228	head	32	fm2d2r	64x64x42	millimeter	UO	UO:0000016	3x3x3	millimeter	UO	UO:0000016	0.492	second	UO	UO:0000010	3.28-8.04	millisecond	UO	UO:0000028	fm2d2r	90	degree	UO	UO:0000185					sub-NDARFZ296UNG_phasediff	NDARFZ296UNG.tar.gz	Functional Connectomes Project International Neuroimaging Data-Sharing Initiative	doi:10.15387/CMI_HBN	http://dx.doi.org/10.15387/CMI_HBN	9.082591	male	left
NDARFZ296UNG	Magnetic Resonance Imaging	Avanto	Siemens	1.5	tesla	UO	UO:0000228	head	32	fm2d2r	64x64x42	millimeter	UO	UO:0000016	3x3x3	millimeter	UO	UO:0000016	0.492	second	UO	UO:0000010	3.28-8.04	millisecond	UO	UO:0000028	fm2d2r	90	degree	UO	UO:0000185					sub-NDARFZ296UNG_magnitude1	NDARFZ296UNG.tar.gz	Functional Connectomes Project International Neuroimaging Data-Sharing Initiative	doi:10.15387/CMI_HBN	http://dx.doi.org/10.15387/CMI_HBN	9.082591	male	left
NDARGA967MGC	Magnetic Resonance Imaging	Avanto	Siemens	1.5	tesla	UO	UO:0000228	head	32	tfl3d4_ns	176x256x256	millimeter	UO	UO:0000016	1.0x1.0x1.0	millimeter	UO	UO:0000016	2.73	second	UO	UO:0000010	1.64	millisecond	UO	UO:0000028	tfl3d4_ns	7	degree	UO	UO:0000185	1	second	UO	UO:0000010	sub-NDARGA967MGC_T1w	NDARGA967MGC.tar.gz	Functional Connectomes Project International Neuroimaging Data-Sharing Initiative	doi:10.15387/CMI_HBN	http://dx.doi.org/10.15387/CMI_HBN	9.504449	male	left
NDARGA967MGC	Magnetic Resonance Imaging	Avanto	Siemens	1.5	tesla	UO	UO:0000228	head	32	tir2d1_16	448x512x24	millimeter	UO	UO:0000016	0.9x0.9x5.0	millimeter	UO	UO:0000016	9	second	UO	UO:0000010	0.089	millisecond	UO	UO:0000028	tir2d1_16	150	degree	UO	UO:0000185	2.5	second	UO	UO:0000010	sub-NDARGA967MGC_FLAIR	NDARGA967MGC.tar.gz	Functional Connectomes Project International Neuroimaging Data-Sharing Initiative	doi:10.15387/CMI_HBN	http://dx.doi.org/10.15387/CMI_HBN	9.504449	male	left
NDARGA967MGC	Magnetic Resonance Imaging	Avanto	Siemens	1.5	tesla	UO	UO:0000228	head	32	fl3d1	176x256x256	millimeter	UO	UO:0000016	1x1x1	millimeter	UO	UO:0000016	0.03	second	UO	UO:0000010	11	millisecond	UO	UO:0000028	fl3d1	15	degree	UO	UO:0000185					sub-NDARGA967MGC_MT-off_PD	NDARGA967MGC.tar.gz	Functional Connectomes Project International Neuroimaging Data-Sharing Initiative	doi:10.15387/CMI_HBN	http://dx.doi.org/10.15387/CMI_HBN	9.504449	male	left
NDARGA967MGC	Magnetic Resonance Imaging	Avanto	Siemens	1.5	tesla	UO	UO:0000228	head	32	fl3d1	176x256x256	millimeter	UO	UO:0000016	1x1x1	millimeter	UO	UO:0000016	0.03	second	UO	UO:0000010	11	millisecond	UO	UO:0000028	fl3d1	15	degree	UO	UO:0000185					sub-NDARGA967MGC_MT-on_PD	NDARGA967MGC.tar.gz	Functional Connectomes Project International Neuroimaging Data-Sharing Initiative	doi:10.15387/CMI_HBN	http://dx.doi.org/10.15387/CMI_HBN	9.504449	male	left
NDARGA967MGC	Magnetic Resonance Imaging	Avanto	Siemens	1.5	tesla	UO	UO:0000228	head	32	epfid2d1	78x78x54	millimeter	UO	UO:0000016	2.5x2.5x2.5	millimeter	UO	UO:0000016	1.45	second	UO	UO:0000010	0.04	millisecond	UO	UO:0000028	epfid2d1	55	degree	UO	UO:0000185					sub-NDARGA967MGC_task-resting_bold	NDARGA967MGC.tar.gz	Functional Connectomes Project International Neuroimaging Data-Sharing Initiative	doi:10.15387/CMI_HBN	http://dx.doi.org/10.15387/CMI_HBN	9.504449	male	left
NDARGA967MGC	Magnetic Resonance Imaging	Avanto	Siemens	1.5	tesla	UO	UO:0000228	head	32	ep_b1000#7	96x96x72	millimeter	UO	UO:0000016	2.0x2.0x2.0	millimeter	UO	UO:0000016	3.11	second	UO	UO:0000010	0.0762	millisecond	UO	UO:0000028	ep_b1000#7	90	degree	UO	UO:0000185					sub-NDARGA967MGC_acq-64DIRECTIONSAP_dwi	NDARGA967MGC.tar.gz	Functional Connectomes Project International Neuroimaging Data-Sharing Initiative	doi:10.15387/CMI_HBN	http://dx.doi.org/10.15387/CMI_HBN	9.504449	male	left
NDARGA967MGC	Magnetic Resonance Imaging	Avanto	Siemens	1.5	tesla	UO	UO:0000228	head	32	ep_b1000t	96x96x72	millimeter	UO	UO:0000016	2.0x2.0x2.0	millimeter	UO	UO:0000016	3.11	second	UO	UO:0000010	0.0762	millisecond	UO	UO:0000028	ep_b1000t	90	degree	UO	UO:0000185					sub-NDARGA967MGC_acq-64DIRECTIONSAP_trace	NDARGA967MGC.tar.gz	Functional Connectomes Project International Neuroimaging Data-Sharing Initiative	doi:10.15387/CMI_HBN	http://dx.doi.org/10.15387/CMI_HBN	9.504449	male	left
NDARGA967MGC	Magnetic Resonance Imaging	Avanto	Siemens	1.5	tesla	UO	UO:0000228	head	32	ep_b0	96x96x72	millimeter	UO	UO:0000016	2x2x2	millimeter	UO	UO:0000016	3.11	second	UO	UO:0000010					ep_b0	90	degree	UO	UO:0000185					sub-NDARGA967MGC_dir-PA_epi	NDARGA967MGC.tar.gz	Functional Connectomes Project International Neuroimaging Data-Sharing Initiative	doi:10.15387/CMI_HBN	http://dx.doi.org/10.15387/CMI_HBN	9.504449	male	left
NDARGA967MGC	Magnetic Resonance Imaging	Avanto	Siemens	1.5	tesla	UO	UO:0000228	head	32	ep_b0	96x96x72	millimeter	UO	UO:0000016	2x2x2	millimeter	UO	UO:0000016	3.11	second	UO	UO:0000010					ep_b0	90	degree	UO	UO:0000185					sub-NDARGA967MGC_dir-AP_epi	NDARGA967MGC.tar.gz	Functional Connectomes Project International Neuroimaging Data-Sharing Initiative	doi:10.15387/CMI_HBN	http://dx.doi.org/10.15387/CMI_HBN	9.504449	male	left
NDARGA967MGC	Magnetic Resonance Imaging	Avanto	Siemens	1.5	tesla	UO	UO:0000228	head	32	fm2d2r	64x64x42	millimeter	UO	UO:0000016	3x3x3	millimeter	UO	UO:0000016	0.492	second	UO	UO:0000010	3.28-8.04	millisecond	UO	UO:0000028	fm2d2r	90	degree	UO	UO:0000185					sub-NDARGA967MGC_phasediff	NDARGA967MGC.tar.gz	Functional Connectomes Project International Neuroimaging Data-Sharing Initiative	doi:10.15387/CMI_HBN	http://dx.doi.org/10.15387/CMI_HBN	9.504449	male	left
NDARGA967MGC	Magnetic Resonance Imaging	Avanto	Siemens	1.5	tesla	UO	UO:0000228	head	32	fm2d2r	64x64x42	millimeter	UO	UO:0000016	3x3x3	millimeter	UO	UO:0000016	0.492	second	UO	UO:0000010	3.28-8.04	millisecond	UO	UO:0000028	fm2d2r	90	degree	UO	UO:0000185					sub-NDARGA967MGC_magnitude1	NDARGA967MGC.tar.gz	Functional Connectomes Project International Neuroimaging Data-Sharing Initiative	doi:10.15387/CMI_HBN	http://dx.doi.org/10.15387/CMI_HBN	9.504449	male	left
NDARGE366WNC	Magnetic Resonance Imaging	Avanto	Siemens	1.5	tesla	UO	UO:0000228	head	32	tfl3d4_ns	176x256x256	millimeter	UO	UO:0000016	1.0x1.0x1.0	millimeter	UO	UO:0000016	2.73	second	UO	UO:0000010	1.64	millisecond	UO	UO:0000028	tfl3d4_ns	7	degree	UO	UO:0000185	1	second	UO	UO:0000010	sub-NDARGE366WNC_T1w	NDARGE366WNC.tar.gz	Functional Connectomes Project International Neuroimaging Data-Sharing Initiative	doi:10.15387/CMI_HBN	http://dx.doi.org/10.15387/CMI_HBN	15.965662	female	left
NDARGE366WNC	Magnetic Resonance Imaging	Avanto	Siemens	1.5	tesla	UO	UO:0000228	head	32	tir2d1_16	448x512x24	millimeter	UO	UO:0000016	0.9x0.9x5.0	millimeter	UO	UO:0000016	9	second	UO	UO:0000010	0.089	millisecond	UO	UO:0000028	tir2d1_16	150	degree	UO	UO:0000185	2.5	second	UO	UO:0000010	sub-NDARGE366WNC_FLAIR	NDARGE366WNC.tar.gz	Functional Connectomes Project International Neuroimaging Data-Sharing Initiative	doi:10.15387/CMI_HBN	http://dx.doi.org/10.15387/CMI_HBN	15.965662	female	left
NDARGE366WNC	Magnetic Resonance Imaging	Avanto	Siemens	1.5	tesla	UO	UO:0000228	head	32	fl3d1	176x256x256	millimeter	UO	UO:0000016	1x1x1	millimeter	UO	UO:0000016	0.03	second	UO	UO:0000010	11	millisecond	UO	UO:0000028	fl3d1	15	degree	UO	UO:0000185					sub-NDARGE366WNC_MT-off_PD	NDARGE366WNC.tar.gz	Functional Connectomes Project International Neuroimaging Data-Sharing Initiative	doi:10.15387/CMI_HBN	http://dx.doi.org/10.15387/CMI_HBN	15.965662	female	left
NDARGE366WNC	Magnetic Resonance Imaging	Avanto	Siemens	1.5	tesla	UO	UO:0000228	head	32	fl3d1	176x256x256	millimeter	UO	UO:0000016	1x1x1	millimeter	UO	UO:0000016	0.03	second	UO	UO:0000010	11	millisecond	UO	UO:0000028	fl3d1	15	degree	UO	UO:0000185					sub-NDARGE366WNC_MT-on_PD	NDARGE366WNC.tar.gz	Functional Connectomes Project International Neuroimaging Data-Sharing Initiative	doi:10.15387/CMI_HBN	http://dx.doi.org/10.15387/CMI_HBN	15.965662	female	left
NDARGE366WNC	Magnetic Resonance Imaging	Avanto	Siemens	1.5	tesla	UO	UO:0000228	head	32	epfid2d1	78x78x54	millimeter	UO	UO:0000016	2.5x2.5x2.5	millimeter	UO	UO:0000016	1.45	second	UO	UO:0000010	0.04	millisecond	UO	UO:0000028	epfid2d1	55	degree	UO	UO:0000185					sub-NDARGE366WNC_task-resting_bold	NDARGE366WNC.tar.gz	Functional Connectomes Project International Neuroimaging Data-Sharing Initiative	doi:10.15387/CMI_HBN	http://dx.doi.org/10.15387/CMI_HBN	15.965662	female	left
NDARGE366WNC	Magnetic Resonance Imaging	Avanto	Siemens	1.5	tesla	UO	UO:0000228	head	32	ep_b1000#7	96x96x72	millimeter	UO	UO:0000016	2.0x2.0x2.0	millimeter	UO	UO:0000016	3.11	second	UO	UO:0000010	0.0762	millisecond	UO	UO:0000028	ep_b1000#7	90	degree	UO	UO:0000185					sub-NDARGE366WNC_acq-64DIRECTIONSAP_dwi	NDARGE366WNC.tar.gz	Functional Connectomes Project International Neuroimaging Data-Sharing Initiative	doi:10.15387/CMI_HBN	http://dx.doi.org/10.15387/CMI_HBN	15.965662	female	left
[truncated: 4,226 more rows]
